# Supplementary material for: BMI1 fine-tunes gene repression and activation to safeguard undifferentiated spermatogonia fate
Source: Front Cell Dev Biol. 2023 Apr 24;11:1146849. doi: 10.3389/fcell.2023.1146849 (PMC10164956; doi:10.3389/fcell.2023.1146849)
Supplement: Supplementary file 1 [file Table2.XLSX]

## Sheet: Sheet1
Table S2 List of antibodies
Antibodies	source	Catalog Number
BMI1	Cell Signaling Technology	5856S
H2AK119ub1	Cell Signaling Technology	8240S
H3K27me3	Cell Signaling Technology	9733S
H3K27ac	Abcam	ab4729
SALL4	Abcam	ab29112
GAPDH	Absin	ab132004
H3	Abcam	ab1791
Normal Rabbit IgG	Cell Signaling Technology	2729S
HRP-anti-Rabbit	Sangon Biotech	D110011
HRP-anti-mouse	Sangon Biotech	D190786
PLZF	Active motif	39987
MVH	Abcam	ab13840
ID4	Santa Cruz Biotechnology	sc-365656
Goat Anti-Rabbit IgG H&L (Cy3 ®)	Abcam	ab6939
Goat Anti-Mouse IgG H&L (Alexa Fluor® 488)	Abcam	ab150113
PHC1	Absin	abs116898
RNF2	Cell Signaling Technology	5694T
