# Supplementary material for: BMI1 fine-tunes gene repression and activation to safeguard undifferentiated spermatogonia fate
Source: Front Cell Dev Biol. 2023 Apr 24;11:1146849. doi: 10.3389/fcell.2023.1146849 (PMC10164956; doi:10.3389/fcell.2023.1146849)
Supplement: Supplementary file 2 [file Table3.XLSX]

## Sheet: Upregulated_genes
Table S3 Differentially expressed genes in WT vs. Bmi1 knockdown undifferentiated spermatogonia
Upregulated genes in Bmi1 knockdown undifferentiated spermatogonia
Ensembl ID
0610009L18Rik
1110051M20Rik
1600014C10Rik
1700001P01Rik
1700011M02Rik
1700023D09Rik
1700056E22Rik
1700084E18Rik
1810044D09Rik
2010204K13Rik
2210408F21Rik
2310022B05Rik
2500002B13Rik
2610005L07Rik
2610044O15Rik8
2700046G09Rik
3010003L21Rik
3830406C13Rik
4632415L05Rik
4921524J17Rik
4930486L24Rik
4930550L24Rik
4933407K13Rik
5430416N02Rik
6820431F20Rik
9230114K14Rik
9430041J12Rik
A230072C01Rik
A630089N07Rik
A930015D03Rik
AW549877
Aass
Abcb1b
Ablim1
Abracl
Acadl
Acadsb
Acot2
Acot7
Acsf3
Acta2
Actg1
Actg2
Actn1
Acvr1
Acvrl1
Acyp2
Adam12
Adam9
Adgrg6
Adrb2
Afap1
Aga
Agbl2
Agpat3
Agrn
Aif1l
Airn
Ak1
Akip1
Akr1b10
Akr1c14
Akr1e1
Alcam
Aldh18a1
Aldh1a1
Aldh1a2
Aldh1b1
Aldh1l2
Aldh5a1
Alkbh3
Ang
Angptl4
Ankmy2
Ano8
Antxr2
Anxa1
Anxa2
Anxa3
Aopep
Ap1s2
Ap4s1
Apobr
Apoc1
Apol9a
Apol9b
Apoo
App
Areg
Arhgap18
Arhgap6
Arl6ip5
Armcx3
Armcx6
Arrdc3
Arsb
Arxes2
Asb12
Asb13
Asb7
Asns
Atf5
Atg16l2
Atp10a
Atrnl1
Atxn1
Avpr1a
Axl
B2m
B4galt7
B630019K06Rik
B930095G15Rik
B9d1
BC106179
Bace1
Bak1
Batf3
Bbc3
Bgn
Bhlhe40
Bin3
Birc3
Bloc1s4
Blvrb
Bmp2
Bmp4
Bmp6
Bmper
Bmyc
Boc
Bola3
Bphl
Brd3os
Bricd5
Brip1os
Bst2
Btbd19
Btg2
Btg3
Bvht
Bzw2
C1ql3
C1qtnf6
C1rb
C2
C3
C330007P06Rik
C530008M17Rik
C630043F03Rik
Cabcoco1
Cables1
Cachd1
Cadm4
Cald1
Calhm2
Calhm5
Calr
Camk1
Capn2
Capzb
Car12
Car13
Carnmt1
Cars
Cask
Casp12
Casp4
Cast
Cav1
Cav2
Cbln4
Ccdc107
Ccdc125
Ccdc149
Ccdc173
Ccdc9b
Ccl17
Ccl2
Ccl20
Ccl27a
Ccl5
Ccl7
Ccn1
Ccn2
Ccn3
Ccn4
Ccnd3
Ccng1
Cd109
Cd200
Cd38
Cd44
Cd47
Cd55
Cdc42ep3
Cdh11
Cdh2
Cdh3
Cdkn1a
Cdkn2a
Cdkn2c
Cdkn3
Cebpd
Cebpzos
Cemip
Cep85l
Ces2g
Cfl2
Ch25h
Chac1
Chac2
Chil1
Clca3a1
Clic5
Cltb
Clybl
Cmpk2
Cmtm7
Cndp2
Cnn1
Cnn2
Cnn3
Col11a1
Col15a1
Col1a1
Col1a2
Col4a1
Col4a2
Col4a3
Col4a4
Col4a5
Col4a6
Col5a2
Col8a1
Colca2
Colec11
Commd6
Comt
Cox6a2
Cp
Cpeb2
Cplx2
Cpox
Crb2
Creb3
Creb3l2
Crppa
Crtap
Crym
Cryzl2
Csf1
Csgalnact2
Cspg4
Csrp1
Ctnna2
Ctps2
Ctrb1
Cxcl1
Cxcl10
Cxcl12
Cxcl14
Cyb561d1
Cyb5a
Cyb5r1
Cyp1b1
Cyp20a1
Cyp27a1
D130020L05Rik
D630003M21Rik
Dab2
Dcaf12l1
Dclk1
Dclk3
Dcn
Dctn3
Dcxr
Ddit3
Ddit4
Ddx58
Ddx60
Decr1
Depdc1a
Dera
Derl1
Derl3
Dglucy
Dhrs3
Dhrs4
Dhx58
Diaph3
Dis3l2
Dmrt3
Dnajb9
Dnajc3
Dnajc30
Dok5
Dpp8
Dpysl2
Dpysl4
Dqx1
Dsc2
Dsg2
Dtx3l
Dynlt1f
Dynlt3
E130311K13Rik
E430018J23Rik
Ebp
Echdc2
Echdc3
Ecscr
Eda2r
Edar
Efemp1
Efhd1
Efnb2
Ehd2
Ehd4
Eid3
Eif2ak2
Eln
Elovl1
Emc9
Eml1
Emp1
Emp2
En1
Endod1
Eno1
Eogt
Epb41l4aos
Epdr1
Ephx1
Erbb4
Ereg
Erich1
Ermp1
Ero1lb
Esd
Esyt1
Evc
Extl1
Eya1
Fads3
Fahd2a
Fam110b
Fam114a1
Fam122a
Fam129a
Fam149a
Fam151b
Fam174c
Fam3c
Fam43a
Fam57b
Fam83h
Fam92a
Farp1
Fbln2
Fbxl4
Fbxo27
Fbxw4
Fcor
Fgd3
Fgf13
Fgf18
Fgfbp3
Fhdc1
Fhl2
Ficd
Fkbp10
Fkbp11
Fkbp14
Fkbp7
Flt4
Flvcr1
Fmn1
Fndc3b
Frk
Frmd4b
Frrs1
Fscn1
Fshr
Fxn
G6pdx
Gadd45g
Galk2
Gapdh
Gas6
Gask1b
Gata3
Gata4
Gata6
Gbp2
Gbp3
Gbp6
Gbp7
Gbp9
Gda
Gdf15
Gfy
Ggta1
Ghr
Ginm1
Glb1l
Glipr2
Gm10658
Gm11351
Gm11517
Gm11837
Gm13363
Gm13889
Gm14057
Gm15501
Gm20544
Gm21992
Gm32856
Gm3435
Gm36738
Gm38426
Gm42788
Gm4846
Gm51425
Gm5424
Gm5914
Gm6548
Gm6654
Gm9958
Gnas
Gne
Gng11
Gng12
Gnpnat1
Golim4
Golm1
Gpalpp1
Gpat3
Gpc4
Gpc6
Gpd2
Gpha2
Gpr146
Gpr173
Gpr176
Gpr39
Gprc5a
Gpx7
Gpx8
Gramd3
Grb10
Grb14
Greb1l
Gria3
Gsta3
Gstp1
Gyg
H13
H1f1
H1f3
H1f5
H2-D1
H2-K1
H2-Q4
H2-T10
H2-T22
H2-T23
H2-T24
H2ac10
H2ac13
H2ac15
H2bc13
H2bc6
H2bc8
H3c3
H3c8
H4c3
H4c4
H4c8
Habp4
Hacd4
Hba-a1
Hbb-b1
Hbegf
Hck
Hdac10
Helz2
Herc6
Herpud1
Hfe
Hibadh
Hibch
Hic1
Hid1
Hist1h2ap
Hist1h2bq
Hmga2
Hmga2-ps1
Hmgn5
Hnrnpa3
Hoxb9
Hpcal1
Hr
Hs6st2
Hsd17b10
Hsd3b7
Hsp90b1
Hspa5
Hspb1
Hspb11
Hspb8
Htra1
Id2
Idh2
Ifi202b
Ifi203
Ifi204
Ifi211
Ifi27l2a
Ifi35
Ifi44
Ifi47
Ifih1
Ifit1
Ifit2
Ifit3
Ifit3b
Ifitm3
Ift57
Igbp1
Igfbp3
Igfbp7
Igtp
Iigp1
Il17rc
Il1r1
Il1rap
Il33
Il3ra
Il6
Ilvbl
Immp1l
Impa1
Impact
Inhba
Inhbb
Irak1bp1
Irak2
Irf7
Irf9
Irgc1
Irgm1
Irgm2
Iscu
Isg15
Isg20
Islr
Itgb5
Itgb8
Itih5
Itpr2
Itprip
Jam2
Jdp2
Jrkl
Kat2b
Kctd9
Kdelr3
Kirrel
Kirrel3
Klf2
Klhdc7a
Klrg2
LOC115487184
Lama4
Lamc1
Lcn2
Ldha
Ldlrad4
Leng9
Lgals1
Lgals3bp
Lgals8
Lgals9
Lhfp
Limch1
Lims1
Lman2l
Lmf1
Lockd
Lox
Lpar1
Lpar6
Lpcat2
Lpl
Lratd2
Lrrc32
Lrrc59
Lrrc75b
Lrrk1
Ltbp1
Ltbp2
Ltbr
Luzp4
Ly6a
Ly6e
Lyn
Lysmd2
Lysmd3
Macrod1
Maf
Mafb
Mageh1
Magohb
Magt1
Mal2
Maml2
Maml3
Man2b2
Manea
Manf
Maoa
Maob
Map1b
Map2
Map6
Map7d3
Mapk4
Marchf3
Mcc
Mcfd2
Mcub
Mdfi
Mdfic
Me1
Me3
Mecr
Med30
Mef2c
Meg3
Megf10
Meiob
Meis1
Meis3
Metrnl
Mettl9
Mex3b
Mfsd2a
Mfsd9
Mgst1
Mid1ip1
Minar2
Mir100hg
Misp3
Mitd1
Mlkl
Mmp11
Mmp2
Mob3b
Mocs1
Morf4l1b
Morrbid
Mpst
Mrap
Mrps15
Msl3
Msn
Msrb3
Mst1r
Mtap
Mthfd1l
Mthfd2l
Mthfsd
Mtm1
Mturn
Mvb12b
Mx2
Mxd3
Mxra8
Mybl1
Myc
Myd88
Mydgf
Myh11
Mylk
Naa20
Naalad2
Nabp2
Nars
Nav3
Nbdy
Nbl1
Ncam1
Nceh1
Ndufaf6
Neat1
Nectin2
Nenf
Nfe2l3
Nfil3
Nfkb1
Nfkbie
Ngf
Nmi
Npcd
Npepl1
Nrep
Nrg1
Nrm
Nrp1
Nrp2
Nsg1
Ntan1
Nuak1
Nuak2
Nudt7
Nupl2
Nxnl2
Oas1a
Oas1b
Oas1g
Oas2
Oas3
Oasl1
Oasl2
Odc1
Odr4
Ogfod3
Ogn
Olfml2b
Olfml3
Opn3
Oscp1
Osmr
Osr1
Ostc
Ostm1
Oxsm
P2rx4
P2rx7
P3h1
P3h2
P4ha3
Pak3
Papss2
Pard3
Pard6g
Parm1
Parp14
Parp9
Parva
Pbx4
Pcca
Pcdh7
Pcdhga11
Pcdhgb7
Pck2
Pcolce2
Pcsk5
Pcsk6
Pde5a
Pde8b
Pdgfa
Pdgfrl
Pdia3
Pdia4
Pdia6
Pdlim1
Pdlim2
Pdlim5
Pdrg1
Pdzd2
Pea15a
Pebp1
Pex11g
Pex2
Pfdn4
Pfkl
Pgk1
Phactr2
Phf11b
Phldb2
Phyh
Phyhipl
Pid1
Pigbos1
Pigc
Pip4p2
Pla2g4a
Plaat3
Plac8
Plcb4
Plcxd2
Pld1
Plgrkt
Plin2
Plk2
Plp2
Plpp3
Plpp5
Plpp6
Plscr2
Plxdc2
Pmepa1
Pml
Pmm2
Pmp22
Pnp
Pomc
Pon2
Pon3
Postn
Pparg
Ppia
Ppic
Ppm1h
Prag1
Prdx6
Prelid2
Prex2
Prkaa1
Prkar1b
Prkca
Prnp
Procr
Prokr2
Prrg3
Prrx1
Prss23
Prune2
Psen1
Psmb8
Psrc1
Ptar1
Ptges3l
Ptgis
Ptgs2
Ptpmt1
Ptpre
Ptprk
Ptprn
Ptrh1
Ptx3
Pvr
Pvt1
Pwwp2b
Pxk
Pycr1
Rab20
Rabggtb
Raet1e
Rarres2
Rasgef1b
Rasl11b
Rassf4
Rassf8
Rbm3
Rbm43
Rcn1
Rcor1
Resf1
Rgcc
Rgs11
Rgs19
Rgs3
Rhbdd1
Rhobtb3
Rhoj
Rin1
Ripk2
Ripor2
Rmrp
Rnase4
Rnd1
Rnf13
Rnf144a
Rnf181
Rnf213
Rnpep
Rnu3a
Rpl10
Rpl30
Rpl38
Rpph1
Rps18-ps4
Rps2
Rps27a
Rps27l
Rps4x
Rsad2
Rsph1
Rsph9
Rtl8b
Rtl8c
Rtn4rl1
Rtp4
Rufy2
Runx1
Rwdd4a
Rxylt1
S100a10
S100a11
S100a13
S100a16
S100a6
S1pr3
Saa3
sall4
Samd12
Samd9l
Sbsn
Scd4
Scel
Scoc
Scrn1
Sdc2
Sdc3
Sdf2l1
Sdr39u1
Sdsl
Sec23a
Sec24d
Selenof
Selenon
Selenos
Selenot
Selenow
Sema3a
Sema3b
Sema3c
Sema3d
Sema3e
Sema6a
Septin1
Septin11
Septin6
Septin8
Serinc1
Serp1
Serpina3h
Serpinb9
Serpine1
Serpine2
Serpinf1
Serpinh1
Sesn2
Sfrp1
Sfrp4
Sfxn1
Sgcb
Sgpp1
Sh3bgrl
Sh3bp5
Sh3kbp1
Shcbp1
Shisa4
Shisa5
Shisa6
Shld1
Shld3
Siglecg
Sil1
Sirt4
Slc10a3
Slc16a2
Slc16a3
Slc1a4
Slc1a6
Slc22a23
Slc24a3
Slc25a12
Slc25a13
Slc25a16
Slc25a24
Slc25a33
Slc25a4
Slc25a40
Slc25a43
Slc29a1
Slc29a3
Slc33a1
Slc35a2
Slc37a3
Slc3a2
Slc40a1
Slc44a2
Slc44a3
Slc6a8
Slc7a11
Slc7a3
Slc9a7
Slco2a1
Slco4a1
Slfn9
Smim19
Snhg12
Snhg18
Snhg6
Snora23
Snx16
Snx7
Sorbs2
Sorbs3
Sorcs2
Sowahd
Sox5
Sp100
Sparc
Spata22
Spdya
Speg
Spg20
Sqstm1
Srek1ip1
Srgap1
Sri
Srm
Srp54b
Srxn1
Sspn
Ssr2
Ssr3
St6gal1
St7
Stambpl1
Stard13
Stard5
Stat1
Stat2
Stbd1
Stc2
Steap2
Stk26
Stoml1
Ston1
Stt3a
Stx18
Stxbp6
Sulf2
Susd3
Syde1
Syngr2
Sytl5
Tafa5
Tank
Tap1
Tap2
Tatdn1
Tbc1d12
Tbc1d19
Tbc1d4
Tbcd
Tbx18
Tcea1
Tceal8
Tcim
Tent5a
Terb1
Tes
Tgfb1i1
Thbs1
Thbs2
Ticam1
Tifa
Timp1
Timp2
Timp3
Tinagl1
Tlcd2
Tlr3
Tm4sf1
Tma7
Tmed5
Tmem106a
Tmem106c
Tmem128
Tmem143
Tmem14a
Tmem151a
Tmem167
Tmem176a
Tmem176b
Tmem181a
Tmem238
Tmem246
Tmem260
Tmem263
Tmem267
Tmem35a
Tmem37
Tmem47
Tmem62
Tmem63a
Tmem80
Tmem98
Tmlhe
Tmsb15l
Tmsb4x
Tnc
Tnfrsf11b
Tnfrsf21
Tnfsf12
Tnfsfm13
Tnnt2
Tob1
Tom1
Tomm5
Tor3a
Tpd52l1
Tpi1
Tpm1
Tpm4
Traf6
Trib3
Tril
Trim14
Trim16
Trim30a
Trim30d
Trim34a
Trim34b
Tsc22d1
Tsga10
Tshz1
Tsku
Tspan12
Tspan17
Tspan18
Tspan6
Tspo
Tstd3
Ttc12
Ttc28
Ttc39b
Ttc7b
Tuba1a
Tuba1b
Tvp23b
Txn1
Txndc11
Txndc15
Txnrd1
Uba7
Ube2d1
Ube2e2
Ube2l6
Ubxn2a
Ucp2
Ufm1
Uggt2
Ugt1a6b
Uprt
Usp18
Usp25
Vamp5
Vasn
Vcam1
Vcan
Vdac1
Vdac2
Vegfa
Vegfc
Vgf
Vgll3
Vim
Vnn1
Vopp1
Vstm4
Wars
Wfs1
Wif1
Wipi1
Wls
Wnt11
Xaf1
Xbp1
Xdh
Xk
Xpa
Xxylt1
Xylt1
Yars
Ybx3
Yif1a
Zadh2
Zbed3
Zbp1
Zbtb7c
Zc3hav1
Zdhhc2
Zdhhc6
Zfp109
Zfp113
Zfp119b
Zfp280c
Zfp282
Zfp30
Zfp345
Zfp358
Zfp367
Zfp54
Zfp579
Zfp580
Zfp608
Zfp617
Zfp708
Zfp85
Zfp9
Zfp943
Zfp970
Zfp994
Zfpm2
Zp3
Zxdb
0610009B22Rik
1110006O24Rik
1500009C09Rik
1700007L15Rik
1700012D01Rik
1700021F07Rik
1700028E10Rik
1700029J07Rik
1700030C10Rik
2210406O10Rik
2410004I01Rik
2610016A17Rik
2610318N02Rik
3830403N18Rik
3830432H09Rik
4930413G21Rik
4933412E12Rik
4933416M07Rik
4933430I17Rik
6330403K07Rik
A230070E04Rik
A4galt
A930017K11Rik
AB124611
AI662270
AV320801
Abcb6
Abcc3
Abcd2
Abcg1
Abhd12
Acaa1a
Acaa1b
Acaca
Acad12
Acat2
Acat3
Acer2
Acp5
Acrbp
Actn2
Ada
Adam11
Adam15
Adam23
Adam8
Adamts10
Adamts2
Adamtsl4
Adamtsl5
Adap1
Adap2
Adcy3
Adcy5
Adgre1
Adssl1
Aebp1
Afap1l1
Agap2
Aig1
Aim2
Ak8
Akap12
Aldoc
Alg8
Alox5ap
Alpl
Amd1
Ankrd37
Ankrd6
Anln
Anpep
Anxa4
Ap1m2
Apbb1ip
Aph1c
Aplp1
Apobec1
Apoc2
Apoe
Arg1
Arhgap22
Arhgap24
Arhgap25
Arhgap30
Arhgap31
Arhgap4
Arhgap45
Arhgap9
Arhgdib
Arhgef15
Arhgef25
Arhgef39
Arhgef6
Arl11
Arl4c
Arl6ip1
Arrb1
Arsa
Asb16
Asb9
Aspm
Ass1
Atf3
Atoh8
Atp13a2
Atp1a3
Atp2a3
Atp5e
Atp6ap1
Atp6v0d2
Atp7b
Aven
Avp
B3galnt1
B3gat2
B3gnt7
B3gnt9
B430306N03Rik
B4galnt4
B4galt6
BC028528
BC029722
Bag2
Barhl2
Batf
Bcl2a1b
Bcl2a1d
Bglap
Bhlhe41
Blnk
Bnc2
Bpifa2
Btk
C1galt1c1
C1qa
C1qb
C1qc
C1ql1
C1qtnf3
C1qtnf5
C2cd2l
C3ar1
C77080
C8g
Cabyr
Cacna1a
Cacnb1
Cacng1
Cacng7
Cacng8
Calb2
Camkk1
Camkv
Capg
Car15
Car2
Casq2
Castor2
Casz1
Cavin2
Cbr2
Ccbe1
Ccdc106
Ccdc191
Ccdc3
Ccdc88b
Ccl3
Ccl4
Ccl6
Ccl9
Ccpg1
Ccr1
Ccrl2
Cd14
Cd180
Cd200r1
Cd22
Cd247
Cd248
Cd274
Cd28
Cd300a
Cd300c2
Cd300lb
Cd300lf
Cd302
Cd33
Cd36
Cd37
Cd4
Cd48
Cd52
Cd53
Cd5l
Cd68
Cd82
Cd83
Cd84
Cd93
Cdc25c
Cdh5
Cdk1
Cdk14
Cdkn2b
Cdkn2d
Cdon
Cdsn
Ceacam20
Cebpa
Cend1
Cenpm
Cep128
Cep55
Cfap74
Cfh
Cgnl1
Chaf1a
Chaf1b
Chek2
Chst11
Chst12
Chst2
Chst3
Cisd1
Ckap2l
Ckb
Clca3a2
Cldn15
Clec4a1
Clec4d
Clec4n
Clec7a
Clmp
Clstn2
Cmc2
Cmklr1
Cnnm1
Cnrip1
Cntnap1
Coa4
Col13a1
Col14a1
Col16a1
Col23a1
Col3a1
Col5a1
Col6a3
Colec12
Colgalt1
Copz2
Coq2
Cotl1
Cox7a1
Cped1
Cpxm1
Crabp2
Crb3
Creg1
Creld1
Crip1
Crispld2
Crlf1
Crtam
Crxos
Crygs
Csf1r
Csf2ra
Csf2rb
Csf2rb2
Cspg5
Csrnp1
Cst8
Cstdc1
Cth
Ctla2b
Ctsa
Ctsb
Ctsc
Ctsd
Ctsf
Ctsk
Ctsl
Ctss
Ctsz
Cxcr4
Cyba
Cybb
Cyfip2
Cyp11a1
Cyp11b1
Cyp2c55
Cyp4v3
Cyp51
Cyth4
D430019H16Rik
Dact1
Dact3
Daglb
Dap
Dapk1
Dapk2
Dcbld2
Dcdc2b
Ddah2
Ddr2
Def6
Dennd2d
Depdc1b
Des
Dgke
Dgkk
Dhcr24
Dhcr7
Dhh
Dhrs13
Dhrsx
Dlk2
Dnaaf3
Dnase1l1
Dnase2a
Dner
Dock10
Dock2
Dock8
Dok2
Dok3
Dpep3
Dpp7
Dram1
Drp2
Dse
Dubr
Dusp1
Dusp18
Dusp26
E130114P18Rik
E2f2
Ect2
Ednra
Efcab12
Efna5
Egfl7
Egr1
Ehbp1l1
Eif2ak3
Eif3j1
Eif4e3
Elk3
Emilin1
Emilin2
Emp3
Eng
Enkd1
Enpp1
Epas1
Epor
Erdr1
Erfe
Eva1a
Evi2a
Evl
F13a1
F2rl1
Fabp4
Fabp5
Fam111a
Fam129b
Fam171a2
Fam189b
Fam20c
Fam219a
Far2
Fblim1
Fbn1
Fbxo32
Fbxo36
Fcer1g
Fcgr2b
Fcgr3
Fcgr4
Fcgrt
Fdps
Fermt3
Fes
Fev
Fgfr4
Fgl2
Fhit
Fhod3
Fkbp2
Fli1
Fn1
Fndc4
Folr2
Fos
Fosb
Foxc1
Foxc2
Foxi3
Foxj1
Frem2
Fry
Fsd1
Fsip2l
Fstl1
Fstl3
Fstl4
Fth1
Fthl17e
Ftl1
Fuca2
Fxyd2
Fxyd5
Fyb
Fzd2
Gabra4
Gal3st3
Galc
Galm
Galns
Galnt16
Galnt6
Galnt7
Gas2l3
Gata1
Gbgt1
Gchfr
Gdf10
Gdf11
Gem
Gfra2
Gfra3
Ggh
Ggnbp1
Ggnbp2os
Gins2
Gjb2
Gk
Gla
Glb1
Glipr1
Glmp
Gls2
Gm10336
Gm10416
Gm15545
Gm1673
Gm16845
Gm17484
Gm1943
Gm27021
Gm3704
Gm42517
Gm4890
Gm6268
Gm6566
Gm9112
Gm973
Gng2
Gngt2
Gns
Got1l1
Gpnmb
Gpr137b
Gpr137b-ps
Gpr153
Gpr157
Gpr37
Gpt2
Gpx3
Grid1
Grik3
Grk3
Grn
Gsto2
Gulp1
Gusb
H19
H2ac8
H2ax
H2bu2
H3c10
H3c13
H3f4
H4c1
H4c11
H4c9
H6pd
Haghl
Hal
Hap1
Hapln4
Havcr2
Hcls1
Hdac8
Hdgfl1
Hes5
Hes6
Hexa
Hexb
Hipk2
Hk3
Hmgcr
Hmgcs1
Hmgn2
Hmmr
Hmox1
Hoxb1
Hoxb13
Hoxb2
Hoxb3
Hoxb3os
Hoxb4
Hoxb5
Hoxb6
Hoxb7
Hoxb8
Hoxd9
Hp
Hpgd
Hpgds
Hpse
Hsd11b1
Hsd3b1
Hsf2bp
Hspb2
Htatip2
Htr2b
Htra2
Hvcn1
Hyal1
Idi1
Ifi207
Ifitm1
Igbp1b
Igf1
Igfbp2
Igfbp4
Igfbp5
Iglon5
Igsf6
Igsf8
Ikbip
Il10ra
Il18bp
Il1a
Il7r
Inpp5d
Inpp5j
Insig1
Insl3
Insyn1
Iqcc
Iqcf5
Iqgap2
Iqgap3
Irf1
Irf5
Irf8
Itga5
Itgam
Itgax
Itgb2
Itih4
Ivd
Jak3
Jmjd8
Jsrp1
Kcnab2
Kcnk3
Kctd12
Kctd7
Khdrbs3
Kif21b
Kifc1
Kirrel2
Klhl29
Klhl30
Knstrn
Krt19
LOC114841036
Lair1
Lama2
Lamtor2
Laptm5
Lars2
Lat2
Lcp1
Lctl
Ldb3
Ldlr
Lgals3
Lgmn
Lhfpl2
Lhx2
Lilr4b
Lilrb4a
Lipa
Lipg
Lmcd1
Lmo2
Lmod1
Lmtk3
Loxl1
Loxl2
Loxl3
Lpgat1
Lpxn
Lrfn1
Lrfn3
Lrp1
Lrp11
Lrp12
Lrp8
Lrrc14b
Lrrc25
Lrrc51
Lrrc56
Lrrc73
Lsm4
Lsp1
Lss
Lta
Ltc4s
Ly6d
Ly6g6e
Ly86
Ly9
Lynx1
Lyz2
Mageb16
Man1a
Man1c1
Map3k15
Mapk10
Mapk12
Mbd3
Mboat1
Mbp
Mcoln3
Mef2b
Megf11
Mertk
Mfap2
Mfng
Mfsd11
Mfsd12
Mgat5
Mgll
Milr1
Mindy2
Mipep
Mitf
Mmachc
Mmel1
Mmp12
Mmp19
Mmp23
Mocos
Mogs
Mok
Mpdz
Mpeg1
Mpnd
Mpp1
Mpv17l
Mrc1
Mrc2
Mrgpre
Ms4a6c
Ms4a6d
Ms4a7
Mslnl
Msmo1
Msr1
Msrb1
Msx2
Mtfp1
Mtr
Muc1
Mvd
Myadm
Mycl
Myl9
Myo1e
Myo1f
Myo5a
Myom2
Myoz2
Mypn
Mypop
Myrfl
Naa11
Naa80
Nagk
Nanos2
Nanos3
Narf
Nat8f1
Nat8l
Ncf1
Ncf2
Ncf4
Nckap1l
Ndufa4l2
Ndufaf3
Ndufb4c
Nes
Neu1
Nfam1
Nfatc4
Nfkbiz
Nkain4
Nkx2-3
Nlrp14
Nmral1
Nnat
Nobox
Nos1
Npc2
Npdc1
Npffr1
Nphs1
Nphs1os
Nptxr
Npy
Nr1h3
Nrcam
Nrros
Nsdhl
Nsmf
Nt5dc2
Ntrk1
Nudt18
Nuf2
Nupr1
Nutm1
Nxn
Nxph4
Ogdhl
Osbpl6
Osr2
Ostf1
Otulinl
Oxct1
P2ry6
P3h3
P3h4
P4ha2
Pacsin1
Pafah2
Palld
Paqr4
Pard6a
Parvb
Parvg
Pax7
Pax8
Pbk
Pbxip1
Pclaf
Pcyox1l
Pcyt1b
Pcyt2
Pde4c
Pdgfd
Pdgfrb
Pdlim3
Pdp2
Pdpn
Pdzd4
Pdzrn3
Peg3os
Pf4
Pgap1
Pgf
Phf11c
Phf11d
Phf19
Phldb3
Phpt1
Pianp
Pik3ap1
[truncated: 341 more rows]

## Sheet: Downregulated_genes
Table S3 Differentially expressed genes in WT vs. Bmi1 knockdown undifferentiated spermatogonia
Downregulated genes in Bmi1 knockdown undifferentiated spermatogonia
Ensembl ID
0610040B10Rik
1110032A03Rik
1110046J04Rik
1190007I07Rik
1700007K13Rik
1700007L15Rik
1700018B24Rik
1700020N01Rik
1700023D09Rik
1700025G04Rik
1700029P11Rik
1700030J22Rik
1700048O20Rik
1700067K01Rik
1700084E18Rik
1700086O06Rik
1700096K18Rik
1700097N02Rik
1700124L16Rik
1810010H24Rik
1810019D21Rik
1810020O05Rik
1810026B05Rik
2010300C02Rik
2010315B03Rik
2210406O10Rik
2300009A05Rik
2310009B15Rik
2410003L11Rik
2410141K09Rik
2610005L07Rik
2610008E11Rik
2610020C07Rik
2610306M01Rik
2610528A11Rik
2700038G22Rik
2700062C07Rik
2810001G20Rik
2810013P06Rik
2810408A11Rik
2810410L24Rik
2900009J06Rik
2900052L18Rik
2900076A07Rik
2900093K20Rik
3000002C10Rik
3110056K07Rik
3830432H09Rik
4632404H12Rik
4831440E17Rik
4833417C18Rik
4921531P14Rik
4930447C04Rik
4931428L18Rik
4933403O08Rik
4933407K13Rik
4933416M07Rik
4933427D06Rik
4933439C10Rik
5430405H02Rik
5430416N02Rik
5730408K05Rik
6230400D17Rik
6820431F20Rik
8030474K03Rik
9130008F23Rik
9130019O22Rik
9330133O14Rik
9330151L19Rik
9530077C05Rik
9930012K11Rik
A630077J23Rik
A730017L22Rik
A730063M14Rik
A930015D03Rik
A930017K11Rik
A930024E05Rik
AA467197
Abca6
Abcb6
Abcc4
Abcc8
Abhd14a
Abhd14b
Abhd18
Abhd3
Abhd4
Ablim1
Acaa1b
Acacb
Acer2
Ackr3
Acod1
Acot1
Acot11
Acp5
Acrbp
Acsbg1
Acsf2
Actn2
Actr3b
Acvr2b
Acy3
Acyp2
Adad2
Adamts10
Adamts9
Adarb1
Adat1
Adck5
Adgre1
Adgrl1
Adgrl2
Adh4
Adh7
Adm
Adora1
Afap1l1
Aff3
Aff4
Afp
Agt
Ahsg
AI450353
AI506816
AI662270
AI987944
Aifm3
Airn
Ak6
Ak9
Akap2
Aldh1b1
Aldh5a1
Alkbh1
Alox12b
Alpk1
Als2
Als2cl
Alyref2
Amh
Amhr2
Amotl2
Ampd2
Amt
Anapc15
Angptl4
Angptl6
Ank1
Ank2
Ank3
Ankrd13d
Ankrd23
Ankrd24
Ankrd37
Ankrd45
Ankrd6
Antxr1
Antxr2
Anxa9
Aoc2
Aox1
Ap1g2
Apba1
Apbb1
Apoc2
Apoe
Apoo
Apoo-ps
Aqp11
Aqp5
Arc
Arg1
Arg2
Arhgap20
Arhgap21
Arhgap27
Arhgap28
Arhgap42
Arhgap44
Arhgap6
Arhgef10l
Arhgef15
Arhgef16
Arhgef17
Arhgef28
Arid3b
Arid5b
Arl14epl
Arl4d
Armc7
Armh3
Armh4
Arnt2
Arrb2
Arrdc3
Art3
Asap3
Asb7
Asdurf
Asphd2
Atad2b
Atl2
Atn1
Atoh8
Atp10d
Atp1a1
Atp1b1
Atp23
Atp6v0d2
Atp6v1g2
Atp8b3
Atp8b5
Atxn1
Atxn7l2
AU015836
AU022751
AU041133
AV320801
Avp
Avpr1a
Axin2
B230208H11Rik
B330016D10Rik
B4galnt1
B4galnt4
B930059L03Rik
B930095G15Rik
Bahcc1
Bambi
Barhl2
Baz1a
Bbc3
BC021767
BC048403
BC106179
Bcan
Bcas1
Bcl2a1b
Bcl2l11
Bcl2l2
Bcl3
Bcl6b
Bcl7a
Bcor
Bend7
Best1
Bfsp1
Bglap
Bicd1
Bik
Bin2
Birc3
Bmf
Bmi1
Bmp2
Bmp6
Bmp8b
Bnc1
Bnc2
Boll
Brcc3
Brsk1
Brsk2
Bspry
Bst1
Btbd18
Btbd6
Btnl10
Bzw2
C130036L24Rik
C1qa
C1qc
C1ql1
C2cd6
C330018D20Rik
C430049B03Rik
C8b
C8g
Cabp1
Cachd1
Cacna1b
Cacna1c
Cacna1h
Cacng7
Cadps2
Calb2
Camk1d
Camk2a
Camk2n1
Camkv
Camp
Camta2
Capn6
Caprin2
Car11
Car13
Car15
Car6
Card6
Carf
Carmil1
Caskin1
Casp3
Casz1
Cav1
Cav2
Cbwd1
Cbx2
Cbx7
Cbx8
Cc2d2a
Ccdc106
Ccdc113
Ccdc122
Ccdc136
Ccdc137
Ccdc142
Ccdc152
Ccdc158
Ccdc166
Ccdc194
Ccdc36
Ccdc61
Ccdc69
Ccdc85c
Ccdc88b
Ccdc88c
Ccl27a
Ccl3
Ccl6
Ccn1
Ccnb1ip1
Ccnb3
Ccnl1
Ccno
Ccnt2
Cd14
Cd300c2
Cd300lf
Cd302
Cd55
Cd7
Cd83
Cdc14a
Cdc42ep2
Cdc42ep3
Cdh1
Cdh15
Cdh23
Cdk20
Cdkn1a
Cdkn1c
Cds1
Cecr2
Cela2a
Celsr1
Cend1
Cenpf
Cenpj
Cenpl
Cep131
Cep170b
Cep78
Cep85l
Ces2g
Cfap69
Cfp
Chaf1a
Chdh
Chil1
Chmp4c
Chp2
Chst10
Ciao1
Cidea
Cilp2
Cipc
Cish
Cited1
Cited2
Cited4
Ckmt1
Cldn15
Cldn23
Cldn3
Cldn4
Clec12b
Clec4a1
Clec4e
Clec4n
Clec7a
Clic6
Clip2
Clstn3
Cmbl
Cntf
Cntfr
Cobll1
Col13a1
Col22a1
Col27a1
Colca2
Colec11
Coq8a
Coro1a
Cox6a2
Cplane2
Cpm
Cpn1
Cpne1
Cpne2
Cpne7
Cpt1a
Cpt1b
Crabp1
Cracr2b
Crb3
Crebbp
Crip2
Crispld2
Crlf1
Crmp1
Crocc
Crtam
Crybg1
Csdc2
Csf1r
Csf2rb
Csnk1g3
Cspg5
Cst9
Ctag2l1
Ctdsp2
Cthrc1
Ctnna3
Ctnnal1
Ctrb1
Ctsf
Cux2
Cwc22
Cxcl1
Cxcl16
Cxcl3
Cybb
Cyct
Cyfip2
Cygb
Cyp1b1
Cyp26a1
Cyp26b1
Cyp2d22
Cyp2s1
Cyp2u1
Cyth3
Cytip
D330023K18Rik
D630045J12Rik
D730003I15Rik
D930048N14Rik
Daam2
Dab1
Dact2
Dancr
Dapk2
Dapp1
Dbil5
Dbp
Ddah1
Ddit4l
Ddx20
Ddx25
Ddx4
Ddx43
Defb19
Dennd2c
Dennd4a
Dffb
Dgat2
Dgka
Dhdh
Dhrs11
Dipk1b
Dipk2a
Dixdc1
Dkk3
Dlg5
Dlk1
Dmc1
Dmkn
Dmrt1
Dmrt2
Dmrta1
Dmrtb1
Dmrtc1b
Dmrtc2
Dna2
Dnaaf3
Dnah1
Dnajb3
Dnajc28
Dnd1
Dnmt3b
Doc2b
Dot1l
Dpep3
Dpf1
Dppa2
Dppa4
Dpysl5
Dstyk
Dtx1
Dtx4
Dusp11
Dusp16
Dusp2
Dusp4
Dusp9
Dxo
Dynlt1c
E130102H24Rik
E230013L22Rik
E430018J23Rik
Eaf2
Edn1
Edrf1
Eef2k
Efcab10
Efcab2
Efna1
Efna2
Efna3
Efnb1
Efnb2
Efnb3
Efs
Egfl7
Egln3
Egr4
Ehd3
Eid3
Eif2d
Eif3j2
Ell3
Elmo3
Eln
Elovl2
Emilin3
Eml2
Eml5
Endov
Enho
Enkur
Eno4
Enpp2
Entpd2
Entpd3
Eomes
Epb41l1
Epb41l4b
Epb41l5
Epcam
Epha1
Epha2
Epha8
Ephb6
Ephx1
Ephx2
Epn2
Epop
Eps8
Erbb3
Erg
Ermard
Errfi1
Esd
Espl1
Espn
Esrp1
Esx1
Esyt3
Etl4
Ets1
Ets2
EU599041
Eva1b
Exd1
Exo1
Exoc3l2
F2rl1
F3
F730043M19Rik
Faah
Fabp3
Fabp9
Fam117a
Fam120aos
Fam161a
Fam169a
Fam178b
Fam180a
Fam181b
Fam184a
Fam189a2
Fam205c
Fam217b
Fam222a
Fam3b
Fam57b
Fam81a
Fam83h
Fance
Fas
Fbln1
Fbn2
Fbrsl1
Fbxl15
Fbxl21
Fbxo15
Fbxo2
Fbxo27
Fbxo31
Fbxo41
Fbxo44
Fbxo47
Fbxw4
Fermt3
Fetub
Fez1
Fgf11
Fgf9
Fgfr3
Fhit
Fhl1
Figla
Firre
Fkbp5
Fkbp6
Flrt1
Flrt2
Fmnl3
Fnbp4
Fndc10
Fndc5
Folr2
Fosl1
Foxc2
Foxf1
Foxj2
Foxp4
Fpr1
Frat1
Frg2f1
Frmd4a
Frmpd1
Fry
Fsd1
Fshr
Fsip2l
Fst
Fthl17b
Fthl17d
Fthl17e
Fthl17f
Ftx
Fxyd2
Fxyd6
Fzd10
Fzd8
Gabbr1
Gadd45a
Gadd45b
Gadd45g
Gal
Gal3st3
Galnt12
Galnt3
Galnt6
Gapdh
Garem2
Garnl3
Gas7
Gata1
Gata4
Gata6
Gatm
Gbp9
Gcat
Gch1
Gcnt3
Gdap10
Gdap1l1
Gdf1
Gdnf
Gdpd2
Gdpd5
Gfod1
Gfpt2
Gfra3
Gfra4
Ggnbp2os
Ghr
Ghrl
Gimap9
Gipc3
Gja1
Gjb2
Glb1l2
Gldc
Glipr1
Glis1
Glis3
Gm10336
Gm10439
Gm1141
Gm11423
Gm11517
Gm11837
Gm13199
Gm14124
Gm14139
Gm14410
Gm15091
Gm15417
Gm15708
Gm16845
Gm16973
Gm20337
Gm20605
Gm21992
Gm28042
Gm31579
Gm32885
Gm36117
Gm36283
Gm38426
Gm38499
Gm38999
Gm41
Gm42517
Gm44
Gm44504
Gm4532
Gm45871
Gm45929
Gm45935
Gm4779
Gm4961
Gm4969
Gm51425
Gm5176
Gm53
Gm5424
Gm5617
Gm5741
Gm5914
Gm6268
Gm6402
Gm7334
Gm7467
Gm7762
Gm8801
Gm9
Gm9057
Gm9112
Gmpr
Gnaz
Gng13
Gngt2
Gnmt
Gnrh1
Gp5
Gpat2
Gpat3
Gpatch1
Gpc2
Gpd1
Gpha2
Gpr173
Gpr3
Gpr50
Gprc5b
Gprc5c
Gpsm3
Gpt
Gramd2
Grasp
Grb7
Grem2
Grhl2
Grhl3
Grid1
Grik3
Grik5
Grk5
Grm4
Gsg1l
Gspt2
Gstm6
Gsto2
Gstt1
Gstt3
Gt(ROSA)26Sor
Gtpbp8
Gtsf1
Gucy2g
Gzmm
H19
H1f0
H1f2
H2-Ab1
H2ac1
H2ac18
H2aj
H2bc11
H2bc14
H2bc18
H2bc21
H2bc6
H2bc8
H2bu2
H2-K2
H2-Q1
H2-Q2
H2-T10
H2-T9
H3c1
H3c6
H3f3c
H4c1
H4c12
H4c8
H4f16
Habp4
Hbb-b1
Hbegf
Hcls1
Hdac11
Hdac6
Hdac7
Hdac9
Hdc
Hdhd3
Hecw2
Herc1
Hes5
Hes7
Hhipl2
Hic2
Hif3a
Hip1r
Hirip3
Hist1h4n
Hivep1
Hivep2
Hivep3
Hk3
Hmga1b
Hmgb1
Hmgcs2
Hmgn2
Hmx1
Hoxb13
Hoxb4
Hoxb6
Hoxb7
Hpdl
Hpse2
Hpx
Hr
Hs3st1
Hs3st6
Hsd17b3
Hsf2bp
Hsh2d
Hspa1a
Hspb1
Hspb11
Hspbap1
Hunk
Hvcn1
Icosl
Id2
Id4
Ier5
Ifnlr1
Ift140
Igdcc4
Igf2bp1
Igf2bp2
Igfbp5
Igfbp6
Igfbpl1
Iglon5
Igsf5
Igsf9
Igsf9b
Il15ra
Il17rb
Il1b
Il2rg
Il6ra
Inka2
Insl6
Insr
Ints3
Ints6l
Irf2
Irf8
Irs1
Irs2
Isyna1
Itga7
Itgam
Itgb2
Itgb3
Itih4
Itih5
Itpka
Itpripl1
Jag2
Jak2
Jakmip1
Jarid2
Jph1
Jph4
Jrkl
Kank3
Kazald1
Kcnab2
Kcnc2
Kcng3
Kcnj4
Kcnma1
Kcnmb4
Kcns1
Kcnt1
Kctd14
Kdf1
Khk
Khnyn
Kif13a
Kif17
Kif21a
Kif21b
Kif24
Kif26a
Kif5a
Kif5c
Kif7
Kifc2
Kifc5b
Kirrel2
Kirrel3
Kit
Kitl
Klf3
Klf5
Klf8
Klhdc7a
Klhl23
Klhl26
Klhl42
Klk8
Kmt2b
Kmt2c
Kmt2e
Kncn
Krt18
Krt19
Krt8
Ksr1
L3hypdh
L3mbtl3
Lama1
Lama3
Lama5
Lancl3
Laptm4b
Laptm5
Large2
Lat
Lat2
Lcat
Lcn2
Lcor
Ldhd
Lef1
Lenep
Lgals7
Lgr4
Lhx2
Lhx6
Limch1
Lime1
Limk1
Lims1
Lin28a
Lin37
Lins1
Lipt1
Llgl1
Lmntd2
Lmo1
Lmo4
LOC106557447
LOC114841036
Lpar3
Lpar6
Lrba
Lrp3
Lrrc2
Lrrc39
Lrrc75b
Lrrc8b
Lrrc8e
Lrrk2
Lrrn4cl
Lrwd1
Lsm5
Lsr
Lst1
Lta
Ltbp4
Ly6g5b
Ly6k
Ly75
Lypd10
Lysmd2
Lysmd4
Lzts1
M1ap
Madd
Mael
Mafa
Magea10
Magea6
Mageb16
Maged2
Magef1
Magi3
Majin
Maml3
Mamld1
Mansc1
Map10
Map2k3os
Map2k6
Map3k15
Map3k21
Map3k5
Map3k9
Map4k1
Map7d3
Mapk10
Mapk15
Mapk4
Mapk9
Marchf9
Marco
Masp1
Mbd4
Mblac2
Mc1r
Mcf2l
Mcu
Mdfi
Mdm1
Mdn1
Med20
Mef2a
Mef2b
Mef2c
Megf11
Megf6
Mei1
Men1
Mesp2
Mest
Metap1d
Mettl22
Mettl23
Mettl25
Mex3a
Mex3b
Mex3d
Mfap1b
Mfap3l
Mgarp
Mgat4a
Mgl2
Micall2
Mid1
Mir100hg
Mlc1
Mlxipl
Mmd2
Mmp12
Mmp17
Mmp9
Mn1
Mns1
Morrbid
Mosmo
Mpg
Mpp3
Mpped2
Mrm2
Mro
Mrps10
Msc
Msl2
Msl3
Mss51
Mst1r
Msx2
Mt3
Mtap
Mtcl1
Mterf2
Mthfd2l
Mtmr11
Mtr
Mtss2
Muc1
Mutyh
Mybpc3
Mybphl
Myc
Mycl
Mycn
Myh3
Myh6
Mylpf
Myo19
Myo5b
Myrfl
Myrip
Naa16
Nab1
Naif1
Nanos1
Nanos2
Nanos3
Napepld
Nat14
Nat8f4
Ncald
Ncf1
Ncf2
Nckap5
Nckap5l
Ncmap
Ncoa3
Ndrg2
Ndrg4
Ndufs5-ps
Neat1
Nefm
Neil2
Nek3
Nek8
Nell2
Neurl1a
Neurl3
Neurl4
Nexmif
Nfkb1
Nfkbie
Ngf
Nid2
Nkapl
Nkd1
Nkx1-1
Nkx3-1
Nkx6-2
Nlrp10
Nlrp14
Nlrp4c
Nmb
Nme3
Nmnat1
Nobox
Nos1
Nos1ap
Noxred1
Npas4
Npcd
Npffr1
Nphp3
Nphp4
Npr1
Nptx1
Nptx2
Nptxr
Npw
Nqo1
Nr1d1
Nr3c1
Nr5a2
Nrbp2
Nrep
Nrip1
Nrn1l
Nrp
Nrros
Nrtn
Nsun5
Nt5c3
Nt5dc3
Nt5el
Nthl1
Ntn1
Ntn4
Ntrk1
Nuak2
Nudt14
Nudt22
Nup210
Nutm1
Nxnl2
Nxpe4
Nxph3
Nxph4
Nynrin
Ociad2
Odc1
Olfm2
Olfr1251
Osbp2
Osbpl10
Osbpl7
Osmr
Otud1
Ovgp1
Ovol2
Pacsin1
Padi3
Pak6
Pam
Paox
Pard3
Pard6a
Pard6b
Pard6g
Parp16
Parp8
Patz1
Pax8
Paxbp1
Paxx
Pbld2
Pbx1
Pbx2
Pcbd1
Pcdh9
Pcif1
Pcolce2
Pcp4l1
Pcsk6
Pde1a
Pde1b
Pde4a
Pde4b
Pde4c
Pde8b
Pdgfc
Pdha2
Pdk2
Pdlim5
Pdxp
Pdzd4
Pecam1
Perp
Pet117
Pf4
Pgap1
Pgbd5
Pgm2
Phactr2
Phf1
Phf11c
Phf2
Phlda1
Phlda2
Phlda3
Phlpp1
Phyhipl
Pidd1
Piezo2
Pigl
Pik3c2b
Pik3r2
Pisd-ps1
Pitpnm2
Piwil1
Piwil2
Pkd2l1
Pkig
Pkn3
Pla2g1b
Pla2g5
Pla2g7
Plac1
Plagl1
Plat
Platr5
Plb1
Plbd1
Plcb3
Plcd3
Plce1
Plcg2
Pld6
Plekha6
Plekhg2
Plekhg4
Plekhg5
Plk2
Plk5
Plp1
Plpp6
Plpp7
Plppr3
Plppr4
Pls1
Plxdc1
Plxna3
Plxna4
Pms1
Pnldc1
Pnma5
Pnmal2
Podxl
Podxl2
Poli
Poln
Polr1b
Polr2k
Popdc3
Pou5f1
Ppan
Ppfia4
Ppl
Ppm1e
Ppm1l
Ppp1r16b
Ppp1r18
Ppp1r1b
Ppp1r26
Ppp1r32
Ppp1r3c
Ppp1r3f
Ppp2r2c
Ppp4r4
Pramef12
Prdm16
Prdm9
Prelp
Prex1
Prickle1
Prkaa2
Prkce
Prkch
Prkcq
Prkra
Proser1
Prps1
Prr23a1
Prr23a2
Prr7
Prrt1
Prrt2
Prss36
Prss8
Prtg
Prune2
Prx
Pstpip2
Ptch2
Ptgds
Ptn
Ptp4a1
Ptp4a2
Ptpn5
Ptprb
Ptpre
Ptprn
Ptprv
Ptx3
Purb
Pvt1
Pwwp2b
Pwwp3a
Pxt1
Pycard
Pygl
Pygm
Pygo1
Pyroxd2
R74862
Rab11fip4
Rab25
Rab26os
Rab27b
Rab3a
Rab3b
Rab6b
Rac2
Rad21l
Radil
Raet1e
Ramp1
Ramp3
Ranbp6
Rap2b
Rapgef5
Rarg
Rarres1
Rasal1
Rasl10a
Rasl11b
Rassf3
Rbfox2
Rbks
Rbm12b1
Rbm12b2
Rbm3
Rbm43
Rbm44
Rbmxl2
Rbp1
Rcor1
Rcor2
Rcor3
Rdh10
Rdm1
Rec114
Recql4
Relb
Reln
Rerg
Rex2
Rffl
Rgl3
Rgs3
Rgs9bp
Rhbdl1
Rho
Rhobtb1
Rhou
Rhox1
Rhox10
Rhox13
Rhox2a
Rhox2b
Rhox2d
Rhox2f
Rhox7a
Rhox8
Ribc1
Rimkla
Rims3
Rims4
Rin1
Rin2
Ripk3
Ripk4
Ripor2
Rmdn2
Rnasel
Rnaset2a
Rnaset2b
Rnd1
Rnd3
Rnf144a
Rnf167
Rnf169
Rnf180
Rnf208
Rnf219
Rnf32
Rnf39
Rnft2
Rnpc3
Robo4
Rom1
Rph3al
Rpl26
Rpl29
Rpl30
Rpl34-ps1
Rpl3l
Rpp25
Rprl3
Rprm
Rps27
Rps27l
Rps4l
Rps6ka1
Rpusd3
Rsl1
Rsph4a
Rspo4
Rtkn2
Rtn4rl1
Rtn4rl2
Rufy2
Runx2
Rusc1
Rwdd2a
S100z
Sacs
Sall1
Sall2
Sall3
Samd5
Sap25
Sapcd1
Sapcd2
Sardh
Sars2
Satb2
Sbk2
Sbsn
Scara3
Scn11a
Scn3b
Sdc2
Sdcbp2
Sdsl
Sec1
Sec14l2
Sel1l3
Sema4d
Sema4f
Sema5a
Sema5b
Sema6b
Septin1
Sergef
Serinc2
Serpina3a
Serpina3n
Serpina5
Serpinb2
Serpinb8
Sertad4
Sesn2
Setd1b
Sez6l2
Sfi1
Sfmbt2
Sfn
Sfrp4
Sfxn1
Sgpp1
Sgsm3
Sh2d3c
Sh3bgr
Sh3gl2
Sh3yl1
Shank3
Shcbp1l
Shf
Shisa2
Shmt1
Shoc1
Shtn1
Siah1b
Simc1
Sipa1l2
Slc12a5
Slc13a3
Slc15a3
Slc16a11
Slc17a7
Slc19a2
Slc22a21
Slc22a23
Slc25a28
Slc26a6
Slc26a7
Slc27a2
Slc29a4
Slc2a4rg-ps
Slc2a8
Slc30a2
Slc30a3
Slc35f2
Slc37a1
Slc38a4
Slc39a10
Slc39a4
Slc43a1
Slc44a3
Slc44a4
Slc47a1
Slc47a2
Slc4a11
Slc4a3
Slc4a5
Slc4a8
Slc52a3
Slc5a5
Slc7a7
Slc9b1
Slco5a1
Slpi
Slx1b
Smad3
Smagp
Smarca1
Smarca2
Smim24
Smim3
Smim40
Smim41
Smoc1
Smoc2
Smox
Smpx
Smtnl2
Smug1
Smyd3
Smyd4
Snai1
Snhg1
Snhg10
Snhg15
Snhg16
Snhg17
Snhg18
Snhg20
Snhg3
Snhg4
Snhg5
Snhg7
Snhg8
Snhg9
Snora52
Snord15b
Snx32
Snx33
Sobp
Sod3
Sohlh1
Sowahb
Sowahc
Sox15
Sox18
Sox3
Sp3
Spa17
Spaar
Spata22
Spata33
Spata9
Spef1
Spen
Spint1
Spns2
Spock2
Spred3
Sprr1a
Spry2
Spsb2
Sptbn2
Srgn
St3gal4
St3gal6
Stag3
Stard10
Stat6
Stc1
Steap4
Stimate
Stk31
Stk38l
Stom
Ston2
Stra8
Strip2
Stx11
Stx1b
Stxbp6
Suclg1
Sult4a1
Sumo2
Susd1
Susd2
Susd4
Sv2a
Svil
Syce1l
Sycp1
Sycp3
Syngap1
Synj2
Synm
Syt17
Syt7
Sytl1
T
Tada2b
Taf4
Tarbp1
Tarsl2
Tasor2
Tbc1d12
Tbc1d32
Tbc1d4
Tbc1d8
Tbx18
Tbx2
Tcam1
Tcea2
Tcea3
Tceal3
Tceal6
Tcerg1l
Tcf15
Tcf3
Tcf7l2
Tcfl5
Tchh
Tdh
Tdrd1
Tdrd9
Tedc2
Terb2
Tert
Tet2
Tex12
Tex13b
Tex14
Tex19.1
Tex19.2
Tfr2
Tgfa
Tgfbi
Tgfbr3l
Tgif1
Tgoln2
Thbs3
Themis2
Tigd3
Timm8a2
Tktl2
Tle6
Tle7
Tm4sf5
Tm6sf2
Tm7sf2
Tmco6
Tmem102
Tmem130
Tmem132e
Tmem14a
Tmem158
Tmem169
Tmem178
Tmem232
Tmem238
Tmem241
Tmem255a
Tmem266
Tmem267
Tmem30b
Tmem35a
Tmem53
Tmem59l
Tmem80
Tmie
Tmod2
Tmsb15b1
Tmsb15b2
Tmtc4
Tnfrsf25
Tnik
Tnni3
Tnnt1
Tnxb
Tomm5
Tonsl
Topaz1
Tox
Tox2
Tpd52l1
Tpmt
Tprn
Traf5
Trap1a
Trib1
Trib2
Trim11
Trim16
Trim45
Trim62
Trim71
Trim72
Trim8
Trmt44
Trmt61b
Trmu
Trnp1
Tro
Trpv4
Tsga10
Tshz1
Tshz2
Tsku
Tslrn1
Tspan13
Tspan33
Tspan5
Tspyl5
Ttc39a
Ttc39aos1
Ttll3
Ttll7
Tub
Tuba3a
Tuba3b
Tubg2
Twist1
Txnip
Txnrd1
Tyrobp
Uba1y
Ube2d-ps
Ubxn10
Uchl4
Ulk3
Ulk4
Unc5a
Ung
Urb1
Usf3
Usp10
Usp2
Usp26
Usp27x
Usp42
Usp43
Usp44
Usp54
Utf1
Vamp2
Vash1
Vdr
Vsig1
Vsig10l
Vxn
Wasf3
Wbp2nl
Wdpcp
Wdr5b
Wdr70
Wdr78
Wdr90
Wdtc1
Wfdc1
Wfdc10
Wfdc15a
Wfdc2
Wfdc3
Wfdc6a
Wnk4
Wnt3
Wnt4
Wnt6
Wscd1
Wwtr1
Xlr4c
Xlr5b
Xrcc3
Ybey
Yjefn3
Ypel1
Zadh2
Zbtb1
Zbtb16
Zbtb26
Zbtb32
Zbtb37
Zbtb8b
Zc3h12c
Zcchc12
Zcchc14
Zcchc9
Zcwpw1
Zdhhc1
Zdhhc23
Zdhhc24
Zfhx4
Zfp109
Zfp11
Zfp113
Zfp119a
Zfp160
Zfp169
Zfp182
Zfp235
Zfp266
Zfp276
Zfp28
Zfp280b
Zfp280c
Zfp282
Zfp286
Zfp287
Zfp3
Zfp324
Zfp362
Zfp365
Zfp385c
Zfp397
Zfp398
Zfp40
Zfp42
Zfp454
Zfp459
Zfp52
Zfp54
Zfp551
Zfp563
Zfp57
Zfp574
Zfp579
Zfp592
Zfp600
Zfp606
Zfp607a
Zfp608
Zfp641
Zfp654
Zfp69
Zfp747
Zfp760
Zfp763
Zfp777
Zfp780b
Zfp809
Zfp811
Zfp82
Zfp868
Zfp882
Zfp93
Zfp936
Zfp94
Zfp940
Zfp941
Zfp955a
Zfp958
Zfp97
Zfp975
Zfp977
Zfp979
Zfp981
Zfp983
Zfp984
Zfp985
Zfp990
Zfp992
Zfpm1
Zfpm2
Zfr2
Zfy2
Zg16
Zglp1
Zic1
Zkscan16
Zmat3
Zmym3
Zmynd15
Zswim3
Zswim5
Zswim7
Zxdb
