# Supplementary material for: BMI1 fine-tunes gene repression and activation to safeguard undifferentiated spermatogonia fate
Source: Front Cell Dev Biol. 2023 Apr 24;11:1146849. doi: 10.3389/fcell.2023.1146849 (PMC10164956; doi:10.3389/fcell.2023.1146849)
Supplement: Supplementary file 8 [file Table6.XLSX]

## Sheet: BMI1&H2AK119ub1&H3K27me3 overla
Table S6 Overlap regions
BMI1/H2AK119ub1/H3K27me3 overlap regions
Peak ID	Chr	Start	End
2257	chr7	49633565	49637545
1451	chr2	73267648	73281873
2001	chr5	106453692	106454900
2000	chr5	106451455	106452882
2233	chr6	117169339	117169944
1578	chr2	170494971	170497379
929	chr15	98804279	98805441
822	chr14	84447459	84447661
821	chr14	84446636	84446838
820	chr14	84445124	84446325
823	chr14	84447854	84448091
819	chr14	84443717	84444739
948	chr15	102952621	102957695
236	chr10	84756761	84757555
238	chr10	84760374	84760736
235	chr10	84755432	84756253
237	chr10	84757823	84760125
119	chr1	138837618	138844701
1852	chr4	115936743	115940005
1851	chr4	115935936	115936492
416	chr11	96466308	96466736
1198	chr18	53476668	53478534
1195	chr18	53464232	53467548
1197	chr18	53472317	53472639
1196	chr18	53468781	53471269
1953	chr5	67605479	67608665
2072	chr5	147314331	147314540
2071	chr5	147313912	147314113
2073	chr5	147316013	147316437
1811	chr4	89276659	89277153
1709	chr3	129199177	129204186
118	chr1	138831528	138832392
1545	chr2	147181102	147181430
407	chr11	96340927	96341145
4	chr1	13124751	13129196
1373	chr2	36103545	36104862
1223	chr18	76855593	76855872
1224	chr18	76856074	76859191
2343	chr7	137309256	137309547
2342	chr7	137305681	137309063
2177	chr6	52235951	52236285
2178	chr6	52237519	52241460
1363	chr2	31639866	31641947
1406	chr2	57106206	57107250
1409	chr2	57112928	57113539
1408	chr2	57108836	57112592
1410	chr2	57113738	57113995
1411	chr2	57114253	57114881
84	chr1	78183084	78183297
86	chr1	78190730	78190941
85	chr1	78186284	78190439
87	chr1	78192200	78198205
1583	chr2	172550700	172552865
2513	chr9	63145244	63145522
2514	chr9	63146030	63146333
2509	chr9	63137893	63138991
2516	chr9	63148295	63148948
1359	chr2	28916155	28918665
2595	chr9	118480125	118480662
1293	chr19	45741840	45742034
1292	chr19	45740120	45740383
157	chr1	187608916	187609877
1510	chr2	105673064	105675459
2425	chr8	84414137	84414718
314	chr11	22004239	22007370
2438	chr8	91798323	91800059
1721	chr3	131110344	131112441
1722	chr3	131112767	131112957
1723	chr3	131113225	131113513
977	chr16	18581035	18582455
978	chr16	18585715	18586729
2322	chr7	98836227	98837413
1713	chr3	129213726	129223762
1712	chr3	129212898	129213475
1850	chr4	115063148	115063455
1846	chr4	115055280	115059667
1	chr1	4490111	4498946
1378	chr2	38347292	38348211
1379	chr2	38349945	38350394
1382	chr2	38355127	38357641
1376	chr2	38342281	38342618
1375	chr2	38339238	38340818
1377	chr2	38345610	38347062
1041	chr17	8798507	8800190
330	chr11	44621749	44622179
329	chr11	44621017	44621440
40	chr1	38626336	38626558
1561	chr2	148044096	148045433
1560	chr2	148042551	148043450
353	chr11	83849736	83850685
354	chr11	83851223	83855820
219	chr10	52022615	52024655
220	chr10	52025815	52026383
1652	chr3	66968437	66974794
1514	chr2	105680720	105683557
1902	chr5	28210262	28212310
234	chr10	81458900	81459659
449	chr12	8298577	8300709
450	chr12	8300947	8301195
1756	chr4	11383428	11385390
1758	chr4	11387497	11388060
2356	chr8	9206114	9207405
1911	chr5	31092027	31093427
1073	chr17	69970938	69971161
685	chr13	78193515	78200016
776	chr14	32598049	32599420
1310	chr2	9874937	9875553
1311	chr2	9875926	9877223
1312	chr2	9877491	9878633
1372	chr2	36101973	36102303
1371	chr2	36097228	36098350
1370	chr2	36094283	36094628
2226	chr6	88202035	88203262
2223	chr6	88194155	88197160
1357	chr2	28911777	28912897
1358	chr2	28913116	28913310
1572	chr2	166153713	166155380
2507	chr9	55549227	55549536
2548	chr9	89908686	89909791
65	chr1	56972921	56981366
174	chr10	22157581	22157914
784	chr14	48661446	48671143
881	chr14	118924053	118924300
1619	chr3	30505543	30508955
2128	chr6	28134063	28134283
328	chr11	44619617	44620334
327	chr11	44617699	44619193
331	chr11	44622669	44623253
1916	chr5	35399898	35400477
1915	chr5	35398028	35398944
1914	chr5	35396473	35397097
2336	chr7	131550207	131550739
2337	chr7	131551497	131553100
2338	chr7	131553395	131558699
910	chr15	35293728	35303419
1276	chr19	44748931	44751170
1280	chr19	44837574	44838514
1275	chr19	44745986	44747203
1278	chr19	44757736	44757976
1279	chr19	44758229	44761081
1863	chr4	135150529	135153052
1864	chr4	135153482	135155489
1536	chr2	146214924	146215186
1231	chr18	80975934	80978759
1232	chr18	80979486	80980408
1233	chr18	80981426	80987346
299	chr11	12035443	12036359
485	chr12	53247312	53248284
488	chr12	53252581	53253269
486	chr12	53248568	53251088
489	chr12	53253568	53255005
487	chr12	53251302	53251725
2433	chr8	89035487	89035774
2434	chr8	89036740	89037175
2435	chr8	89037841	89040962
1688	chr3	107595174	107598421
1495	chr2	93645295	93648215
1493	chr2	93642580	93643029
1492	chr2	93641727	93642004
1494	chr2	93643715	93644178
639	chr13	48664126	48664668
640	chr13	48665861	48667180
777	chr14	46388953	46389426
2317	chr7	81990250	81990835
1821	chr4	89307407	89310685
2066	chr5	147304275	147305112
2065	chr5	147301592	147302974
2068	chr5	147307234	147307460
2069	chr5	147307836	147308113
2067	chr5	147305387	147306806
2064	chr5	147300503	147301272
530	chr12	84569108	84573528
372	chr11	95146062	95146504
370	chr11	95143128	95143679
2190	chr6	52315481	52316354
2191	chr6	52316652	52317048
1457	chr2	74649794	74655324
1246	chr19	24896541	24901398
1247	chr19	24901591	24901811
2475	chr8	121127768	121128138
1443	chr2	70567070	70568412
1441	chr2	70562668	70563235
1442	chr2	70566061	70566252
2225	chr6	88198631	88199810
2224	chr6	88197693	88198077
1313	chr2	9878930	9879430
2240	chr6	136174228	136174624
2057	chr5	147191127	147191962
2055	chr5	147189829	147190081
2056	chr5	147190533	147190886
337	chr11	57827583	57830606
338	chr11	57830805	57832003
474	chr12	49380188	49384066
475	chr12	49384405	49384807
723	chr13	98351767	98359609
146	chr1	184727098	184727288
148	chr1	184730585	184732478
147	chr1	184729237	184730332
145	chr1	184726468	184726678
2334	chr7	131540444	131546536
509	chr12	57534879	57547335
2176	chr6	52235376	52235623
2169	chr6	52190375	52193722
400	chr11	96302692	96302889
401	chr11	96303193	96304394
402	chr11	96304929	96305364
399	chr11	96301624	96301819
397	chr11	96297082	96299439
398	chr11	96300720	96301151
387	chr11	96271587	96272553
955	chr15	102976072	102978027
957	chr15	102983762	102984019
956	chr15	102981769	102982640
958	chr15	102984250	102984453
1462	chr2	74681472	74681755
1463	chr2	74681993	74693658
1460	chr2	74674818	74676228
1459	chr2	74667036	74674253
2439	chr8	91801772	91802167
355	chr11	84516409	84519331
357	chr11	84522174	84524355
356	chr11	84519684	84520418
2039	chr5	120439156	120439434
2038	chr5	120438045	120438821
2037	chr5	120431815	120432576
239	chr10	87492385	87492814
604	chr13	31805178	31812694
1842	chr4	114906027	114908723
1269	chr19	43612475	43616574
1268	chr19	43611681	43612154
1043	chr17	26839182	26840682
1044	chr17	26840999	26841435
448	chr11	119548202	119548579
348	chr11	68383344	68384726
349	chr11	68384927	68385325
347	chr11	68382767	68383122
2103	chr6	8955991	8956279
2102	chr6	8954966	8955156
2100	chr6	8949924	8950154
2101	chr6	8951955	8952490
1790	chr4	44664153	44664486
2062	chr5	147272587	147276050
2060	chr5	147268765	147270877
1943	chr5	67094191	67103060
56	chr1	42695679	42696885
1905	chr5	28457790	28458384
1903	chr5	28456750	28457061
1904	chr5	28457266	28457581
521	chr12	73036406	73047172
2361	chr8	12395691	12396144
2362	chr8	12396468	12401418
1422	chr2	61803412	61815408
1681	chr3	99251624	99263464
364	chr11	85840834	85841357
365	chr11	85841713	85842059
362	chr11	85835357	85839542
363	chr11	85840090	85840373
1581	chr2	172547804	172549404
1582	chr2	172549631	172549823
494	chr12	56535662	56538031
493	chr12	56527640	56535400
2211	chr6	83068420	83069152
2212	chr6	83069509	83071999
1295	chr19	59163825	59166193
1297	chr19	59169535	59170874
1296	chr19	59166407	59169333
1568	chr2	158615641	158616012
1567	chr2	158611393	158614211
2323	chr7	98838894	98839249
895	chr14	122474858	122484185
2300	chr7	70361029	70361252
2297	chr7	70353408	70353648
2298	chr7	70357912	70358232
2296	chr7	70351037	70352504
1702	chr3	127634771	127636005
1701	chr3	127633216	127633449
1700	chr3	127632365	127632785
1815	chr4	89280385	89283232
1813	chr4	89278784	89279108
1814	chr4	89279891	89280114
1812	chr4	89277485	89277747
1820	chr4	89294978	89295614
1818	chr4	89292777	89293830
1817	chr4	89291419	89292415
1816	chr4	89283726	89284224
375	chr11	96002001	96002419
1445	chr2	71530148	71539407
1448	chr2	71546701	71547760
1447	chr2	71542974	71546476
2098	chr6	6882658	6883091
2097	chr6	6881397	6881775
809	chr14	67234782	67238339
2344	chr7	137309823	137314920
2221	chr6	85189255	85191054
2222	chr6	85194356	85194601
2220	chr6	85187706	85189050
1304	chr19	59457198	59458187
1305	chr19	59458593	59462718
1306	chr19	59464434	59464649
108	chr1	120602022	120605243
109	chr1	120606021	120608319
1898	chr5	28170142	28171483
1899	chr5	28171889	28172662
1897	chr5	28165131	28169924
2596	chr9	118485504	118486221
2594	chr9	118479006	118479840
2597	chr9	118486573	118486854
601	chr13	31630300	31631075
599	chr13	31628674	31628903
600	chr13	31629180	31629785
598	chr13	31625705	31626893
97	chr1	89930353	89930550
98	chr1	89931329	89931775
96	chr1	89927800	89929803
95	chr1	89927212	89927521
2011	chr5	107719411	107719784
2012	chr5	107720911	107721194
2010	chr5	107717960	107718203
2014	chr5	107724451	107725616
2013	chr5	107721399	107724244
300	chr11	12037785	12039024
537	chr12	104471292	104471511
2399	chr8	57319316	57325578
1827	chr4	99650087	99661505
2471	chr8	121087125	121089159
1562	chr2	148046863	148047277
2163	chr6	52158765	52159008
2160	chr6	52154347	52154552
2179	chr6	52243021	52243244
2180	chr6	52243473	52243866
2165	chr6	52160629	52167875
2167	chr6	52173703	52178555
2172	chr6	52196939	52198337
2168	chr6	52187312	52187697
2170	chr6	52194391	52195660
2166	chr6	52168104	52170164
2173	chr6	52198565	52198768
2171	chr6	52195885	52196094
2174	chr6	52199740	52207234
409	chr11	96344435	96344701
411	chr11	96347607	96348053
412	chr11	96348569	96349041
410	chr11	96345707	96346048
406	chr11	96318645	96318977
405	chr11	96316601	96318302
393	chr11	96285824	96287258
390	chr11	96281364	96282869
391	chr11	96283133	96283625
392	chr11	96284189	96285243
952	chr15	102970551	102971136
940	chr15	102939024	102939855
939	chr15	102934000	102938618
933	chr15	102920311	102920674
935	chr15	102922121	102922723
938	chr15	102927088	102928800
934	chr15	102921132	102921679
937	chr15	102926665	102926891
936	chr15	102925183	102925863
966	chr15	103010464	103010928
967	chr15	103011135	103012387
965	chr15	103009936	103010193
960	chr15	102990705	102991343
962	chr15	102993506	102993703
961	chr15	102992588	102992841
1474	chr2	74731282	74731761
1467	chr2	74711733	74716023
1475	chr2	74732027	74737297
1477	chr2	74746896	74751024
1476	chr2	74739908	74741097
1469	chr2	74723563	74723771
1473	chr2	74728879	74729225
1472	chr2	74727227	74727657
1468	chr2	74722987	74723302
663	chr13	71958902	71963733
662	chr13	71957375	71958537
668	chr13	72629621	72632733
1289	chr19	45229309	45235913
1290	chr19	45236440	45237617
1380	chr2	38351689	38351882
1381	chr2	38354299	38354933
1383	chr2	38369179	38369515
129	chr1	155733343	155735412
132	chr1	155740088	155741952
131	chr1	155738567	155738781
130	chr1	155736059	155738094
120	chr1	138845355	138846670
121	chr1	138847180	138847619
1367	chr2	33639967	33640195
1364	chr2	33629800	33632454
1365	chr2	33635652	33638279
1366	chr2	33638571	33639741
1649	chr3	55779235	55788310
422	chr11	98328539	98329910
421	chr11	98326266	98328187
655	chr13	56250409	56251185
656	chr13	56251436	56251663
719	chr13	94881624	94883613
717	chr13	94869283	94880458
720	chr13	94884142	94887702
718	chr13	94880813	94881244
313	chr11	21989715	22004043
1277	chr19	44755631	44757494
1868	chr4	139830878	139832872
1869	chr4	139833244	139833912
1866	chr4	139823250	139824006
1865	chr4	139821247	139821855
1867	chr4	139824730	139825070
503	chr12	56694308	56695150
506	chr12	56703325	56703536
504	chr12	56695696	56697351
505	chr12	56697660	56702426
648	chr13	55825115	55831208
649	chr13	55831780	55832244
1710	chr3	129204402	129208891
1711	chr3	129209426	129209704
1858	chr4	124657990	124658646
1859	chr4	124658867	124660907
852	chr14	104468353	104468846
850	chr14	104465645	104466170
851	chr14	104466807	104467570
1912	chr5	33430373	33432579
1913	chr5	33433056	33433428
215	chr10	50890684	50905983
216	chr10	50910315	50912098
1032	chr16	94086720	94088498
1034	chr16	94093773	94097303
1033	chr16	94092579	94093286
1031	chr16	94082884	94086368
1089	chr17	85684685	85688723
1088	chr17	85621458	85626474
519	chr12	72939776	72947151
2579	chr9	99876866	99877317
1627	chr3	34649885	34655816
1849	chr4	115061389	115062073
1847	chr4	115059903	115060367
1848	chr4	115060706	115061143
2022	chr5	119671568	119674587
367	chr11	85890026	85891298
368	chr11	85893100	85894352
366	chr11	85886531	85889641
2033	chr5	119835176	119840938
2034	chr5	119841403	119841617
179	chr10	22820635	22820840
178	chr10	22814938	22820434
1518	chr2	113756178	113756382
452	chr12	9574480	9577093
453	chr12	9579064	9582403
2216	chr6	83711378	83712299
2217	chr6	83714100	83718860
2218	chr6	83719995	83720251
531	chr12	86422160	86422470
532	chr12	86422764	86423132
2571	chr9	98954092	98959565
2473	chr8	121114793	121116021
2474	chr8	121117644	121119637
973	chr15	103035390	103035780
1464	chr2	74693906	74707755
646	chr13	53473067	53473366
1407	chr2	57108303	57108556
1515	chr2	105683922	105689709
1513	chr2	105679943	105680330
1511	chr2	105675683	105678127
1512	chr2	105679000	105679195
1516	chr2	105690212	105691454
1653	chr3	66975175	66985944
2045	chr5	139543323	139548215
2046	chr5	139548649	139549513
2138	chr6	31564290	31565161
1211	chr18	65935052	65938246
1890	chr5	24527026	24527247
350	chr11	69965182	69965563
1539	chr2	146224182	146224476
1022	chr16	91224572	91229212
1023	chr16	91229483	91229801
1024	chr16	91271565	91272046
675	chr13	73269492	73269872
674	chr13	73267739	73267992
671	chr13	73261460	73261675
673	chr13	73264073	73265408
672	chr13	73262866	73263828
323	chr11	33198445	33205463
1907	chr5	29477108	29477694
1908	chr5	29478767	29479923
2432	chr8	89026789	89028023
2436	chr8	89041397	89043388
1620	chr3	30509737	30510841
1212	chr18	66456874	66458387
1214	chr18	66459786	66461049
1213	chr18	66459154	66459361
1283	chr19	45153242	45155376
1281	chr19	45149626	45150435
1282	chr19	45152044	45152408
892	chr14	122462761	122464680
891	chr14	122460734	122461367
424	chr11	101962306	101962567
425	chr11	101963715	101964169
1528	chr2	122300564	122301258
1529	chr2	122301635	122301886
2194	chr6	53820285	53820746
1870	chr4	148807045	148808616
2505	chr9	55539084	55546989
2123	chr6	23244009	23249346
1076	chr17	85454701	85455505
1077	chr17	85457849	85458818
883	chr14	122227887	122228245
1648	chr3	55778552	55778946
928	chr15	98003276	98003745
2251	chr7	27363770	27364005
1157	chr18	37682559	37683017
1156	chr18	37680180	37681465
1159	chr18	37689824	37691648
1160	chr18	37692093	37693107
1158	chr18	37685419	37685778
1161	chr18	37693789	37695240
138	chr1	167689579	167693636
171	chr10	19358629	19358916
170	chr10	19358137	19358389
169	chr10	19355211	19356433
2117	chr6	22289348	22290823
2118	chr6	22291134	22293459
911	chr15	35303662	35304048
1961	chr5	75074972	75075509
1962	chr5	75076567	75078485
414	chr11	96352666	96352951
2421	chr8	78433232	78433600
2423	chr8	78435912	78436497
2422	chr8	78434197	78435687
233	chr10	80503083	80503590
783	chr14	48657443	48658080
1996	chr5	101657344	101665019
769	chr14	21988691	21989021
768	chr14	21982217	21986993
194	chr10	42578445	42586157
315	chr11	22007665	22009820
374	chr11	95831071	95831388
2589	chr9	107230436	107231220
609	chr13	36730089	36730706
610	chr13	36731226	36735601
608	chr13	36728918	36729130
607	chr13	36728148	36728681
606	chr13	36722971	36727817
223	chr10	52029200	52029627
221	chr10	52027642	52027834
222	chr10	52028149	52028915
218	chr10	52021827	52022222
1835	chr4	109978207	109985690
2515	chr9	63146694	63146955
2511	chr9	63142362	63143067
2510	chr9	63139496	63140360
2512	chr9	63143367	63145050
250	chr10	103024277	103024580
251	chr10	103024968	103028895
438	chr11	114066939	114067206
437	chr11	114066360	114066617
439	chr11	114067616	114068103
1574	chr2	168765881	168766429
968	chr15	103013428	103013633
2504	chr9	54982526	54982805
565	chr12	118847040	118856741
1250	chr19	25613397	25613712
1249	chr19	25611194	25611588
295	chr10	127177099	127177529
878	chr14	118236013	118238976
979	chr16	22159211	22161605
2301	chr7	70361973	70363773
2303	chr7	70366906	70367943
2299	chr7	70358458	70360789
1757	chr4	11385591	11386118
2483	chr9	24767711	24773068
2482	chr9	24766781	24766995
1210	chr18	64344701	64347254
1208	chr18	64340604	64342280
1209	chr18	64342862	64344466
2023	chr5	119680402	119680721
2024	chr5	119683013	119683239
1970	chr5	81021150	81022385
2096	chr6	6877244	6881092
1575	chr2	168766969	168768039
926	chr15	95652271	95653036
927	chr15	95654620	95655204
2090	chr6	6862741	6865919
2350	chr7	142660726	142661138
2351	chr7	142661411	142664829
1303	chr19	59454026	59454922
1302	chr19	59450589	59452215
1509	chr2	105668884	105672761
1508	chr2	105666820	105667324
2213	chr6	83699143	83700578
2570	chr9	98952064	98953616
2181	chr6	52244099	52250488
2091	chr6	6868270	6870587
885	chr14	122232986	122233647
884	chr14	122228888	122231305
700	chr13	83735654	83735971
698	chr13	83724588	83731483
1630	chr3	34660317	34665723
1626	chr3	34645690	34649270
1628	chr3	34656036	34657361
1629	chr3	34658731	34658978
1624	chr3	34639389	34642344
1625	chr3	34642677	34643713
1314	chr2	9879794	9881193
1316	chr2	9886145	9886512
1317	chr2	9887393	9887753
477	chr12	49396843	49397366
479	chr12	49401393	49401815
478	chr12	49398784	49400789
476	chr12	49385104	49396115
55	chr1	42691546	42695374
54	chr1	42690923	42691265
53	chr1	42685890	42687945
51	chr1	42683165	42684483
52	chr1	42684941	42685198
57	chr1	42697811	42705659
1465	chr2	74709226	74709619
1466	chr2	74710348	74710822
1920	chr5	37820417	37823843
1919	chr5	37819750	37820031
2360	chr8	12388871	12395394
2359	chr8	12386744	12387360
2363	chr8	12401655	12402883
2358	chr8	12385001	12385216
785	chr14	48671338	48673852
1588	chr2	180893823	180894035
701	chr13	83736186	83741019
1471	chr2	74726146	74726391
1470	chr2	74724741	74725751
953	chr15	102971714	102973063
969	chr15	103014577	103015331
1527	chr2	119322344	119322972
664	chr13	72623719	72626660
665	chr13	72627491	72627901
667	chr13	72628812	72629327
666	chr13	72628348	72628604
1843	chr4	114909663	114910180
1549	chr2	147192587	147193730
1546	chr2	147182618	147185029
1548	chr2	147189268	147190979
888	chr14	122450974	122451415
2443	chr8	92355608	92357143
386	chr11	96255356	96255871
359	chr11	84526202	84527058
358	chr11	84524726	84525250
1084	chr17	85614043	85614352
1081	chr17	85606199	85611794
1087	chr17	85616423	85620407
1086	chr17	85615557	85615915
1083	chr17	85612916	85613264
1082	chr17	85612357	85612677
1085	chr17	85614853	85615146
2133	chr6	30176593	30178718
2132	chr6	30175800	30176188
2061	chr5	147271190	147272068
2189	chr6	52309675	52315025
1444	chr2	71526597	71529331
1446	chr2	71540017	71542781
1449	chr2	71548028	71548676
373	chr11	95150436	95150925
371	chr11	95144702	95145537
2310	chr7	79515194	79515530
2309	chr7	79508282	79508795
2308	chr7	79506129	79506791
1566	chr2	158610627	158610925
1743	chr3	154326535	154334194
2026	chr5	119687253	119687490
2025	chr5	119683483	119686322
1440	chr2	70560561	70561181
1315	chr2	9881593	9885659
1318	chr2	9887985	9888197
1321	chr2	9889538	9890347
1319	chr2	9888660	9888882
1320	chr2	9889086	9889292
143	chr1	184717664	184719203
142	chr1	184716748	184717078
2044	chr5	139538388	139541801
2043	chr5	139536364	139537536
894	chr14	122471687	122474260
491	chr12	56518901	56521838
492	chr12	56523214	56525034
690	chr13	78209368	78210881
688	chr13	78202658	78203277
689	chr13	78207533	78209123
691	chr13	78211638	78211957
687	chr13	78201701	78202460
686	chr13	78200451	78201455
2527	chr9	74847475	74851228
2468	chr8	121074899	121075876
2470	chr8	121080894	121081195
2469	chr8	121080214	121080430
451	chr12	9571164	9571358
1876	chr4	154635539	154635796
1874	chr4	154633735	154634284
1875	chr4	154634697	154634965
2305	chr7	70369794	70370506
2302	chr7	70364263	70366309
2304	chr7	70368325	70368629
2306	chr7	70370952	70371429
1055	chr17	39846987	39847283
1057	chr17	39848173	39848767
1054	chr17	39843179	39846786
1056	chr17	39847489	39847973
1368	chr2	33641192	33643627
944	chr15	102945438	102945986
945	chr15	102946317	102946757
943	chr15	102943653	102944838
946	chr15	102947538	102947945
942	chr15	102942961	102943361
1461	chr2	74677149	74681073
1791	chr4	44701540	44704353
2215	chr6	83702136	83704663
2214	chr6	83700855	83701822
361	chr11	85831667	85834982
360	chr11	85830122	85831299
385	chr11	96202386	96205874
1547	chr2	147185576	147188602
2183	chr6	52259914	52264932
2184	chr6	52265266	52268866
1478	chr2	74751779	74752432
1480	chr2	74753232	74754075
1479	chr2	74752811	74753015
2442	chr8	92354224	92355403
2441	chr8	92353475	92353681
2395	chr8	57309287	57309553
2396	chr8	57309772	57313234
58	chr1	42712985	42714434
1507	chr2	105660082	105663419
2131	chr6	30173192	30173400
2130	chr6	30171607	30172911
654	chr13	56221702	56222160
2410	chr8	57353650	57353946
2408	chr8	57346129	57346436
2405	chr8	57336065	57336275
2402	chr8	57331567	57332050
2406	chr8	57340104	57341480
2409	chr8	57348481	57349159
2407	chr8	57345102	57345748
2403	chr8	57332437	57332766
2404	chr8	57332990	57335092
2283	chr7	70324743	70324940
2287	chr7	70332819	70333080
2282	chr7	70324031	70324503
2289	chr7	70336999	70337786
2286	chr7	70331048	70332197
2285	chr7	70326911	70330278
2284	chr7	70325261	70326671
2288	chr7	70333325	70335606
2162	chr6	52157675	52158217
1346	chr2	18798847	18801672
395	chr11	96293319	96293638
396	chr11	96294231	96295332
394	chr11	96290669	96293108
1349	chr2	19446128	19446501
879	chr14	118239353	118239562
1819	chr4	89294184	89294758
2161	chr6	52156524	52157044
2164	chr6	52159342	52159648
699	chr13	83731840	83735447
697	chr13	83723399	83723855
696	chr13	83721663	83723155
896	chr14	122485363	122491819
1986	chr5	98179599	98188034
2397	chr8	57313467	57316602
2398	chr8	57318534	57318888
415	chr11	96353164	96354988
408	chr11	96341923	96343275
413	chr11	96349369	96349629
2088	chr6	6858474	6858816
2089	chr6	6859124	6862540
2085	chr6	6848426	6848735
2086	chr6	6849035	6851467
2092	chr6	6871229	6871682
2087	chr6	6854726	6858024
2084	chr6	6847469	6847835
2316	chr7	79544461	79545424
336	chr11	57826316	57827148
1997	chr5	101665444	101669913
949	chr15	102957907	102959203
2182	chr6	52251837	52259616
1079	chr17	85485239	85487324
2547	chr9	89881653	89884217
2484	chr9	24773307	24779389
369	chr11	85924812	85926589
517	chr12	72935831	72938238
2124	chr6	23249567	23255920
1078	chr17	85463775	85463970
403	chr11	96309009	96311775
1404	chr2	57103832	57105170
1207	chr18	64332319	64339723
307	chr11	18872368	18877485
306	chr11	18870054	18871947
176	chr10	22812877	22813070
1266	chr19	43606618	43609601
2345	chr7	137315519	137322713
2444	chr8	92358554	92367032
1092	chr17	85691095	85693870
2506	chr9	55547185	55548365
2543	chr9	87725361	87741033
1046	chr17	26848176	26848881
1965	chr5	75083787	75085555
877	chr14	118228684	118235740
644	chr13	53463620	53464264
714	chr13	94705784	94711035
2094	chr6	6875250	6875925
2192	chr6	52319958	52324358
1021	chr16	91223107	91224369
404	chr11	96314205	96315334
376	chr11	96003862	96012096
1792	chr4	44710329	44715169
1841	chr4	114900596	114905066
2530	chr9	74859639	74861484
326	chr11	44612274	44613245
1679	chr3	99240386	99243052
1284	chr19	45158340	45160182
1844	chr4	115052372	115053405
2400	chr8	57325958	57326804
1896	chr5	28161321	28162676
201	chr10	42636258	42637318
2528	chr9	74851722	74856193
603	chr13	31800092	31804803
2186	chr6	52272669	52275399
2175	chr6	52208186	52235142
1521	chr2	115852722	115862024
713	chr13	94702030	94704333
2207	chr6	70954305	70956876
1234	chr18	80987630	80990902
173	chr10	22152049	22155865
849	chr14	104457323	104465176
1622	chr3	30511941	30516528
941	chr15	102941883	102942740
638	chr13	48657402	48660591
2185	chr6	52270756	52271905
1895	chr5	28158646	28159007
1291	chr19	45242073	45244429
1324	chr2	9895717	9896433
149	chr1	184732848	184736243
683	chr13	78178383	78182090
694	chr13	83715215	83717222
593	chr13	31613529	31618737
650	chr13	55834022	55836452
1030	chr16	94077508	94080735
670	chr13	72636524	72639998
2006	chr5	106469947	106471579
2357	chr8	12383062	12384708
501	chr12	56686537	56693282
1458	chr2	74655543	74666776
1796	chr4	46345186	46348771
2002	chr5	106455749	106462811
1540	chr2	146832934	146835174
1951	chr5	67230371	67232112
951	chr15	102961653	102968906
2437	chr8	89044277	89047991
2486	chr9	24781130	24782015
2159	chr6	52151607	52154135
2030	chr5	119802671	119805740
1248	chr19	25607976	25610086
1194	chr18	53462050	53463032
2005	chr5	106468080	106469369
1703	chr3	127639219	127642941
564	chr12	118839369	118846437
89	chr1	78200051	78204195
947	chr15	102949424	102950952
2258	chr7	49637938	49640184
727	chr13	98502164	98506146
963	chr15	102995220	102998740
2313	chr7	79537567	79537768
197	chr10	42613037	42615114
133	chr1	155743153	155744731
1834	chr4	109974055	109977984
1091	chr17	85689749	85690598
524	chr12	73050606	73052515
90	chr1	78207537	78212347
1061	chr17	48095278	48095544
2577	chr9	99869807	99870065
1543	chr2	146839369	146840684
974	chr15	103058164	103061782
107	chr1	120599727	120601671
172	chr10	19361599	19363187
105	chr1	120595561	120597493
1944	chr5	67204995	67205927
695	chr13	83717496	83721235
1595	chr3	5860387	5860787
2053	chr5	147186142	147186577
779	chr14	48651176	48651505
2593	chr9	118475058	118478188
972	chr15	103029163	103030085
101	chr1	89941148	89942973
756	chr13	120027322	120027781
1699	chr3	127629745	127632123
1810	chr4	89271959	89274873
1047	chr17	26849159	26850447
381	chr11	96189656	96190516
1558	chr2	148029983	148032720
725	chr13	98362942	98368885
2315	chr7	79542402	79544068
1985	chr5	98168483	98170573
2049	chr5	139556430	139557074
1793	chr4	44715396	44715839
657	chr13	56257772	56259008
168	chr10	19350689	19353659
384	chr11	96198967	96202134
442	chr11	119047699	119048699
2424	chr8	78438543	78438923
1272	chr19	44683408	44684268
893	chr14	122465560	122471333
2004	chr5	106463709	106467853
99	chr1	89931997	89935718
680	chr13	78172101	78173939
380	chr11	96174689	96179363
1680	chr3	99247992	99250533
1045	chr17	26842622	26846953
1698	chr3	127625542	127629407
2121	chr6	23162126	23162706
2485	chr9	24779724	24780602
1894	chr5	28122199	28124398
585	chr13	23403229	23404387
1274	chr19	44740972	44742522
1450	chr2	73267014	73267244
1950	chr5	67228210	67230074
538	chr12	104471995	104478197
2047	chr5	139549736	139555069
2578	chr9	99870426	99875190
1964	chr5	75083103	75083407
781	chr14	48652865	48654833
2125	chr6	23257014	23257454
1959	chr5	75070815	75072377
782	chr14	48655145	48657064
1538	chr2	146219038	146221764
2440	chr8	91802769	91806847
1921	chr5	37824937	37829794
510	chr12	57547536	57551982
2401	chr8	57327085	57331066
808	chr14	67229497	67234035
305	chr11	18868649	18869752
964	chr15	103000599	103000940
1676	chr3	99234519	99237990
2015	chr5	107726212	107728031
1559	chr2	148037698	148041214
1263	chr19	43599821	43602192
1708	chr3	129194737	129198828
1322	chr2	9891932	9893287
2187	chr6	52289963	52291981
1362	chr2	31636103	31638203
472	chr12	49373306	49377554
1080	chr17	85487996	85488282
1287	chr19	45225693	45226386
252	chr10	103029212	103031878
1301	chr19	59190140	59195595
780	chr14	48652153	48652554
110	chr1	120614328	120615778
388	chr11	96276560	96279255
1541	chr2	146835714	146837951
2032	chr5	119830471	119833503
563	chr12	118836884	118838717
682	chr13	78177051	78177988
1720	chr3	131106924	131109663
2598	chr9	118487261	118488059
2576	chr9	99867173	99869603
339	chr11	57832810	57834525
970	chr15	103026822	103027312
2017	chr5	111415486	111416520
2016	chr5	107729197	107729704
1878	chr4	154641013	154641827
473	chr12	49377853	49378378
641	chr13	48668695	48669260
2095	chr6	6876217	6876900
155	chr1	187605750	187606546
931	chr15	102912094	102914414
549	chr12	110188791	110189009
322	chr11	33196231	33197778
2431	chr8	89025763	89025962
1949	chr5	67227629	67228001
721	chr13	94932049	94932614
508	chr12	57533704	57534087
2430	chr8	89005887	89006138
1900	chr5	28174397	28175293
253	chr10	103034372	103034825
1839	chr4	109989901	109990137
1307	chr19	59464915	59469593
771	chr14	21993147	21995200
196	chr10	42590641	42591936
890	chr14	122455672	122456046
2580	chr9	99877690	99878081
584	chr13	23395138	23396873
1347	chr2	19429859	19431056
1906	chr5	29468248	29476348
562	chr12	118835212	118836181
602	chr13	31797260	31798788
1678	chr3	99239417	99240011
2070	chr5	147312943	147313231
1580	chr2	172547093	172547558
669	chr13	72635467	72635887
93	chr1	78216411	78216841
1714	chr3	129224173	129225370
420	chr11	98320544	98320840
1062	chr17	48095875	48096402
876	chr14	118227042	118228478
2058	chr5	147192623	147193094
755	chr13	120025621	120025948
502	chr12	56693660	56694062
1563	chr2	148049146	148049522
199	chr10	42630928	42633300
177	chr10	22813399	22814049
2367	chr8	25323374	25323689
1267	chr19	43611037	43611378
175	chr10	22811765	22812653
2573	chr9	98963677	98964589
658	chr13	56260112	56260443
526	chr12	73054447	73055219
518	chr12	72938626	72938823
2029	chr5	119800084	119800307
1270	chr19	43616894	43617604
1759	chr4	11388405	11389134
2290	chr7	70342594	70342936
1948	chr5	67224408	67224618
377	chr11	96012785	96013303
874	chr14	118225344	118226190
1350	chr2	19448387	19449172
2295	chr7	70349354	70350730
1053	chr17	36252175	36252430
144	chr1	184720219	184720903
1960	chr5	75072622	75072869
1947	chr5	67221239	67224193
1299	chr19	59172853	59173458
1323	chr2	9894825	9895349
1837	chr4	109986588	109987595
1909	chr5	29485123	29485550
1987	chr5	98188344	98190024
889	chr14	122453101	122455367
703	chr13	83745604	83746031
520	chr12	73035850	73036177
2572	chr9	98961838	98963028
594	chr13	31619996	31620562
1542	chr2	146838182	146839127
1910	chr5	29487279	29487928
950	chr15	102959755	102961201
954	chr15	102975104	102975849
444	chr11	119055728	119056075
2028	chr5	119798077	119798440
1828	chr4	99662305	99663131
2093	chr6	6871929	6874979
1995	chr5	101646266	101648115
592	chr13	31612252	31612927
2241	chr6	136177675	136177929
180	chr10	22821476	22821913
2311	chr7	79535299	79535754
2050	chr5	139557317	139557913
1794	chr4	46339547	46339964
1672	chr3	96392795	96393376
1891	chr5	28117426	28117857
198	chr10	42615346	42615731
254	chr10	103035346	103036437
693	chr13	83713192	83714862
1048	chr17	26850671	26851256
2031	chr5	119807671	119808058
1687	chr3	107582395	107584506
441	chr11	119042472	119044149
1456	chr2	74648343	74649521
587	chr13	23411733	23412896
770	chr14	21990706	21992148
1265	chr19	43605866	43606209
2063	chr5	147276961	147278252
1579	chr2	172546211	172546888
1403	chr2	57102807	57103619
2158	chr6	52150941	52151311
647	chr13	53474061	53475653
1090	chr17	85689020	85689528
1405	chr2	57105411	57105661
1361	chr2	31635087	31635283
724	chr13	98360510	98360800
100	chr1	89939478	89939797
443	chr11	119053853	119054323
525	chr12	73052806	73053610
200	chr10	42635144	42635342
2472	chr8	121113741	121114593
930	chr15	102909471	102911558
1845	chr4	115054099	115054412
875	chr14	118226541	118226807
2188	chr6	52305794	52306556
389	chr11	96279506	96280551
2036	chr5	120430758	120430996
2292	chr7	70345234	70346371
1946	chr5	67214869	67215286
2126	chr6	23260234	23261497
499	chr12	56681799	56682258
156	chr1	187606953	187607402
340	chr11	57837129	57837391
445	chr11	119057521	119057798
1215	chr18	66471202	66471507
195	chr10	42589825	42590328
1675	chr3	99233997	99234314
2003	chr5	106463079	106463321
854	chr14	104473323	104474044
2314	chr7	79538310	79538610
1838	chr4	109988947	109989554
853	chr14	104472199	104472420
1673	chr3	96400663	96401794
1795	chr4	46340797	46341001
550	chr12	110189282	110190516
1666	chr3	88200233	88201263
2529	chr9	74857160	74858906
2048	chr5	139555389	139555806
716	chr13	94868674	94869004
2021	chr5	119663079	119663276
1271	chr19	44671134	44671554
1892	chr5	28118132	28118364
1621	chr3	30511135	30511345
92	chr1	78215093	78215658
2293	chr7	70346605	70347716
586	chr13	23409952	23410238
1677	chr3	99238846	99239136
679	chr13	78171476	78171744
1285	chr19	45223486	45224089
815	chr14	79774231	79774442
715	chr13	94711330	94711686
596	chr13	31621917	31622803
1952	chr5	67232315	67233214
2312	chr7	79536704	79537295
1893	chr5	28120461	28120747
91	chr1	78213659	78214102
1300	chr19	59189439	59189666
1918	chr5	37818162	37818786
181	chr10	22823305	22823495
1273	chr19	44726087	44726685
2120	chr6	23161275	23161496
1261	chr19	37695927	37696159
681	chr13	78174510	78174853
1351	chr2	19451530	19451763
1836	chr4	109985923	109986146
1945	chr5	67206191	67206438
2364	chr8	12503651	12503907
1052	chr17	36248346	36248750
1537	chr2	146218458	146218770
1917	chr5	37817593	37817854
1853	chr4	115941067	115941288
702	chr13	83744728	83744942
1840	chr4	109990462	109990724
2051	chr5	139558625	139558874
2054	chr5	147187093	147187988
341	chr11	57838153	57838459
2027	chr5	119796671	119797201
1808	chr4	88864324	88864574
1262	chr19	43585444	43585640
651	chr13	55836756	55837609
778	chr14	46398253	46398456
88	chr1	78198509	78199719
382	chr11	96190889	96191155
1049	chr17	26853894	26854441
1374	chr2	38336367	38336756
379	chr11	96173210	96173415
2291	chr7	70344602	70344830
775	chr14	32596546	32596878
2335	chr7	131547143	131547763
1877	chr4	154637773	154638183
645	chr13	53464710	53464928
1288	chr19	45228865	45229116
43	chr1	40679858	40680137
1999	chr5	106450688	106450907
106	chr1	120598342	120598840
2052	chr5	139585438	139585680
2294	chr7	70348429	70348791
2348	chr7	140050023	140050304
684	chr13	78185843	78186086
500	chr12	56686056	56686246
1963	chr5	75082090	75082553
676	chr13	73270940	73272228
1298	chr19	59171695	59171924
383	chr11	96191587	96192030
971	chr15	103027562	103027784
1264	chr19	43603702	43603907
921	chr15	82987621	82987896
1286	chr19	45225028	45225254
597	chr13	31623016	31623664
522	chr12	73047699	73048134
1901	chr5	28175555	28175774
2143	chr6	47646853	47647279
1193	chr18	53460895	53461135
2139	chr6	31565384	31565676
2020	chr5	119662361	119662592
1348	chr2	19431781	19432021
595	chr13	31621022	31621245
523	chr12	73048757	73050326
959	chr15	102986796	102987033
2035	chr5	120424797	120425194
932	chr15	102918192	102918754

## Sheet: BMI1&H2AK119ub1 overlap regions
Table S6 Overlap regions
BMI1/H2AK119ub1 without H3K27me3 overlap regions
Peak ID	Chr	Start	End
2487	chr9	24974170	24974391

## Sheet: BMI1&H3K27me3 overlap regions
Table S6 Overlap regions
BMI1/H3K27me3 without H2AK119ub1 overlap regions
Peak ID	Chr	Start	End
1343	chr2	18699539	18700263
1345	chr2	18701180	18701797
1344	chr2	18700543	18700933
1342	chr2	18697369	18699314
167	chr10	14543865	14544298
2634	chrX	106482865	106485307
985	chr16	35155001	35155331
1535	chr2	140396633	140397119
1257	chr19	31762620	31762919
273	chr10	118858502	118858995
21	chr1	19230381	19230591
22	chr1	19230837	19232362
17	chr1	19212743	19213400
23	chr1	19232679	19233020
20	chr1	19226516	19226846
19	chr1	19225421	19225775
2330	chr7	116033466	116033701
2327	chr7	116030604	116030883
2331	chr7	116033945	116034601
2333	chr7	116038947	116039283
2332	chr7	116037489	116038542
134	chr1	163307399	163308028
135	chr1	163308599	163309538
298	chr11	11686588	11687319
2494	chr9	37145586	37146129
431	chr11	109471677	109472197
1854	chr4	116878357	116879120
208	chr10	45469948	45470672
207	chr10	45468695	45469462
417	chr11	96579641	96580059
551	chr12	111484729	111485000
552	chr12	111485234	111485433
1199	chr18	53552839	53553141
2230	chr6	99724814	99725992
2542	chr9	87015111	87015451
733	chr13	112993905	112994262
2447	chr8	99414371	99415012
66	chr1	62704303	62704835
67	chr1	62706574	62707525
873	chr14	117471921	117472242
1765	chr4	21681182	21681429
1766	chr4	21682366	21682602
1767	chr4	21683140	21683410
1764	chr4	21675786	21679041
1768	chr4	21684852	21687672
732	chr13	112986684	112987264
1434	chr2	69585190	69585497
1433	chr2	69584162	69584841
2119	chr6	22876624	22876842
1206	chr18	59177487	59177769
915	chr15	48791672	48792231
913	chr15	48789786	48790022
914	chr15	48790898	48791276
1639	chr3	45379300	45379680
1642	chr3	45391837	45393523
1640	chr3	45380028	45381400
1585	chr2	174673691	174673904
288	chr10	122678390	122678580
1029	chr16	92699092	92700970
1027	chr16	92693055	92697233
1026	chr16	92692298	92692814
1761	chr4	13743444	13746930
2477	chr9	4794540	4795091
1453	chr2	73774811	73775012
767	chr14	17661757	17662215
241	chr10	90970580	90970939
2234	chr6	120666742	120667197
2235	chr6	120667419	120668648
1727	chr3	135825938	135826730
1523	chr2	116060977	116061262
1522	chr2	116060185	116060675
1524	chr2	116061512	116064305
2261	chr7	49908622	49910559
1060	chr17	44737382	44737934
317	chr11	24079544	24079877
318	chr11	24082996	24083249
428	chr11	102817209	102818995
429	chr11	102819584	102821417
217	chr10	51677890	51679224
81	chr1	78140562	78141241
83	chr1	78142512	78142728
82	chr1	78141556	78142197
80	chr1	78139523	78140282
2623	chrX	88115164	88115380
455	chr12	24573939	24574431
1597	chr3	13470421	13471083
1063	chr17	51829501	51829966
1064	chr17	51830357	51830713
1065	chr17	51833752	51834181
2195	chr6	54038774	54039169
1228	chr18	80713365	80713559
1227	chr18	80712830	80713053
1226	chr18	80709049	80709306
1797	chr4	46576580	46576777
1454	chr2	73775433	73777000
2592	chr9	117251609	117252440
918	chr15	61989459	61990027
2493	chr9	34489200	34489417
309	chr11	19008158	19008411
310	chr11	19013453	19018776
2042	chr5	138820146	138820338
2229	chr6	99203574	99204482
1325	chr2	10371395	10372026
483	chr12	51592531	51593101
1240	chr19	6530657	6531167
430	chr11	103360752	103360976
246	chr10	93834319	93835194
245	chr10	93831959	93833694
244	chr10	93830860	93831108
2116	chr6	17306601	17306927
2134	chr6	30735524	30735722
2135	chr6	30735978	30736538
1123	chr18	35654138	35654944
806	chr14	66636205	66636574
807	chr14	66637007	66637317
805	chr14	66634878	66635255
2326	chr7	110768648	110768860
1748	chr4	8689743	8690206
1749	chr4	8692140	8693251
1988	chr5	98253931	98254307
1990	chr5	98256765	98257020
1989	chr5	98254597	98256131
529	chr12	82617488	82618284
258	chr10	107271546	107271759
2600	chr9	121494298	121494657
75	chr1	63264743	63267616
74	chr1	63264272	63264520
73	chr1	63258605	63262820
72	chr1	63256885	63257744
69	chr1	63247086	63249849
71	chr1	63254711	63255241
70	chr1	63252491	63253957
68	chr1	63246533	63246734
514	chr12	70109915	70110206
515	chr12	70110556	70110784
513	chr12	70109039	70109713
1192	chr18	52529096	52529312
16	chr1	19206812	19212457
2078	chr5	150067340	150067571
2539	chr9	79718870	79719132
2538	chr9	79715373	79715709
2537	chr9	79714337	79714578
1432	chr2	66633434	66633982
1132	chr18	36968517	36969109
1131	chr18	36967628	36967833
1133	chr18	36973932	36974242
903	chr15	7814595	7814830
620	chr13	40714950	40716600
1038	chr16	95584512	95585079
758	chr13	120035913	120036135
757	chr13	120033695	120034228
2629	chrX	93289903	93292275
2628	chrX	93287171	93288480
2631	chrX	93295413	93295865
1800	chr4	48051025	48051275
1799	chr4	48047870	48048763
1798	chr4	48046049	48046479
901	chr15	6873831	6874026
511	chr12	61524246	61524780
791	chr14	63240864	63241749
794	chr14	63245994	63246484
1992	chr5	98854956	98855683
2099	chr6	7554681	7555854
1190	chr18	47367240	47367658
351	chr11	78925201	78925469
1101	chr17	93204568	93204804
1099	chr17	93202478	93203209
1385	chr2	38712120	38712513
343	chr11	58962235	58962449
2193	chr6	53289355	53290094
151	chr1	186703754	186704714
2246	chr6	142570850	142571348
240	chr10	90829913	90830824
277	chr10	120475878	120476092
2209	chr6	80021847	80022236
2208	chr6	80019309	80019805
2210	chr6	80022502	80023371
185	chr10	23345975	23349371
1066	chr17	55445794	55445995
1074	chr17	70818092	70818312
1968	chr5	75150813	75153972
1746	chr4	4139043	4139365
2264	chr7	51624877	51628574
1586	chr2	180456917	180457161
1393	chr2	45115638	45116149
2082	chr6	5390133	5390405
2083	chr6	5390630	5392514
1693	chr3	121263373	121263920
1598	chr3	13471679	13473953
992	chr16	58522017	58522318
126	chr1	146498640	146499001
125	chr1	146497840	146498220
1654	chr3	73052832	73053241
1655	chr3	73055804	73056019
64	chr1	56970177	56970462
214	chr10	49788336	49788610
212	chr10	49781522	49781712
812	chr14	69172954	69174637
2318	chr7	89515710	89515924
2320	chr7	89522956	89523277
2319	chr7	89522491	89522721
1202	chr18	54988972	54990069
8	chr1	14756713	14757038
1239	chr18	86395758	86396342
1614	chr3	30010944	30012618
1618	chr3	30219993	30220223
1617	chr3	30219462	30219658
2591	chr9	112234236	112234832
2266	chr7	57510446	57511203
2265	chr7	57508842	57509336
995	chr16	63858273	63859212
994	chr16	63855674	63856012
996	chr16	63862507	63864397
332	chr11	44686148	44686345
333	chr11	44833245	44833620
2633	chrX	94364382	94366701
1577	chr2	169995579	169995783
2075	chr5	147723279	147725929
2074	chr5	147722889	147723086
418	chr11	97017332	97018283
548	chr12	108423976	108424376
547	chr12	108423282	108423768
2129	chr6	28396544	28398103
204	chr10	44004349	44005040
203	chr10	44001856	44002069
1503	chr2	104409236	104409470
2321	chr7	90401111	90401340
1802	chr4	64046809	64047004
2418	chr8	71525501	71526081
2197	chr6	63257163	63257542
1183	chr18	40257981	40258303
1184	chr18	40258770	40259039
2426	chr8	84705384	84706604
2627	chrX	93286055	93286394
2630	chrX	93294621	93294992
2632	chrX	93297730	93298041
2199	chr6	64730111	64733636
1928	chr5	41760744	41761313
1929	chr5	41762357	41763894
1336	chr2	18686518	18687183
1335	chr2	18677603	18679375
440	chr11	119021743	119022715
2353	chr7	144937995	144938718
30	chr1	24362124	24362405
31	chr1	24558121	24558510
33	chr1	24586341	24587680
32	chr1	24585397	24586057
29	chr1	24263152	24265050
991	chr16	57643005	57643215
1127	chr18	36951663	36953772
1221	chr18	72350388	72350607
1220	chr18	72349385	72350101
1975	chr5	84415088	84415302
1976	chr5	84415908	84416670
2638	chrX	137117230	137118254
2639	chrX	137120477	137121302
2352	chr7	144896105	144896401
2492	chr9	32541827	32542726
1353	chr2	22621147	22621530
1354	chr2	22623210	22625810
986	chr16	42339760	42340449
661	chr13	60175324	60175965
660	chr13	60173596	60175131
792	chr14	63242159	63242738
793	chr14	63243551	63244334
981	chr16	30309837	30310243
1260	chr19	37434960	37436732
1259	chr19	37433653	37434528
2391	chr8	56295325	56295530
528	chr12	76406143	76407041
2465	chr8	120735290	120735771
2245	chr6	142570042	142570337
2247	chr6	142571998	142572696
467	chr12	37108219	37108571
468	chr12	37109657	37112914
729	chr13	100415256	100415502
495	chr12	56611994	56612191
497	chr12	56613509	56613819
496	chr12	56612846	56613255
41	chr1	39194312	39195525
1554	chr2	147370445	147370985
1552	chr2	147367171	147368392
1555	chr2	147371493	147372070
1556	chr2	147373043	147373254
1551	chr2	147364977	147366959
1553	chr2	147369668	147370198
1774	chr4	22481595	22482008
1776	chr4	22488062	22488320
1775	chr4	22482786	22487782
2635	chrX	110817389	110818249
1931	chr5	44100272	44100481
160	chr1	190163993	190164251
1696	chr3	123446289	123446516
899	chr15	5244778	5244995
1740	chr3	151837632	151837920
1573	chr2	167239572	167239966
1501	chr2	101644231	101644587
1500	chr2	101643454	101643709
2522	chr9	71216322	71218265
2340	chr7	132597263	132598824
1980	chr5	90905058	90905260
643	chr13	51570013	51570336
642	chr13	51567492	51568543
456	chr12	27337626	27339042
457	chr12	27339482	27341228
2621	chrX	60891393	60891783
2620	chrX	60890519	60891182
24	chr1	19233761	19238613
18	chr1	19214163	19214358
103	chr1	105780698	105781004
2388	chr8	54077812	54078108
2389	chr8	54078633	54078889
772	chr14	28506854	28507952
774	chr14	28508683	28509474
773	chr14	28508240	28508467
2557	chr9	91358844	91366123
2616	chrX	58032251	58033137
2617	chrX	58033400	58035635
2615	chrX	58030118	58030322
2618	chrX	58036566	58036842
2560	chr9	91369522	91369763
2561	chr9	91377606	91385419
2562	chr9	91385696	91388658
2559	chr9	91368195	91369166
1100	chr17	93203571	93204010
1096	chr17	93200231	93200428
1097	chr17	93201305	93201636
1098	chr17	93202008	93202201
2076	chr5	149287778	149287981
2196	chr6	55677459	55677990
838	chr14	99299986	99300367
1028	chr16	92698149	92698457
2448	chr8	102783596	102784269
1129	chr18	36962140	36962454
1130	chr18	36962662	36962871
1128	chr18	36960466	36961931
1142	chr18	37009680	37012295
1143	chr18	37012886	37013555
1140	chr18	37005047	37007336
1141	chr18	37007985	37008308
1139	chr18	37004223	37004794
1075	chr17	79713331	79713913
1256	chr19	30547168	30548900
631	chr13	42301569	42302293
997	chr16	63864666	63864898
79	chr1	69104519	69104986
186	chr10	23350114	23350524
1784	chr4	25798641	25798865
1111	chr18	11059442	11059890
1109	chr18	11054649	11055020
1110	chr18	11057918	11058643
1108	chr18	11053334	11054271
902	chr15	7811482	7811680
1659	chr3	80913505	80913781
213	chr10	49783428	49783867
276	chr10	120473446	120475443
275	chr10	120471776	120472834
2237	chr6	126644072	126644272
1569	chr2	160363597	160364759
1570	chr2	160365147	160366117
1486	chr2	79452969	79454386
1487	chr2	79455909	79456178
1485	chr2	79452369	79452708
810	chr14	68083030	68083340
811	chr14	69170455	69171408
2416	chr8	66696252	66697492
2417	chr8	66697866	66698329
1356	chr2	24471542	24474526
1641	chr3	45382234	45383166
556	chr12	117156990	117157504
1742	chr3	153661087	153661294
800	chr14	63943690	63944247
801	chr14	63944588	63945008
621	chr13	40722763	40725321
623	chr13	40732719	40735961
622	chr13	40726040	40732480
2590	chr9	110944916	110946469
1872	chr4	154138339	154138890
459	chr12	33956670	33956926
460	chr12	33959286	33960749
423	chr11	98543968	98546689
1017	chr16	85899781	85899974
1665	chr3	86544485	86551243
158	chr1	187997384	187997623
787	chr14	58074663	58074948
786	chr14	58073637	58073930
1751	chr4	9845295	9845850
1750	chr4	9844303	9844515
1754	chr4	9848996	9849844
1753	chr4	9847122	9847560
1755	chr4	9858773	9859227
1752	chr4	9846078	9846830
2270	chr7	62376235	62376702
2489	chr9	31913124	31913476
2488	chr9	31911866	31912596
2079	chr5	150955199	150955477
2366	chr8	23411265	23411570
1429	chr2	66123426	66123975
1392	chr2	45112883	45113200
1982	chr5	92684099	92684293
2415	chr8	66688080	66688442
1225	chr18	80708418	80708674
286	chr10	122448131	122448464
287	chr10	122448978	122451166
1741	chr3	152165004	152165943
1191	chr18	47368185	47368394
1938	chr5	57719306	57719813
1939	chr5	57720024	57721259
2155	chr6	52008379	52010399
2156	chr6	52011187	52011571
2154	chr6	52002910	52007044
2157	chr6	52011780	52012076
993	chr16	58523219	58523409
922	chr15	89842217	89842740
2428	chr8	87469229	87469782
2427	chr8	87468258	87468931
2206	chr6	67533940	67534660
427	chr11	102606299	102607485
426	chr11	102605549	102605926
1517	chr2	107291186	107291804
1724	chr3	134828766	134828995
544	chr12	107914368	107914753
545	chr12	108003383	108003584
742	chr13	116303299	116303774
741	chr13	116296262	116299537
743	chr13	116304860	116306201
744	chr13	116306550	116312201
1608	chr3	18056962	18057247
2520	chr9	69756710	69759759
1438	chr2	70476824	70477039
1439	chr2	70477854	70478088
1398	chr2	54084032	54084258
2146	chr6	49821495	49822439
1544	chr2	147081105	147091056
734	chr13	113210398	113210767
1039	chr16	97762762	97763416
1040	chr16	97763891	97764301
611	chr13	38152033	38153630
1015	chr16	84774680	84776068
2080	chr6	4006492	4006968
1856	chr4	117495026	117495619
1855	chr4	117492046	117494619
229	chr10	70246418	70246609
1728	chr3	135829114	135829561
912	chr15	37233280	37235341
605	chr13	34964473	34964892
1871	chr4	148921634	148921921
2429	chr8	88521338	88521529
272	chr10	117629706	117630799
814	chr14	75131516	75131877
2236	chr6	122485048	122485479
490	chr12	54201359	54201804
113	chr1	127677929	127678954
112	chr1	127675960	127677057
1331	chr2	18049164	18049594
189	chr10	29532653	29533930
188	chr10	29532181	29532372
59	chr1	44552974	44553540
76	chr1	63271675	63272889
77	chr1	63273232	63278964
102	chr1	97127463	97128224
1189	chr18	46849698	46850524
722	chr13	96130054	96130480
976	chr16	17914865	17915128
1942	chr5	63812375	63812616
886	chr14	122255874	122256136
2569	chr9	95637081	95637929
2324	chr7	107210133	107211647
342	chr11	58949631	58950298
2371	chr8	40286553	40286919
116	chr1	136944817	136948490
117	chr1	136952241	136952501
1594	chr3	5242726	5242999
1592	chr3	5217698	5219591
637	chr13	48264718	48265043
916	chr15	50887343	50888270
570	chr13	10360342	10360552
569	chr13	10359606	10359879
568	chr13	10358474	10358780
1166	chr18	37720979	37721947
1165	chr18	37720001	37720436
1167	chr18	37722596	37723701
1169	chr18	37730467	37731024
1172	chr18	37744480	37745766
1171	chr18	37742498	37743632
1176	chr18	37752739	37753245
1177	chr18	37753659	37754747
1181	chr18	37762431	37763245
1155	chr18	37668812	37669162
1162	chr18	37706827	37707537
1163	chr18	37707811	37708197
1164	chr18	37714798	37715034
1168	chr18	37725201	37726885
1170	chr18	37736895	37737745
1173	chr18	37748181	37748670
1175	chr18	37749626	37750335
1174	chr18	37748981	37749229
1178	chr18	37755034	37755523
1180	chr18	37756553	37758906
1179	chr18	37755723	37756176
1182	chr18	37766900	37767192
567	chr13	8207421	8207860
1145	chr18	37300829	37301199
1146	chr18	37322799	37323087
1147	chr18	37447381	37447674
1148	chr18	37447934	37448912
1149	chr18	37449734	37450007
1150	chr18	37492159	37492464
1151	chr18	37506574	37506794
1153	chr18	37516202	37516408
1152	chr18	37514872	37515354
1154	chr18	37517736	37519696
2107	chr6	14899854	14900886
2108	chr6	14901703	14902620
1565	chr2	150687207	150687570
761	chr14	12341903	12343115
762	chr14	12343348	12344002
760	chr14	12341186	12341692
763	chr14	12344461	12345136
2077	chr5	150019188	150019804
1587	chr2	180774316	180775603
1646	chr3	49756175	49756696
42	chr1	40325536	40325843
2238	chr6	129854021	129854561
1035	chr16	94328015	94328743
1984	chr5	97934572	97935747
1117	chr18	15064781	15065056
1118	chr18	15065672	15067248
1119	chr18	15067739	15068050
1138	chr18	36999769	37000284
1137	chr18	36997450	36999348
1125	chr18	36945418	36947444
1126	chr18	36948014	36949192
1144	chr18	37020680	37021510
1612	chr3	26331894	26332269
1613	chr3	26332501	26332870
1384	chr2	38710245	38711879
2602	chr9	123677965	123678896
63	chr1	56968708	56969791
78	chr1	65311704	65312051
344	chr11	59307048	59307526
1506	chr2	105128168	105128702
1016	chr16	85549541	85551973
114	chr1	135281463	135281757
115	chr1	135282187	135282551
1113	chr18	13969420	13969695
1114	chr18	13970621	13971496
1253	chr19	25673463	25674435
1252	chr19	25671215	25672428
1254	chr19	25674696	25674908
2370	chr8	38660964	38661718
321	chr11	30025063	30025253
2262	chr7	49910837	49912327
2263	chr7	49916045	49916280
905	chr15	8709606	8709862
2536	chr9	78616830	78617050
1452	chr2	73529823	73530057
14	chr1	19111206	19111554
13	chr1	19109898	19110146
11	chr1	19102578	19104584
2127	chr6	23272259	23272725
124	chr1	146495213	146495971
28	chr1	23762453	23762732
615	chr13	40286562	40288235
2252	chr7	37770536	37770903
2202	chr6	65672944	65673922
507	chr12	57191329	57191601
813	chr14	74640888	74641396
982	chr16	31933093	31933712
983	chr16	31934190	31934563
104	chr1	109982983	109983234
707	chr13	89740598	89741358
708	chr13	89741797	89741992
1238	chr18	84720784	84721528
2374	chr8	46292803	46293407
2375	chr8	46294422	46294939
2373	chr8	46291938	46292353
1954	chr5	72579868	72580208
1502	chr2	101798016	101798390
1647	chr3	53041772	53042173
128	chr1	153072214	153072812
2219	chr6	84585375	84586207
2524	chr9	72807767	72807958
2525	chr9	72808781	72809842
2526	chr9	72810056	72810573
677	chr13	76054741	76055824
136	chr1	163311162	163314651
1203	chr18	54990356	54990738
1201	chr18	54987573	54988645
1200	chr18	54986948	54987158
1941	chr5	63648964	63649333
283	chr10	120870203	120871793
284	chr10	120872191	120872819
1216	chr18	67089102	67089308
1217	chr18	67133611	67135423
256	chr10	106470882	106471275
1326	chr2	10373520	10373778
1103	chr18	7001509	7001764
1102	chr18	6999934	7000150
1104	chr18	7002241	7003225
1051	chr17	33138593	33138982
9	chr1	14918167	14918861
2499	chr9	40875184	40876513
2500	chr9	40877660	40878251
1957	chr5	73650612	73650921
1958	chr5	73652183	73652475
2587	chr9	103760048	103760289
227	chr10	64089535	64090615
226	chr10	64088709	64089302
1686	chr3	102013249	102014455
1685	chr3	102012644	102013001
1683	chr3	102010192	102011949
1682	chr3	102009680	102009949
1684	chr3	102012167	102012419
1692	chr3	121261581	121262940
1956	chr5	73405765	73406091
2346	chr7	139580574	139582042
920	chr15	75745155	75746021
1531	chr2	132943184	132943832
1533	chr2	132945758	132946124
1534	chr2	132946426	132946829
1532	chr2	132944375	132945465
1829	chr4	100777670	100778081
1124	chr18	36937988	36940535
1656	chr3	73056528	73056948
867	chr14	111679373	111679707
866	chr14	111676462	111677946
865	chr14	111673955	111674659
868	chr14	111680947	111683019
1860	chr4	126732538	126732879
1861	chr4	126733909	126734529
1862	chr4	126735362	126736156
2248	chr6	148442214	148442692
864	chr14	108913589	108913869
863	chr14	108912710	108913225
1136	chr18	36995667	36995955
1135	chr18	36994436	36994677
1134	chr18	36991963	36992729
534	chr12	95692987	95693617
533	chr12	95691165	95691459
2140	chr6	36387820	36388317
1068	chr17	62877968	62879116
1505	chr2	105127149	105127846
1504	chr2	105122535	105123851
2502	chr9	41582635	41583676
2445	chr8	93812690	93812929
975	chr16	11143998	11144216
319	chr11	25645189	25645481
1328	chr2	18028884	18029754
1329	chr2	18030026	18032256
346	chr11	64435808	64436093
1530	chr2	128379513	128379705
1360	chr2	29250165	29251047
1604	chr3	17794668	17795650
1520	chr2	115512868	115513414
1519	chr2	115510652	115511040
887	chr14	122406126	122407109
1602	chr3	17789953	17793552
1603	chr3	17793855	17794383
1430	chr2	66439649	66441129
159	chr1	188008185	188008492
1550	chr2	147360638	147362490
1632	chr3	36521477	36521881
804	chr14	64587572	64587871
2521	chr9	69760544	69770531
1635	chr3	45374997	45375286
1638	chr3	45378448	45378840
1251	chr19	25670351	25670917
2603	chrX	12151215	12151407
726	chr13	98430629	98431017
1591	chr3	5216228	5216827
1593	chr3	5221466	5221977
1589	chr3	5208975	5209178
1590	chr3	5210485	5214193
859	chr14	105501766	105501993
858	chr14	105501173	105501522
1058	chr17	44730424	44730844
1059	chr17	44732467	44734162
635	chr13	48262175	48262444
634	chr13	48136423	48136780
636	chr13	48262933	48263803
860	chr14	105588222	105589669
1106	chr18	11047678	11052119
1107	chr18	11052503	11053000
2535	chr9	78442874	78443104
583	chr13	23313858	23314169
580	chr13	23308662	23308926
581	chr13	23309397	23310939
579	chr13	23285773	23286831
582	chr13	23312404	23313586
2281	chr7	70281938	70282160
2278	chr7	70278714	70279036
2280	chr7	70280945	70281362
2279	chr7	70279508	70280406
1779	chr4	22491842	22492474
1777	chr4	22489775	22490390
1778	chr4	22491209	22491594
1809	chr4	88936125	88937980
1933	chr5	51494959	51495747
1806	chr4	82536580	82539121
1789	chr4	36952641	36953417
12	chr1	19105411	19105746
162	chr1	190171125	190176221
161	chr1	190169331	190170685
2464	chr8	120538126	120538466
2328	chr7	116031256	116031490
2329	chr7	116032196	116032696
1526	chr2	116067693	116076763
2622	chrX	60898260	60899409
301	chr11	16259771	16260067
302	chr11	16261078	16261901
192	chr10	39925409	39926879
193	chr10	39927102	39927499
1669	chr3	96331669	96332945
182	chr10	22841041	22843514
2144	chr6	49215640	49223801
466	chr12	37106727	37107509
243	chr10	93830295	93830658
433	chr11	110353184	110353495
2588	chr9	105976963	105977504
2565	chr9	91404047	91407358
2545	chr9	88069530	88070508
49	chr1	42538422	42539637
789	chr14	61683878	61686605
2274	chr7	67929298	67929515
2640	chrX	137122188	137122923
790	chr14	61686836	61689878
1070	chr17	64466966	64467265
624	chr13	40736169	40736727
2149	chr6	51173995	51184058
797	chr14	63266265	63267090
279	chr10	120551124	120552745
447	chr11	119088949	119090703
2148	chr6	51168155	51173425
1094	chr17	85797914	85800206
111	chr1	121177780	121180750
795	chr14	63247475	63249517
2544	chr9	88067824	88069132
2392	chr8	56621186	56623120
2347	chr7	139582514	139585497
6	chr1	14502760	14507133
1930	chr5	41764336	41768492
163	chr1	191184336	191186354
1415	chr2	57698146	57698724
1482	chr2	75424548	75426523
2377	chr8	47410306	47412634
2145	chr6	49226597	49228438
740	chr13	116294811	116295470
2606	chrX	57917047	57917946
274	chr10	120272058	120272787
2106	chr6	14897163	14899371
619	chr13	40712944	40714708
1337	chr2	18687809	18688612
435	chr11	111296760	111297166
2458	chr8	108696753	108697940
1008	chr16	82864880	82865076
872	chr14	115023664	115023985
576	chr13	21999893	22000138
1873	chr4	154140308	154142260
2451	chr8	107948751	107949296
324	chr11	37235134	37235479
628	chr13	40741235	40741580
749	chr13	116706446	116709306
2341	chr7	136056626	136058139
2122	chr6	23187436	23188712
728	chr13	98573006	98574065
2385	chr8	50917030	50917350
1670	chr3	96333298	96336251
984	chr16	35152982	35153385
754	chr13	119967843	119968041
140	chr1	179918632	179918890
1235	chr18	81917526	81917738
1786	chr4	31935564	31935874
335	chr11	51097787	51098798
2273	chr7	67926306	67929105
1001	chr16	64918908	64920188
1780	chr4	22493083	22499749
2259	chr7	49677769	49679340
1747	chr4	8648056	8649960
802	chr14	64585813	64586109
832	chr14	98170568	98171264
1671	chr3	96339989	96342911
540	chr12	106377591	106378041
751	chr13	116711295	116712148
2609	chrX	57920341	57922165
2613	chrX	58026402	58027454
2007	chr5	106559594	106561261
2564	chr9	91395091	91395761
2260	chr7	49907895	49908419
574	chr13	21993581	21997716
837	chr14	98958040	98959080
463	chr12	33965705	33967450
2254	chr7	37773161	37773690
2610	chrX	58014525	58015141
1339	chr2	18690317	18693413
436	chr11	112780001	112781929
2271	chr7	62406437	62407723
248	chr10	102686799	102687261
1772	chr4	22476297	22479365
746	chr13	116313527	116314131
1436	chr2	70471809	70472443
1011	chr16	84549866	84550387
462	chr12	33964644	33965259
2566	chr9	91408694	91409518
2136	chr6	30958955	30961334
833	chr14	98171468	98172176
281	chr10	120721351	120721846
282	chr10	120736239	120737022
2643	chrX	146959787	146960784
1704	chr3	128612500	128614388
461	chr12	33961243	33964237
1245	chr19	16870371	16879806
44	chr1	40889333	40889953
1013	chr16	84703432	84704321
712	chr13	94624908	94625255
209	chr10	45470928	45474998
2550	chr9	91349107	91353438
191	chr10	30845462	30845996
206	chr10	44524863	44529212
1369	chr2	33716318	33717874
278	chr10	120477628	120479668
1771	chr4	21690103	21691052
15	chr1	19206138	19206519
1600	chr3	17784827	17787382
2393	chr8	57254945	57256377
626	chr13	40737747	40738403
2599	chr9	120675660	120676733
2546	chr9	89878861	89879830
36	chr1	28802961	28803353
747	chr13	116703931	116704333
1419	chr2	61656643	61656908
1332	chr2	18049868	18050956
2203	chr6	67385074	67385770
578	chr13	22013215	22015916
1050	chr17	29465009	29465309
825	chr14	86395766	86396217
1564	chr2	150500207	150500566
575	chr13	21999242	21999682
2454	chr8	108241249	108243697
46	chr1	40954606	40955021
35	chr1	24600932	24602204
2574	chr9	98973064	98974553
1338	chr2	18689110	18689796
2637	chrX	137106229	137106966
652	chr13	55961298	55962828
2558	chr9	91366889	91367899
1651	chr3	63905238	63905689
498	chr12	56614055	56615078
759	chr13	120094451	120094881
2519	chr9	69670908	69672195
1601	chr3	17787806	17788543
2277	chr7	70175732	70176025
2612	chrX	58018640	58020631
1966	chr5	75148236	75149639
2452	chr8	107949950	107951120
2255	chr7	38174098	38174663
591	chr13	31080642	31082527
2411	chr8	57378280	57378939
904	chr15	8629615	8630099
1735	chr3	149518536	149519581
1991	chr5	98292520	98293104
1005	chr16	77883741	77885601
846	chr14	104376592	104377190
1036	chr16	94549160	94549713
616	chr13	40703390	40704179
2495	chr9	37458991	37459544
557	chr12	118456324	118457071
205	chr10	44524102	44524369
2368	chr8	32010910	32011362
1003	chr16	66164039	66164307
2201	chr6	64734545	64735023
2325	chr7	108951468	108951738
1607	chr3	18051507	18055124
2412	chr8	57410390	57411022
1242	chr19	11092226	11092753
1237	chr18	83348626	83348918
566	chr13	3360449	3360806
2466	chr8	120883621	120884100
2460	chr8	108700707	108701217
2018	chr5	118875386	118876164
1352	chr2	22619599	22620497
1831	chr4	109656857	109657230
1576	chr2	168840213	168842416
835	chr14	98746185	98747714
2518	chr9	69669225	69670344
659	chr13	58471531	58471969
1244	chr19	15339641	15340954
434	chr11	111295551	111295914
1402	chr2	56456276	56457352
2147	chr6	50891075	50891666
1668	chr3	96322606	96323029
559	chr12	118660008	118660650
1333	chr2	18606586	18607289
1932	chr5	49523493	49524118
1694	chr3	123441932	123442506
516	chr12	72831834	72832331
1188	chr18	42400882	42401361
378	chr11	96123575	96124573
2501	chr9	40878673	40879391
2457	chr8	108246127	108246814
2387	chr8	54076108	54076380
1327	chr2	11037843	11038207
704	chr13	84344311	84347590
627	chr13	40739284	40740312
765	chr14	12348452	12348884
297	chr11	3630364	3630556
482	chr12	50119906	50120969
560	chr12	118661158	118661963
311	chr11	19025634	19026780
2059	chr5	147222878	147224028
2339	chr7	131644023	131644554
1042	chr17	23522932	23523515
798	chr14	63267678	63269221
577	chr13	22012456	22012969
1401	chr2	56455127	56456075
542	chr12	106378868	106379850
629	chr13	40743717	40744352
1122	chr18	34551328	34552197
2243	chr6	139586900	139588197
2508	chr9	61509990	61510248
2552	chr9	91354225	91354591
1330	chr2	18039624	18040135
539	chr12	104637033	104637319
1341	chr2	18695365	18697037
2041	chr5	136569205	136570175
1455	chr2	73778035	73779185
2555	chr9	91356144	91356532
989	chr16	53983381	53983582
1069	chr17	62978941	62979179
844	chr14	104365620	104366386
1019	chr16	91103558	91104267
1571	chr2	163482282	163482498
1413	chr2	57613910	57614270
900	chr15	6703992	6707630
1719	chr3	131084649	131085970
739	chr13	116293391	116294388
1731	chr3	143100931	143101955
2626	chrX	93284286	93284919
1924	chr5	41755613	41755922
2636	chrX	137099026	137100027
2384	chr8	50914669	50915858
2268	chr7	62232436	62232956
2365	chr8	23350492	23351283
345	chr11	63923400	63924631
45	chr1	40890190	40890726
1925	chr5	41756526	41756827
2269	chr7	62234108	62234821
1955	chr5	73014663	73015105
709	chr13	94595278	94597288
2152	chr6	51848104	51849109
1804	chr4	81579659	81582330
2607	chrX	57918189	57918531
2205	chr6	67532328	67533502
139	chr1	168675956	168677225
1186	chr18	42398332	42398651
862	chr14	105920206	105920457
1584	chr2	172728362	172728590
183	chr10	22843867	22844482
316	chr11	24073905	24074566
764	chr14	12345651	12348181
1241	chr19	11090910	11091153
2491	chr9	31915126	31916373
590	chr13	31079933	31080306
633	chr13	47644315	47645228
1667	chr3	95971694	95973707
750	chr13	116709778	116710534
1187	chr18	42400240	42400627
1773	chr4	22479611	22481195
1072	chr17	64469498	64470040
2459	chr8	108698826	108699254
1414	chr2	57614567	57615336
296	chr11	3629411	3630050
37	chr1	30637225	30637647
2554	chr9	91355650	91355841
2386	chr8	54075536	54075915
2582	chr9	99993061	99993975
458	chr12	33954807	33956257
1967	chr5	75149859	75150601
630	chr13	40745808	40746022
2642	chrX	137124088	137124395
2151	chr6	51185622	51185878
880	chr14	118435298	118436956
2114	chr6	16991699	16992785
2568	chr9	91420978	91421340
2461	chr8	108701930	108703481
1025	chr16	91321185	91321499
2372	chr8	46290491	46291251
799	chr14	63269665	63269922
1484	chr2	75588983	75589815
1093	chr17	85797293	85797571
1400	chr2	56454607	56454882
2198	chr6	64726681	64727039
34	chr1	24588087	24588861
827	chr14	87565996	87566255
614	chr13	39649091	39649927
1020	chr16	91141269	91141533
871	chr14	115017351	115018760
1499	chr2	94195118	94195982
625	chr13	40736999	40737518
1922	chr5	41754193	41754431
1006	chr16	78456583	78456964
2611	chrX	58015558	58016158
1416	chr2	57699236	57699431
980	chr16	28754629	28754853
1481	chr2	75136375	75136744
2456	chr8	108245068	108245726
2619	chrX	58038878	58039579
1435	chr2	70444560	70444883
2498	chr9	40871002	40871435
1000	chr16	64917788	64918028
2614	chrX	58028566	58029880
242	chr10	91373898	91374099
1934	chr5	52112118	52112521
446	chr11	119088387	119088680
856	chr14	104599272	104599589
2624	chrX	93280330	93280571
1488	chr2	79458248	79458825
2490	chr9	31913873	31914723
1717	chr3	129256395	129256852
748	chr13	116704540	116706066
470	chr12	39073887	39074148
2583	chr9	99994298	99995177
1715	chr3	129254191	129254924
39	chr1	30786844	30787136
25	chr1	19458916	19459528
1926	chr5	41757065	41757340
1012	chr16	84553364	84553689
1483	chr2	75584796	75586268
711	chr13	94624389	94624698
2153	chr6	51850510	51851776
2019	chr5	118878685	118878992
925	chr15	94518614	94519112
613	chr13	39648366	39648568
2496	chr9	37460291	37460678
2467	chr8	120885152	120885512
2479	chr9	4977587	4977866
1726	chr3	135728312	135728533
1833	chr4	109659117	109659399
2563	chr9	91394148	91394680
2551	chr9	91353633	91353978
1308	chr19	59638585	59638787
164	chr10	9694059	9694525
1420	chr2	61657587	61658258
2253	chr7	37772234	37772542
1014	chr16	84704584	84704847
730	chr13	102590256	102590562
2567	chr9	91420113	91420330
923	chr15	93133109	93133419
618	chr13	40709704	40711211
432	chr11	110352429	110352968
882	chr14	119132105	119132980
1623	chr3	34197112	34197352
190	chr10	30844833	30845183
293	chr10	126141978	126143237
1787	chr4	31936113	31937811
1927	chr5	41759763	41760220
692	chr13	78428255	78428725
2581	chr9	99954790	99955115
543	chr12	106478340	106479789
153	chr1	186833138	186833431
2478	chr9	4976831	4977179
999	chr16	64916943	64917167
541	chr12	106378481	106378674
1923	chr5	41754978	41755310
752	chr13	119836697	119836938
2244	chr6	139589078	139589507
1730	chr3	143100369	143100569
249	chr10	103000998	103001210
803	chr14	64586304	64586596
2497	chr9	40870222	40870723
10	chr1	14919862	14920123
1803	chr4	80863284	80863734
2008	chr5	106561641	106561846
210	chr10	45484774	45485413
1716	chr3	129255527	129255887
2449	chr8	102787202	102787684
1498	chr2	94182010	94182367
1633	chr3	36532063	36532859
38	chr1	30638748	30639204
1071	chr17	64468779	64469233
573	chr13	21253215	21253790
7	chr1	14507593	14507786
731	chr13	107645451	107646680
2381	chr8	49372528	49372974
1631	chr3	35482577	35482807
2150	chr6	51184493	51185116
1993	chr5	100982727	100983109
2523	chr9	72434917	72435434
1605	chr3	18049832	18050035
617	chr13	40705525	40705751
1718	chr3	130759301	130759815
290	chr10	123209625	123209929
1781	chr4	22500052	22500351
280	chr10	120552967	120553414
766	chr14	12349534	12350112
1857	chr4	124277510	124277806
710	chr13	94608329	94608934
2275	chr7	69493193	69494191
828	chr14	87567231	87567658
1258	chr19	37432935	37433443
2040	chr5	136568411	136568685
1822	chr4	89523897	89524641
294	chr10	126809843	126810080
61	chr1	45768807	45769828
1736	chr3	149519822	149520122
50	chr1	42540207	42540509
1437	chr2	70473525	70473871
312	chr11	19053191	19053784
924	chr15	94518119	94518334
202	chr10	43577819	43578300
303	chr11	18750669	18751162
2625	chrX	93282988	93283646
2272	chr7	67925567	67925782
1105	chr18	7005037	7006973
2376	chr8	46295992	46296342
1801	chr4	58721825	58722104
855	chr14	104598585	104599041
1770	chr4	21688682	21689884
546	chr12	108005901	108006198
154	chr1	186835118	186835814
2553	chr9	91354814	91355139
2584	chr9	100267133	100267329
1832	chr4	109657508	109658123
2462	chr8	109276123	109276602
1830	chr4	101984734	101984953
2394	chr8	57256581	57257089
464	chr12	33967665	33968119
2204	chr6	67531834	67532030
1334	chr2	18608058	18608422
1691	chr3	121103852	121104147
123	chr1	144953874	144954224
1634	chr3	38396808	38397032
165	chr10	9694843	9695099
1763	chr4	21673199	21674339
990	chr16	53984021	53984220
166	chr10	9697666	9697967
845	chr14	104366866	104367204
259	chr10	107488628	107488924
2480	chr9	7761274	7761781
1236	chr18	83335530	83336179
1969	chr5	79809717	79809993
2556	chr9	91358137	91358505
987	chr16	50667669	50667894
1994	chr5	101539084	101539293
1695	chr3	123442761	123443099
527	chr12	73565062	73565282
745	chr13	116312646	116313299
558	chr12	118457732	118457966
1734	chr3	149438454	149439027
1222	chr18	76543618	76543847
152	chr1	186831735	186831974
796	chr14	63252283	63252581
1037	chr16	94550073	94550324
1606	chr3	18050783	18051044
304	chr11	18755012	18755523
2413	chr8	64443970	64444251
847	chr14	104377443	104377818
1009	chr16	82867084	82867500
1599	chr3	17784229	17784462
1935	chr5	57229053	57229247
2455	chr8	108244182	108244729
184	chr10	22844844	22845114
1255	chr19	28974042	28974259
2137	chr6	30961632	30962274
1998	chr5	105978481	105978827
454	chr12	9915605	9915905
2200	chr6	64733956	64734229
1230	chr18	80715273	80715527
2641	chrX	137123345	137123587
840	chr14	101378480	101378872
2450	chr8	107944617	107945017
2009	chr5	106573457	106573943
1729	chr3	143099950	143100176
738	chr13	116292573	116292939
1769	chr4	21687922	21688376
291	chr10	123210372	123211163
2378	chr8	47413143	47413455
653	chr13	55963088	55963334
2476	chr8	126987901	126988265
1095	chr17	85801227	85801548
1697	chr3	124276096	124276635
1229	chr18	80713965	80714922
1805	chr4	82000768	82002164
1185	chr18	42397373	42397876
2453	chr8	108149361	108149783

## Sheet: BMI1&H3K27ac overlap regions 
Table S6 Overlap regions
BMI1/H3K27ac overlap regions
Peak ID	Chr	Start	End	Distance to TSS	Gene Name
44	chr18	52529097	52529312	517	Lox
319	chr11	112780002	112781929	-1245	Sox9
71	chr18	67245092	67245352	608	Mppe1
115	chr7	132597264	132598824	1593	Nkx1-2
215	chr11	59307049	59307526	357	Wnt9a
332	chr14	63267679	63269221	-23179	Gata4
337	chr1	182071595	182071837	-51736	Enah
45	chr4	115055281	115059667	-337	Tal1
48	chr9	79714338	79714578	4264	Col12a1
327	chr5	75148237	75149639	-3313	Pdgfra
322	chr16	84703433	84704321	-9146	Mir155hg
1	chr5	106451456	106452882	5997	Barhl2
2	chr16	35155002	35155331	302	Adcy5
40	chr3	131110345	131112441	1096	Lef1
316	chr5	106559595	106561261	-102262	Barhl2
99	chr13	98351768	98359609	1443	Foxd1
126	chr14	99299987	99300367	1486	Klf5
239	chr3	121261582	121262940	906	Tmem56
226	chr2	101798017	101798390	-496	Prr5l
139	chr18	11054650	11055020	-2268	1010001N08Rik
112	chr11	84519685	84520418	5483	Lhx1
52	chr1	14309356	14310112	465	Eya1
212	chr18	15151217	15151772	-48	Kctd1
335	chr15	6703993	6707630	-2570	Rictor
117	chr12	27337627	27339042	4384	Sox11
217	chr15	34678621	34678822	-15	Nipal2
325	chr15	103000600	103000940	-8792	Hoxc6
97	chr14	63242160	63242738	2822	Gata4
53	chr15	6873832	6874026	384	Osmr
229	chr6	84585376	84586207	8019	Cyp26b1
136	chr9	118479007	118479840	1234	Eomes
236	chr19	25611195	25611588	854	Dmrt3
129	chr4	89280386	89283232	383	Cdkn2a
6	chr9	37145587	37146129	1464	Pknox2
227	chr2	168765882	168766429	1046	Sall4
127	chr16	92698150	92698457	-974	Runx1
222	chr4	109978208	109985690	3924	Dmrta2
3	chr7	116033467	116033701	1605	Sox6os
51	chr16	95584513	95585079	1797	Erg
122	chr9	122923091	122923438	186	Zfp105
216	chr2	105128169	105128702	1906	Wt1
116	chr12	73036407	73047172	-4096	Mir9718
190	chr16	84774681	84776068	1251	Jam2
290	chr11	96341924	96343275	-1170	Hoxb3
119	chr2	61803413	61815408	4957	Tbr1
219	chr9	78616831	78617050	1394	Cd109
232	chr18	54990357	54990738	-367	Zfp608
132	chr17	79713332	79713913	1439	Cyp1b1
315	chrX	57920342	57922165	-109375	Zic3
170	chr8	121117645	121119637	2470	Foxc2
270	chr3	5210486	5214193	-6215	Zfhx4
237	chr2	10373521	10373778	1213	Sfmbt2
137	chr1	69104520	69104986	3306	Erbb4
8	chr1	62706575	62707525	3733	Nrp2
225	chr13	89741798	89741992	617	Vcan
298	chr9	87725362	87741033	-1937	Tbx18
125	chr7	70351038	70352504	8822	Nr2f2
46	chr3	63296886	63297097	896	Mme
198	chr9	55539085	55546989	1888	Isl2
72	chr1	56972922	56981366	1506	Satb2
329	chrX	53059020	53059260	-1950	C430049B03Rik
336	chr3	131084650	131085970	-24987	Lef1
339	chr9	83726431	83726866	35173	Gm2109
326	chr2	18689111	18689796	-9569	Spag6
278	chr6	30173193	30173400	829	Mirc35hg
178	chr16	58523220	58523409	112	St3gal6
235	chr10	120899105	120899344	-253	Msrb3
135	chr19	59457199	59458187	942	Emx2os
73	chr14	69172955	69174637	1844	Nkx2-6
312	chr8	89044278	89047991	-1972	Sall1
317	chr1	89941149	89942973	-10885	Gbx2
79	chr12	108423283	108423768	-512	Eml1
128	chr6	134921325	134921536	1029	Cdkn1b
195	chr15	37233281	37235341	-1152	Gm16136
295	chr11	96309010	96311775	-3482	Hoxb5os
228	chr3	53041773	53042173	426	Lhfp
303	chr11	96314206	96315334	-2395	Mir10a
104	chr11	96303194	96304394	282	Hoxb5
204	chr7	107210134	107211647	1445	Rbmxl2
161	chr5	119671569	119674587	1845	Tbx3
261	chr6	30175801	30176188	-629	BB283400
16	chr6	120667420	120668648	1720	Cecr2
26	chr9	117251610	117252440	458	Rbms3
244	chr4	100777671	100778081	1197	Cachd1
144	chr11	12037786	12039024	-985	Grb10
353	chr10	45484775	45485413	-14893	Lin28b
254	chr2	128379514	128379705	49742	Morrbid
175	chr18	80708419	80708674	-373	Nfatc1
275	chr18	11052504	11053000	-185	1010001N08Rik
154	chr11	96283134	96283625	1474	Hoxb8
77	chr5	147723280	147725929	1407	Flt1
310	chr2	44557013	44557422	304405	Gtdc1
284	chr8	120538127	120538466	-400	Mir7687
138	chr10	115586262	115586476	1411	Lgr5
238	chr10	127177100	127177529	3268	Slc26a10
184	chr13	116306551	116312201	312	Isl1
343	chr14	63269666	63269922	-24523	Gata4
64	chr10	120475879	120476092	484	Hmga2
192	chr4	117495027	117495619	1729	Rnf220
292	chr6	49215641	49223801	-4767	Igf2bp3
35	chr6	17306602	17306927	429	Cav1
38	chr3	84258763	84259049	873	Trim2
80	chr15	35293729	35303419	2476	Osr2
220	chr2	73529824	73530057	-453	Wipf1
120	chr8	54077813	54078108	428	Vegfc
163	chr13	40726041	40732480	1197	Tfap2a
91	chr7	144937996	144938718	1568	Ccnd1
263	chr2	71526598	71529331	-1481	Dlx1
301	chr4	3874605	3874946	-2670	Mos
34	chr10	93831960	93833694	1272	Usp44
364	chr14	100750561	100750778	449400	Prr30
65	chr17	70818093	70818312	28575	Tgif1
197	chr8	88521339	88521529	90	Nkd1
297	chr19	43606619	43609601	-4215	Nkx2-3
68	chr2	45115639	45116149	1548	Zeb2
88	chr2	18677604	18679375	1471	Bmi1
30	chr2	10371396	10372026	-725	Sfmbt2
341	chr11	119055729	119056075	-14989	Cbx8
85	chr6	63257164	63257542	1347	Grid2
177	chr6	52011781	52012076	621	Skap2
277	chr9	78442875	78443104	248	Cgas
172	chr5	17574190	17574447	-498	Sema3c
272	chr13	48262176	48262444	313	A330033J07Rik
351	chr3	96400664	96401794	13604	Terc
60	chr1	186703755	186704714	1755	Tgfb2
230	chr9	72807768	72807958	589	Prtg
130	chr4	89294979	89295614	116	Gm12610
318	chr2	18690318	18693413	-7157	Spag6
84	chr12	53252582	53253269	4493	Npas3
183	chr18	66459155	66459361	654	Pmaip1
344	chrX	57919689	57920117	-110725	Zic3
283	chr4	88936126	88937980	4989	LOC106557447
36	chr8	84414138	84414718	-936	Cacna1a
153	chr11	96281365	96282869	212	Hoxb8
253	chr11	64435809	64436093	619	Hs3st3a1
296	chr14	63266266	63267090	-21407	Gata4
196	chr5	90931189	90931466	131	Mthfd2l
92	chr4	89307408	89310685	1986	Cdkn2b
110	chr15	102981770	102982640	-1142	Gm36878
210	chr6	14901704	14902620	813	Foxp2
354	chr7	70346606	70347716	-9309	Gm29683
66	chr5	75150814	75153972	142	Pdgfra
143	chr15	7811483	7811680	1533	Gdnf
338	chr11	63923401	63924631	-1732	Hs3st3b1
243	chr4	11385592	11386118	923	Esrp1
59	chr11	58962236	58962449	631	Gm12260
179	chr11	102606300	102607485	2461	Fzd2
279	chr11	96293320	96293638	-5595	Hoxb6
276	chr11	96202387	96205874	676	Gm11538
176	chr5	57717334	57717597	454	4932441J04Rik
328	chr5	98292521	98293104	-36492	Cfap299
86	chr8	84705385	84706604	4537	Lyl1
199	chr10	117629707	117630799	753	Cpm
299	chr11	119088950	119090703	-3589	Cbx4
93	chr12	84569109	84573528	1490	Vsx2
203	chr9	95637082	95637929	-123	Pcolce2
57	chr9	90054644	90054860	485	Ctsh
103	chr11	96302693	96302889	-721	Hoxb5
361	chr4	154637774	154638183	-1105	Prdm16
304	chr11	96003863	96012096	-2035	Igf2bp1
141	chr18	11053335	11054271	-1236	1010001N08Rik
241	chr7	70361974	70363773	-2280	Nr2f2
20	chr11	102817210	102818995	1057	Gjc1
10	chr14	93654000	93654321	236509	Pcdh9
4	chr7	116030605	116030883	303	Sox6
330	chr7	108951469	108951738	17188	Eif3f
151	chr11	96316602	96318302	287	Mir10a
251	chr13	78163444	78164005	32725	Nr2f1
181	chr8	89041398	89043388	469
281	chr11	96290670	96293108	5243	Hoxb7
218	chr18	13971888	13972171	704	Zfp521
118	chr12	27339483	27341228	2363	Sox11
15	chr6	120666743	120667197	656	Cecr2
25	chr2	73775434	73777000	-871	Chn1
363	chr18	80715274	80715527	-2329	Nfatc1
320	chr11	96189657	96190516	-4230	Hoxb13
18	chr2	57114254	57114881	471	Nr4a2
28	chr11	19008159	19008411	10684	Meis1
264	chr11	95144703	95145537	67	Dlx4os
164	chr12	33956671	33956926	-873	Twist1
14	chr4	97778908	97779814	1735	Nfia
24	chr18	80712831	80713053	129	Nfatc1
201	chr2	51147189	51147628	1703	Rnd3
101	chr19	37433654	37434528	-750	Hhex
360	chr4	109657509	109658123	7556	Cdkn2c
323	chr2	61656644	61656908	-54918	Psmd14
108	chr11	96300721	96301151	1862	Hoxb6
208	chr3	5217699	5219591	91	Zfhx4
11	chr2	174673692	174673904	30264	Zfp831
21	chr11	102819585	102821417	-815	Gjc1
124	chr7	70361030	70361252	-548	Nr2f2
224	chr13	89740599	89741358	1534	Vcan
288	chr6	17170221	17170731	1357	Gm4876
134	chr13	42301570	42302293	455	Edn1
188	chr16	97763892	97764301	-317	Ripk4
234	chr18	54986949	54987158	3127	Zfp608
111	chr11	84522175	84524355	2269	Lhx1
211	chr11	96352667	96352951	585	Hoxb3os
7	chr5	67605480	67608665	-811	Shisa3
258	chr11	96255357	96255871	3954	Gm53
158	chr4	124657991	124658646	672	Pou3f1
248	chr2	105122536	105123851	3317	Wt1os
333	chr2	18039625	18040135	-2139	A930004D18Rik
148	chr11	96348570	96349041	-2827	Hoxb2
200	chr1	63273233	63278964	2829	Zdbf2
63	chr4	11387498	11388060	-996	Esrp1
100	chr19	37434961	37436732	1005	Hhex
82	chr18	80981427	80987346	2635	Sall3
33	chr10	93834320	93835194	3202	Usp44
321	chr11	96198968	96202134	-2903	Gm11538
331	chr4	109656858	109657230	8328	Cdkn2c
314	chr1	155743154	155744731	-1915	Lhx4
150	chr11	96318646	96318977	544	Hoxb4
250	chr5	57713813	57714623	3701	4932441J04Rik
180	chr11	102605550	102605926	1307	Fzd2
280	chr11	96294232	96295332	-4292	Hoxb6
32	chr11	103360753	103360976	2828	Arhgap27
140	chr18	11057919	11058643	-5714	1010001N08Rik
240	chr16	22159212	22161605	2891	Igf2bp2
62	chr4	11383429	11385390	2369	Esrp1
83	chr8	71525502	71526081	-66	Ccdc194
96	chr13	60175325	60175965	1890	Gas1
113	chr13	31805179	31812694	2290	Foxc1
213	chr18	15064782	15065056	-1337	Kctd1
311	chr5	106455750	106462811	-1114	Barhl2
334	chr4	11388406	11389134	-1987	Esrp1
358	chr19	44726088	44726685	-20215	Pax2
81	chr4	135150530	135153052	-754	Runx3
233	chr18	54987574	54988645	2071	Zfp608
348	chr2	75584797	75586268	-73727	Hnrnpa3
133	chr2	71542975	71546476	2029	Dlx2
90	chr11	119021744	119022715	-792	Cbx2
223	chr14	74640889	74641396	268	Htr2a
123	chr9	91377607	91385419	12541	Zic4
160	chr14	104466808	104467570	810	Pou4f1
260	chr11	84524727	84525250	546	Lhx1
61	chr6	97410083	97410316	49087	Frmd4b
94	chr11	95146063	95146504	-482	Dlx4
308	chr5	3341210	3341619	-2479	Cdk6
98	chr14	63243552	63244334	1328	Gata4
5	chr7	116033946	116034601	2294	Sox6os
31	chr19	6530658	6531167	12158	Slc22a12
324	chr17	29465010	29465309	-25626	Pim1
95	chr8	121127769	121128138	268	Foxl1
350	chr11	119057522	119057798	-16747	Cbx8
214	chr2	38710246	38711879	1172	Nr5a1
114	chr9	71216323	71218265	1505	Aldh1a2
231	chr1	163311163	163314651	743	Prrx1
131	chr11	96002002	96002419	3734	Igf2bp1
22	chr6	54038775	54039169	-960	Chn2
12	chr16	92693056	92697233	2185	Runx1
340	chr14	103778311	103778879	65106	Ednrb
313	chr19	25607977	25610086	-1506	Dmrt3
47	chr9	79718871	79719132	-279	Col12a1
300	chr3	96487947	96488231	-35783	BC107364
268	chr7	70369795	70370506	-3404	Nr2f2
49	chr2	38349946	38350394	-1138	Lhx2
168	chr14	105894901	105895249	1744	Spry2
23	chr18	80713366	80713559	-391	Nfatc1
13	chr2	73774812	73775012	434	Chn1
221	chr9	107230437	107231220	1081	Dock3
121	chr14	28506855	28507952	1930	Wnt5a
357	chr5	136568412	136568685	-1058	Cux1
43	chr9	121494299	121494657	1216	Cck
342	chr2	18694169	18694546	-4665	Spag6
366	chr18	80713966	80714922	-1373	Nfatc1
347	chr8	121113742	121114593	-2004	Foxc2
19	chr10	70440885	70441129	97	Fam13c
29	chr11	19013454	19018776	2854	Meis1
171	chr2	74693907	74707755	3068	Hoxd9
271	chr17	44732468	44734162	2861	Runx2
352	chr5	106561642	106561846	-103578	Barhl2
307	chrX	57917048	57917946	-113131	Zic3
17	chr3	135825939	135826730	544	Slc39a8
27	chr9	34489201	34489417	578	Kirrel3
191	chr11	101963716	101964169	3073	Sost
291	chr11	96349370	96349629	-2133	Hoxb2
76	chrX	94364383	94366701	1235	Fam90a1b
42	chr4	8692141	8693251	2290	Chd7
165	chr16	85899782	85899974	1247	Adamts5
265	chr7	79515195	79515530	-73	Mir9-3hg
302	chr14	63247476	63249517	-3225	Gata4
149	chr11	96345708	96346048	2109	Hoxb3
249	chr13	83724589	83731483	-70	C130071C03Rik
173	chr3	66975176	66985944	581	Shox2
50	chr2	38355128	38357641	5076	Lhx2
273	chr14	105588223	105589669	-603	9330188P03Rik
106	chr11	96301625	96301819	-1790	Hoxb5
206	chr1	136944818	136948490	6976	Nr5a2
345	chr3	25144831	25145118	-360968	Naaladl2
159	chr4	124658868	124660907	2241	Pou3f1
259	chr11	84526203	84527058	970	Lhx1os
189	chr13	38152034	38153630	1538	Dsp
289	chr11	96353165	96354988	-682	Hoxb3os
355	chr11	97415588	97415870	-34431	Arhgap23
167	chr12	9574481	9577093	1345	Osr1
267	chr4	154634698	154634965	1536	5930403L14Rik
286	chr7	116032197	116032696	467	Sox6os
186	chr2	147081106	147091056	-736	Nkx2-4
55	chr14	63245995	63246484	-968	Gata4
58	chr2	38712121	38712513	-83	Nr5a1
256	chr14	122406127	122407109	44497	Gm5089
156	chr2	38351690	38351882	478	Lhx2
9	chr11	96340928	96341145	-2733	Hoxb3
54	chr14	63240865	63241749	3964	Gata4
209	chr18	37714799	37715034	82	Pcdhga7
109	chr11	96271588	96272553	740	Hoxb9
193	chr4	117492047	117494619	3719	Rnf220
293	chr14	61683879	61686605	-2869	Dleu2
162	chr10	22814939	22820434	2457	Tcf21
262	chrX	53055681	53056229	1235	C430049B03Rik
305	chr1	191184337	191186354	-2012	Atf3
246	chr12	95692988	95693617	1076	Flrt2
146	chr11	96344436	96344701	799	Hoxb3
207	chr1	136952242	136952501	1259	Nr5a2
107	chr11	96297083	96299439	-813	Hoxb6
37	chr18	35654139	35654944	680	Prob1
89	chr14	46388954	46389426	1479	Bmp4
169	chr8	121114794	121116021	-764	Foxc2
269	chr3	5221467	5221977	526	Zfhx4
202	chr1	87265534	87265846	1337	Efhd1
102	chr6	52190376	52193722	-346	Hoxa4
365	chr8	47413144	47413455	-60951	Stox2
67	chr2	45117259	45117875	-125	Zeb2
87	chr8	89037842	89040962	3460
157	chr11	21989716	22004043	4772	Otx1
257	chr8	92355609	92357143	-256	Crnde
56	chr4	12170633	12170832	1283	Fam92a
266	chr4	154635540	154635796	699	5930403L14Rik
166	chr8	48553745	48554516	120560	Tenm3
142	chr2	38923151	38925076	2348	Nr6a1
187	chr16	97762763	97763416	690	Ripk4
287	chr2	116066376	116067172	-451	G630016G05Rik
242	chr7	70358459	70360789	969	Nr2f2
69	chr2	166153714	166155380	738	Sulf2
147	chr11	96347608	96348053	-3802	Hoxb2
182	chr18	66456875	66458387	-973	Pmaip1
247	chr2	105127150	105127846	969	Wt1
282	chr4	89294185	89294758	148	Cdkn2a
152	chr11	96285825	96287258	-105	Hoxb7
252	chr2	18028885	18029754	2070	Gm17762
39	chr7	110768649	110768860	548	Ampd3
294	chr14	61686837	61689878	-5984	Dleu2
194	chr6	53820286	53820746	309	Tril
356	chr13	94608330	94608934	-180288	Tbca
309	chr18	80987631	80990902	-2245	Sall3
70	chr16	58522018	58522318	1258	St3gal6
346	chr10	68280391	68280590	-1764	Arid5b
205	chr11	58949632	58950298	1054	Hist3h2ba
105	chr11	96304930	96305364	1635	Hoxb5
362	chr5	17573411	17573759	-1231	Sema3c
41	chr4	8689744	8690206	-431	Chd7
349	chr11	96279507	96280551	-1876	Hoxb8
145	chr6	52158766	52159008	363	Hotairm1
245	chr2	168766970	168768039	-303	Sall4
306	chr8	47410307	47412634	-59122	Stox2
74	chr18	54988973	54990069	659	Zfp608
359	chr19	37695928	37696159	-1765	Cyp26a1
78	chr11	97017333	97018283	-934	Sp6
185	chr2	54084033	54084258	1407	Rprm
285	chr7	116031257	116031490	-326	Sox6
155	chr11	96284190	96285243	-1930	Hoxb7
274	chr18	11047679	11052119	-2611	Gata6
174	chr2	45112884	45113200	210	Zeb2
255	chr13	72628813	72629327	250	Irx2
75	chr18	54991340	54991581	1131	Zfp608

## Sheet: BMI1&SALL4 overlap regions 
Table S6 Overlap regions
BMI1/SALL4 overlap regions
Peak ID	Chr	Start	End	Distance to TSS	Gene Name
346	chr5	106463710	106467853	-7615	Barhl2
108	chr11	85841714	85842059	9271	Tbx2
78	chr13	60173597	60175131	3171	Gas1
217	chr13	36722972	36727817	9083	Nrn1
257	chr6	30176594	30178718	1033	BB283400
377	chr19	57600385	57600635	-10524	Atrnl1
364	chr11	96276561	96279255	-3997	Hoxb8
272	chr11	96202387	96205874	676	Gm11538
352	chr10	45470929	45474998	-2762	Lin28b
181	chr11	102606300	102607485	2461	Fzd2
168	chr8	121114794	121116021	-764	Foxc2
312	chr13	31800093	31804803	-4198	Foxc1
304	chr9	87725362	87741033	-1937	Tbx18
225	chr18	67133612	67135423	957	Gnal
311	chr8	47410307	47412634	-59122	Stox2
328	chr8	89044278	89047991	-1972	Sall1
271	chr11	85831668	85834982	710	Tbx2
203	chr2	51147189	51147628	1703	Rnd3
351	chr16	84703433	84704321	-9146	Mir155hg
182	chr8	89041398	89043388	469
124	chr2	71542975	71546476	2029	Dlx2
340	chr11	112780002	112781929	-1245	Sox9
137	chr11	96348570	96349041	-2827	Hoxb2
263	chr9	69760545	69770531	4392	B230323A14Rik
136	chr11	96344436	96344701	799	Hoxb3
210	chr5	101657345	101665019	3529	Nkx6-1
15	chr1	138831529	138832392	10484	Lhx9
250	chr13	72628349	72628604	88	Gm20554
194	chr6	53820286	53820746	309	Tril
68	chr8	84705385	84706604	4537	Lyl1
370	chr3	18051508	18055124	-1009	Bhlhe22
11	chr18	53464233	53467548	1344	Prdm6
241	chr3	34645691	34649270	-2515	Sox2
295	chr10	93830296	93830658	-1078	Usp44
398	chr6	52305795	52306556	-7323	Evx1
209	chr11	59307049	59307526	357	Wnt9a
415	chr5	106450689	106450907	7368	Barhl2
242	chr12	49401394	49401815	11952	3110039M20Rik
95	chr12	56611995	56612191	1191	Nkx2-9
269	chr17	44732468	44734162	2861	Runx2
23	chr2	57114254	57114881	471	Nr4a2
347	chr1	89931998	89935718	-2682	Gbx2
91	chr11	84522175	84524355	2269	Lhx1
130	chr3	80913506	80913781	17	Glrb
38	chr7	110768649	110768860	548	Ampd3
216	chr1	19102579	19104584	559	Tfap2d
376	chr11	96123576	96124573	-9712	Ttll6
256	chr11	84526203	84527058	970	Lhx1os
409	chr19	44726088	44726685	-20215	Pax2
318	chr13	94702031	94704333	-85738	Tbca
321	chr14	104457324	104465176	6749	Pou4f1
215	chr9	78616831	78617050	1394	Cd109
162	chr13	40726041	40732480	1197	Tfap2a
87	chr11	96297083	96299439	-813	Hoxb6
375	chr5	29468249	29476348	6172	Mnx1
358	chr12	57547537	57551982	-3648	Foxa1
278	chr4	22489776	22490390	-465	Gm30731
255	chr10	54076884	54077096	1068	Gm16998
43	chr12	82617489	82618284	387	Rgs6
19	chr4	13743445	13746930	1885	Runx1t1
114	chr9	122923091	122923438	186	Zfp105
149	chr3	55779236	55788310	1263	Mab21l1
154	chr3	129204403	129208891	6769	Pitx2
290	chr10	39925410	39926879	792	Mfsd4b2-ps
102	chr8	12396469	12401418	3424	Sox1
416	chr5	105978482	105978827	102086	Zfp326
283	chr4	88936126	88937980	4989	LOC106557447
333	chr4	8648057	8649960	-41398	Chd7
76	chr19	24896542	24901398	2339	Foxd4
101	chr12	73036407	73047172	-4096	Mir9718
296	chr17	85485240	85487324	132114	Six3os1
173	chr7	62376236	62376702	-510	Magel2
410	chr12	108005902	108006198	-2636	Bcl11b
227	chr3	121261582	121262940	906	Tmem56
384	chr7	62232437	62232956	-115581	Ndn
99	chr13	51567493	51568543	1433	Shc3
8	chr1	163308600	163309538	4581	Prrx1
234	chr2	168766970	168768039	-303	Sall4
70	chr3	107595175	107598421	1767	Alx3
188	chr2	70477855	70478088	3048	Sp5
322	chr13	48657403	48660591	-4039	Barx1
161	chr13	40722764	40725321	-3766	Gm26688
135	chr6	52199741	52207234	1100	Hoxa5
30	chr2	73775434	73777000	-871	Chn1
392	chr14	118435299	118436956	70249	1700044C05Rik
403	chr5	41754979	41755310	9076	Nkx3-2
339	chr2	18690318	18693413	-7157	Spag6
36	chr8	84414138	84414718	-936	Cacna1a
297	chr9	24773308	24779389	-2045	Tbx20
289	chr15	54952168	54953167	-281	Gm26684
92	chr5	120431816	120432576	310	Lhx5
226	chr14	118236014	118238976	-465	Sox21
143	chr11	96284190	96285243	-1930	Hoxb7
179	chr6	52011781	52012076	621	Skap2
53	chr2	166153714	166155380	738	Sulf2
220	chr2	168765882	168766429	1046	Sall4
417	chr12	73048758	73050326	-2830	Six1
66	chr18	80981427	80987346	2635	Sall3
12	chr5	67605480	67608665	-811	Shisa3
345	chr19	44683409	44684268	-62763	Pax2
248	chr2	18030027	18032256	3892	Gm17762
391	chr9	91355651	91355841	10053	Zic1
84	chr6	52190376	52193722	-346	Hoxa4
60	chr16	63862508	63864397	723	Epha3
24	chr17	44737383	44737934	-1010	Runx2
337	chr3	5860388	5860787	-284339	Pex2
299	chr9	105976964	105977504	-16591	Col6a5
287	chr2	116066376	116067172	-451	G630016G05Rik
324	chr2	74655544	74666776	-1603	Evx2
140	chr11	96316602	96318302	287	Mir10a
71	chr5	41762358	41763894	1094	Nkx3-2
75	chr11	95146063	95146504	-482	Dlx4
400	chr11	96279507	96280551	-1876	Hoxb8
382	chr5	41755614	41755922	8452	Nkx3-2
151	chr13	94884143	94887702	10286	Otp
128	chr10	115586262	115586476	1411	Lgr5
232	chr3	73056529	73056948	328	Slitrk3
111	chr1	105780699	105781004	128	Tnfrsf11a
368	chr8	89025764	89025962	1128	Mir8110
406	chr10	120552968	120553414	-76722	Hmga2
231	chr4	100777671	100778081	1197	Cachd1
112	chr8	54077813	54078108	428	Vegfc
265	chr8	121074900	121075876	7722	Fendrr
381	chr13	116293392	116294388	15798	Isl1
152	chr11	21989716	22004043	4772	Otx1
104	chr12	27339483	27341228	2363	Sox11
205	chr13	10360343	10360552	356	Chrm3
308	chr11	96314206	96315334	-2395	Mir10a
146	chr13	71958903	71963733	2405	Irx1
223	chr12	118847041	118856741	5562	Sp8
164	chr11	98543969	98546689	702	Ikzf3
177	chr5	24527027	24527247	-289	Gbx1
330	chr18	81917527	81917738	74448	Mir5127
61	chr11	44617700	44619193	346	Ebf1
18	chr16	92693056	92697233	2185	Runx1
280	chr11	96294232	96295332	-4292	Hoxb6
147	chr1	155736060	155738094	4950	Lhx4
65	chr18	80979487	80980408	7074	Sall3
176	chr8	23411266	23411570	-84	Sfrp1
293	chr5	101665445	101669913	-2968	Nkx6-1
407	chr19	37432936	37433443	-1652	Hhex
2	chr5	106453693	106454900	3870	Barhl2
198	chr9	55539085	55546989	1888	Isl2
336	chr5	106559595	106561261	-102262	Barhl2
413	chr13	53464711	53464928	7961	Msx2
286	chr5	98179600	98188034	2167	A730035I17Rik
229	chr7	70361974	70363773	-2280	Nr2f2
98	chr1	42695680	42696885	514	Pou3f3
394	chr13	23411734	23412896	11551	Abt1
31	chr15	61989460	61990027	4402	Myc
170	chr2	105675684	105678127	776	Pax6
27	chr2	172550701	172552865	792	Tfap2c
35	chr2	105673065	105675459	-1482	Pax6
122	chr4	89292778	89293830	1315	Cdkn2a
238	chr6	52244100	52250488	-1484	Hoxa11
335	chr13	83717497	83721235	-2015	C130071C03Rik
361	chr9	91366890	91367899	-1578	Zic4
388	chr14	105920207	105920457	-23513	Spry2
83	chr7	131540445	131546536	527	Hmx3
285	chr14	122485364	122491819	4226	Pcca
373	chr10	42590642	42591936	-7699	Nr2e1
301	chr11	96309010	96311775	-3482	Hoxb5os
253	chr8	92355609	92357143	-256	Crnde
213	chr19	25671216	25672428	417	2610016A17Rik
54	chr3	13471680	13473953	17	Ralyl
69	chr8	89037842	89040962	3460
47	chr5	98854957	98855683	905	Bmp3
184	chr18	66459787	66461049	1814	Pmaip1
274	chr2	105660083	105663419	-408	Paupar
267	chr17	39843180	39846786	1986	Rn45s
349	chr3	128612501	128614388	-381839	D030025E07Rik
354	chr12	104471996	104478197	-1860	Gsc
39	chr3	131110345	131112441	1096	Lef1
314	chr6	52272670	52275399	11259	Hottip
72	chr7	144937996	144938718	1568	Ccnd1
133	chr10	120473447	120475443	2024	Hmga2
302	chr7	137315520	137322713	-4671	Ebf3
207	chr11	96352667	96352951	585	Hoxb3os
158	chr10	50890685	50905983	2683	Sim1
175	chr18	65935053	65938246	2440	Rax
4	chr6	117169340	117169944	1107	Cxcl12
121	chr4	89294979	89295614	116	Gm12610
118	chr14	99299987	99300367	1486	Klf5
362	chr9	69670909	69672195	89388	Foxb1
206	chr6	14901704	14902620	813	Foxp2
191	chr11	101963716	101964169	3073	Sost
5	chr16	35155002	35155331	302	Adcy5
145	chr2	74711734	74716023	1885	Hoxd3
90	chr2	74681994	74693658	-4065	Hoxd10
266	chr17	39848174	39848767	5473	Rn45s
405	chr13	107645452	107646680	-41331	1700006H21Rik
79	chr6	88198632	88199810	557	Gata2
32	chr2	10371396	10372026	-725	Sfmbt2
219	chr9	63146695	63146955	155	Skor1
244	chr1	42691547	42695374	1365	Pantr1
379	chr15	6703993	6707630	-2570	Rictor
96	chr11	68384928	68385325	1700	Ntn1
259	chr2	71548029	71548676	-1598	Dlx2
62	chr12	108423283	108423768	-512	Eml1
260	chr11	95144703	95145537	67	Dlx4os
44	chr16	18581036	18582455	5224	Tbx1
16	chr1	62706575	62707525	3733	Nrp2
139	chr11	96318646	96318977	544	Hoxb4
57	chr1	56972922	56981366	1506	Satb2
343	chr10	19350690	19353659	-4365	Olig3
200	chr2	18049165	18049594	-930	Skida1
10	chr12	111485235	111485433	489	Gm266
192	chr4	117495027	117495619	1729	Rnf220
292	chr10	22841042	22843514	-22135	Tcf21
411	chr2	18608059	18608422	-64195	Commd3
20	chr2	73774812	73775012	434	Chn1
100	chr5	28457791	28458384	-8897	9530036O11Rik
326	chr2	146832935	146835174	-21826	Kiz
239	chr14	122228889	122231305	3541	1700108J01Rik
26	chr11	102819585	102821417	-815	Gjc1
389	chr18	42400241	42400627	5837	Pou4f3
397	chr8	121113742	121114593	-2004	Foxc2
160	chr12	72939777	72947151	3582	Six6
320	chr18	80987631	80990902	-2245	Sall3
159	chr17	85684686	85688723	1550	Six2
144	chr15	102939025	102939855	2614	Hoxc12
119	chr16	92698150	92698457	-974	Runx1
58	chr10	49788337	49788610	293	Grik2
166	chr1	187997385	187997623	-323	Esrrg
404	chr6	139589079	139589507	-27022	Pik3c2g
348	chr3	127625543	127629407	-5661	Neurog2
245	chr1	42683166	42684483	11001	Pantr1
291	chr3	96331670	96332945	-12980	Platr30
106	chr2	61803413	61815408	4957	Tbr1
412	chr2	38336368	38336756	-2719	Lhx2
315	chr6	52208187	52235142	-3091	Hoxa7
85	chr11	96303194	96304394	282	Hoxb5
221	chr3	53041773	53042173	426	Lhfp
218	chr7	37770537	37770903	-968	Zfp536
378	chr12	73054448	73055219	-8121	Six1
355	chr5	139549737	139555069	8505	Uncx
81	chr13	98351768	98359609	1443	Foxd1
275	chr9	78442875	78443104	248	Cgas
258	chr2	71526598	71529331	-1481	Dlx1
107	chr3	99251625	99263464	3784	Tbx15
383	chr5	75072623	75072869	-2855	Gsx2
233	chr14	111680948	111683019	6868	Slitrk5
390	chr2	18694169	18694546	-4665	Spag6
174	chr9	31913125	31913476	-15	Barx2
167	chr14	58073638	58073930	1098	Fgf9
48	chr11	78925202	78925469	44	Nos2
327	chr15	102961654	102968906	-1516	Hoxc10
284	chr8	120538127	120538466	-400	Mir7687
334	chr3	96339990	96342911	-3837	Platr30
113	chr14	28506855	28507952	1930	Wnt5a
153	chr4	139824731	139825070	8068	Pax7
396	chr10	68280391	68280590	-1764	Arid5b
185	chr18	66459155	66459361	654	Pmaip1
222	chr9	72807768	72807958	589	Prtg
138	chr11	96345708	96346048	2109	Hoxb3
63	chr6	28396545	28398103	681	Zfp800
17	chr2	174673692	174673904	30264	Zfp831
56	chr9	89908687	89909791	-536	Rasgrf1
310	chr4	44710330	44715169	-2055	Pax5
270	chr4	44701541	44704353	147	5730488B01Rik
129	chr13	31625706	31626893	483	Foxf2
350	chr19	16870372	16879806	-1259	Foxb2
186	chr13	116296263	116299537	11788	Isl1
50	chr4	4139044	4139365	-389	Penk
89	chr15	102981770	102982640	-1142	Gm36878
341	chr11	96189657	96190516	-4230	Hoxb13
298	chr11	85924813	85926589	28936	Tbx4
9	chr10	45469949	45470672	-109	Lin28b
395	chr5	147276962	147278252	5691	Mir7k
1	chr2	73267649	73281873	2835	Sp9
342	chr2	70471810	70472443	-2797	Sp5
309	chr11	96003863	96012096	-2035	Igf2bp1
316	chr7	62225124	62226815	-122308	Ndn
356	chr9	120675661	120676733	98866	5830454E08Rik
193	chr4	117492047	117494619	3719	Rnf220
276	chr13	56221703	56222160	22009	4930550C17Rik
247	chr2	18028885	18029754	2070	Gm17762
369	chr6	64734546	64735023	5659	Atoh1
97	chr5	67094192	67103060	500	Phox2b
33	chr10	93831960	93833694	1272	Usp44
180	chr5	29478768	29479923	-875	Mnx1
28	chr9	63137894	63138991	8538	Skor1
317	chr2	115852723	115862024	207246	Meis2
264	chr14	122471688	122474260	2225	2610035F20Rik
277	chr6	52157676	52158217	371	Hoxa1
94	chr19	43612476	43616574	2200	Nkx2-3
357	chr2	146219039	146221764	-1596	Insm1
73	chr4	89307408	89310685	1986	Cdkn2b
123	chr2	71546702	71547760	-477	Dlx2
246	chr13	78163444	78164005	32725	Nr2f1
105	chrX	60890520	60891182	2579	Sox3
204	chr9	95637082	95637929	-123	Pcolce2
252	chr14	122406127	122407109	44497	Gm5089
372	chr19	11092227	11092753	-11387	Ms4a8a
131	chr4	99650088	99661505	-503	Foxd3
165	chr14	105894901	105895249	1744	Spry2
212	chr18	13970622	13971496	1674	Zfp521
132	chr8	121087126	121089159	3756	Foxf1
228	chr16	22159212	22161605	2891	Igf2bp2
211	chr14	21982218	21986993	4996	Zfp503
325	chr5	106455750	106462811	-1114	Barhl2
82	chr19	37434961	37436732	1005	Hhex
251	chr2	147182619	147185029	-259	Nkx2-2os
303	chr8	92358555	92367032	4997	Irx5
371	chr8	89005888	89006138	-18722	Mir8110
40	chr4	8689744	8690206	-431	Chd7
363	chr1	120614329	120615778	12566	En1
240	chr13	83724589	83731483	-70	C130071C03Rik
46	chr2	38355128	38357641	5076	Lhx2
199	chr10	117629707	117630799	753	Cpm
187	chr13	116306551	116312201	312	Isl1
14	chr3	129199178	129204186	1804	Pitx2
306	chr5	75083788	75085555	9070	Gsx2
148	chr2	33638572	33639741	1942	Lmx1b
319	chr6	70954306	70956876	-1015	Foxi3
22	chr2	116061513	116064305	1710	Meis2
359	chr13	22013216	22015916	-4825	Prss16
120	chr4	89280386	89283232	383	Cdkn2a
279	chr11	96293320	96293638	-5595	Hoxb6
344	chr11	96198968	96202134	-2903	Gm11538
366	chr9	118487262	118488059	9471	Eomes
408	chr4	89523898	89524641	-163929	Dmrta1
126	chr1	120602023	120605243	1146	En1
243	chr16	11143999	11144216	-9575	Txndc11
197	chr8	88521339	88521529	90	Nkd1
189	chr2	147081106	147091056	-736	Nkx2-4
360	chr19	43599822	43602192	-11318	Nkx2-3
51	chr2	9877492	9878633	538	Gata3
55	chr18	67245092	67245352	608	Mppe1
300	chr6	23249568	23255920	-4480	Fezf1
261	chr2	70560562	70561181	-1258	Gad1
235	chr3	84594892	84595803	1773	Tigd4
88	chr11	96271588	96272553	740	Hoxb9
338	chr13	21993582	21997716	14092	Prss16
385	chr11	63923401	63924631	-1732	Hs3st3b1
288	chr11	96353165	96354988	-682	Hoxb3os
134	chr6	52158766	52159008	363	Hotairm1
41	chr4	8692141	8693251	2290	Chd7
127	chr10	23350115	23350524	-376	Eya4
45	chr3	129213727	129223762	4812	Pitx2
353	chr9	91349108	91353438	14526	Zic1
273	chr1	42712986	42714434	-256	Pantr2
196	chr4	148807046	148808616	3439	Casz1
201	chr6	23244010	23249346	1586	Fezf1
313	chr10	120272059	120272787	45363	Llph
183	chr18	66456875	66458387	-973	Pmaip1
202	chr1	63273233	63278964	2829	Zdbf2
254	chr11	96255357	96255871	3954	Gm53
190	chr16	84774681	84776068	1251	Jam2
249	chr13	72628813	72629327	250	Irx2
367	chr7	38174099	38174663	-8836	1600014C10Rik
374	chr2	168840214	168842416	71288	Zfp64
214	chr10	42578446	42586157	1289	Nr2e1
29	chr2	28916156	28918665	-742	Barhl1
155	chr4	124658868	124660907	2241	Pou3f1
178	chr5	57717334	57717597	454	4932441J04Rik
115	chr9	91358845	91366123	3315	Zic1
262	chr5	139538389	139541801	-3803	Uncx
307	chr4	3874605	3874946	-2670	Mos
156	chr14	104468354	104468846	-601	Pou4f1
393	chr8	108701931	108703481	-11938	Zfhx3
402	chr13	94868675	94869004	-6797	Otp
116	chr14	122474859	122484185	4138	Zic2
52	chr2	45117259	45117875	-125	Zeb2
230	chr18	64342863	64344466	3300	Onecut2
13	chr9	87015112	87015451	-256	Ripply2
49	chr14	32598050	32599420	-673	Prrxl1
169	chr2	74693907	74707755	3068	Hoxd9
414	chr12	118457733	118457966	72344	D230030E09Rik
380	chr3	131084650	131085970	-24987	Lef1
67	chr6	63257164	63257542	1347	Grid2
3	chr5	106451456	106452882	5997	Barhl2
142	chr11	96283134	96283625	1474	Hoxb8
109	chr11	85835358	85839542	4835	Tbx2
6	chr15	98804280	98805441	3065	Ddn
195	chr5	90931189	90931466	131	Mthfd2l
141	chr11	96285825	96287258	-105	Hoxb7
21	chr4	97778908	97779814	1735	Nfia
150	chr2	79452970	79454386	2958	Neurod1
294	chr6	49215641	49223801	-4767	Igf2bp3
329	chr19	25607977	25610086	-1506	Dmrt3
25	chr11	102817210	102818995	1057	Gjc1
110	chr6	83069510	83071999	-529	Tlx2
37	chr18	35654139	35654944	680	Prob1
93	chr13	31805179	31812694	2290	Foxc1
401	chr12	106478341	106479789	-31399	1700121N20Rik
236	chr6	6862742	6865919	820	Dlx6os2
74	chr12	84569109	84573528	1490	Vsx2
386	chr12	73035851	73036177	-9871	Mir9718
163	chr9	110944917	110946469	465	Tdgf1
77	chr8	121127769	121128138	268	Foxl1
237	chr2	105668885	105672761	-493	Pax6os1
34	chr10	93830861	93831108	-571	Usp44
224	chr10	120899105	120899344	-253	Msrb3
387	chr18	42398333	42398651	3895	Pou4f3
399	chr2	75584797	75586268	-73727	Hnrnpa3
282	chr4	89294185	89294758	148	Cdkn2a
103	chr12	27337627	27339042	4384	Sox11
171	chr3	66975176	66985944	581	Shox2
332	chr13	98502165	98506146	-69090	2310005E17Rik
125	chr19	59458594	59462718	1966	Emx2
7	chr10	84756762	84757555	1110	Rfx4
365	chr12	118836885	118838717	-8528	Sp8
331	chr5	106468081	106469369	-10559	Barhl2
268	chr2	33641193	33643627	1217	C130021I20Rik
281	chr11	96290670	96293108	5243	Hoxb7
172	chr5	139543324	139548215	1871	Uncx
86	chr11	96304930	96305364	1635	Hoxb5
42	chr5	98253932	98254307	-65	Fgf5
157	chr5	33430374	33432579	2614	Nkx1-1
64	chr15	35293729	35303419	2476	Osr2
59	chr18	13973139	13973474	-573	Zfp521
117	chr9	91377607	91385419	12541	Zic4
208	chr1	56968709	56969791	2084	Satb2
305	chr6	51168156	51173425	99120	Mir148a
80	chr12	49380189	49384066	-756	Foxg1
323	chr5	106469948	106471579	-12597	Barhl2
