# Supplementary material for: BMI1 fine-tunes gene repression and activation to safeguard undifferentiated spermatogonia fate
Source: Front Cell Dev Biol. 2023 Apr 24;11:1146849. doi: 10.3389/fcell.2023.1146849 (PMC10164956; doi:10.3389/fcell.2023.1146849)
Supplement: Supplementary file 9 [file Table4.XLSX]

## Sheet: Sheet1
Table S4 BMI1 binding peaks in undifferentiated spermatogonia
Peak ID	Chr	Start	End
BMI1_peak_251	chr10	103024968	103028895
BMI1_peak_648	chr13	55825115	55831208
BMI1_peak_2505	chr9	55539084	55546989
BMI1_peak_2212	chr6	83069509	83071999
BMI1_peak_896	chr14	122485363	122491819
BMI1_peak_313	chr11	21989715	22004043
BMI1_peak_215	chr10	50890684	50905983
BMI1_peak_2144	chr6	49215640	49223801
BMI1_peak_1567	chr2	158611393	158614211
BMI1_peak_2182	chr6	52251837	52259616
BMI1_peak_1578	chr2	170494971	170497379
BMI1_peak_4	chr1	13124751	13129196
BMI1_peak_2547	chr9	89881653	89884217
BMI1_peak_361	chr11	85831667	85834982
BMI1_peak_1743	chr3	154326535	154334194
BMI1_peak_2571	chr9	98954092	98959565
BMI1_peak_1619	chr3	30505543	30508955
BMI1_peak_663	chr13	71958902	71963733
BMI1_peak_1246	chr19	24896541	24901398
BMI1_peak_1852	chr4	115936743	115940005
BMI1_peak_1195	chr18	53464232	53467548
BMI1_peak_323	chr11	33198445	33205463
BMI1_peak_2338	chr7	131553395	131558699
BMI1_peak_1688	chr3	107595174	107598421
BMI1_peak_2124	chr6	23249567	23255920
BMI1_peak_1544	chr2	147081105	147091056
BMI1_peak_65	chr1	56972921	56981366
BMI1_peak_790	chr14	61686836	61689878
BMI1_peak_1451	chr2	73267648	73281873
BMI1_peak_1034	chr16	94093773	94097303
BMI1_peak_1846	chr4	115055280	115059667
BMI1_peak_1207	chr18	64332319	64339723
BMI1_peak_1627	chr3	34649885	34655816
BMI1_peak_476	chr12	49385104	49396115
BMI1_peak_307	chr11	18872368	18877485
BMI1_peak_2149	chr6	51173995	51184058
BMI1_peak_1775	chr4	22482786	22487782
BMI1_peak_565	chr12	118847040	118856741
BMI1_peak_1855	chr4	117492046	117494619
BMI1_peak_1266	chr19	43606618	43609601
BMI1_peak_2189	chr6	52309675	52315025
BMI1_peak_1092	chr17	85691095	85693870
BMI1_peak_2444	chr8	92358554	92367032
BMI1_peak_1953	chr5	67605479	67608665
BMI1_peak_2543	chr9	87725361	87741033
BMI1_peak_279	chr10	120551124	120552745
BMI1_peak_2527	chr9	74847475	74851228
BMI1_peak_1382	chr2	38355127	38357641
BMI1_peak_2013	chr5	107721399	107724244
BMI1_peak_2148	chr6	51168155	51173425
BMI1_peak_1590	chr3	5210485	5214193
BMI1_peak_910	chr15	35293728	35303419
BMI1_peak_877	chr14	118228684	118235740
BMI1_peak_768	chr14	21982217	21986993
BMI1_peak_1859	chr4	124658867	124660907
BMI1_peak_354	chr11	83851223	83855820
BMI1_peak_1863	chr4	135150529	135153052
BMI1_peak_2192	chr6	52319958	52324358
BMI1_peak_111	chr1	121177780	121180750
BMI1_peak_2044	chr5	139538388	139541801
BMI1_peak_1457	chr2	74649794	74655324
BMI1_peak_2634	chrX	106482865	106485307
BMI1_peak_109	chr1	120606021	120608319
BMI1_peak_723	chr13	98351767	98359609
BMI1_peak_119	chr1	138837618	138844701
BMI1_peak_1996	chr5	101657344	101665019
BMI1_peak_376	chr11	96003862	96012096
BMI1_peak_2347	chr7	139582514	139585497
BMI1_peak_1792	chr4	44710329	44715169
BMI1_peak_6	chr1	14502760	14507133
BMI1_peak_2344	chr7	137309823	137314920
BMI1_peak_1930	chr5	41764336	41768492
BMI1_peak_69	chr1	63247086	63249849
BMI1_peak_1233	chr18	80981426	80987346
BMI1_peak_1841	chr4	114900596	114905066
BMI1_peak_1583	chr2	172550700	172552865
BMI1_peak_1943	chr5	67094191	67103060
BMI1_peak_2215	chr6	83702136	83704663
BMI1_peak_784	chr14	48661446	48671143
BMI1_peak_509	chr12	57534879	57547335
BMI1_peak_1495	chr2	93645295	93648215
BMI1_peak_1284	chr19	45158340	45160182
BMI1_peak_1359	chr2	28916155	28918665
BMI1_peak_194	chr10	42578445	42586157
BMI1_peak_57	chr1	42697811	42705659
BMI1_peak_2145	chr6	49226597	49228438
BMI1_peak_1653	chr3	66975175	66985944
BMI1_peak_1709	chr3	129199177	129204186
BMI1_peak_1422	chr2	61803412	61815408
BMI1_peak_1806	chr4	82536580	82539121
BMI1_peak_415	chr11	96353164	96354988
BMI1_peak_362	chr11	85835357	85839542
BMI1_peak_73	chr1	63258605	63262820
BMI1_peak_603	chr13	31800092	31804803
BMI1_peak_1305	chr19	59458593	59462718
BMI1_peak_1652	chr3	66968437	66974794
BMI1_peak_1315	chr2	9881593	9885659
BMI1_peak_2106	chr6	14897163	14899371
BMI1_peak_1463	chr2	74681993	74693658
BMI1_peak_2557	chr9	91358844	91366123
BMI1_peak_2175	chr6	52208186	52235142
BMI1_peak_744	chr13	116306550	116312201
BMI1_peak_1681	chr3	99251624	99263464
BMI1_peak_521	chr12	73036406	73047172
BMI1_peak_1056	chr17	39847489	39847973
BMI1_peak_185	chr10	23345975	23349371
BMI1_peak_452	chr12	9574480	9577093
BMI1_peak_1521	chr2	115852722	115862024
BMI1_peak_2324	chr7	107210133	107211647
BMI1_peak_530	chr12	84569108	84573528
BMI1_peak_610	chr13	36731226	36735601
BMI1_peak_2207	chr6	70954305	70956876
BMI1_peak_1713	chr3	129213726	129223762
BMI1_peak_173	chr10	22152049	22155865
BMI1_peak_849	chr14	104457323	104465176
BMI1_peak_1622	chr3	30511941	30516528
BMI1_peak_1864	chr4	135153482	135155489
BMI1_peak_638	chr13	48657402	48660591
BMI1_peak_178	chr10	22814938	22820434
BMI1_peak_1459	chr2	74667036	74674253
BMI1_peak_1291	chr19	45242073	45244429
BMI1_peak_1289	chr19	45229309	45235913
BMI1_peak_149	chr1	184732848	184736243
BMI1_peak_1827	chr4	99650087	99661505
BMI1_peak_405	chr11	96316601	96318302
BMI1_peak_694	chr13	83715215	83717222
BMI1_peak_593	chr13	31613529	31618737
BMI1_peak_650	chr13	55834022	55836452
BMI1_peak_428	chr11	102817209	102818995
BMI1_peak_1030	chr16	94077508	94080735
BMI1_peak_2183	chr6	52259914	52264932
BMI1_peak_1624	chr3	34639389	34642344
BMI1_peak_87	chr1	78192200	78198205
BMI1_peak_604	chr13	31805178	31812694
BMI1_peak_1835	chr4	109978207	109985690
BMI1_peak_2334	chr7	131540444	131546536
BMI1_peak_1371	chr2	36097228	36098350
BMI1_peak_749	chr13	116706446	116709306
BMI1_peak_501	chr12	56686537	56693282
BMI1_peak_1458	chr2	74655543	74666776
BMI1_peak_1365	chr2	33635652	33638279
BMI1_peak_1514	chr2	105680720	105683557
BMI1_peak_2002	chr5	106455749	106462811
BMI1_peak_698	chr13	83724588	83731483
BMI1_peak_1540	chr2	146832934	146835174
BMI1_peak_895	chr14	122474858	122484185
BMI1_peak_951	chr15	102961653	102968906
BMI1_peak_2223	chr6	88194155	88197160
BMI1_peak_1920	chr5	37820417	37823843
BMI1_peak_1106	chr18	11047678	11052119
BMI1_peak_622	chr13	40726040	40732480
BMI1_peak_2437	chr8	89044277	89047991
BMI1_peak_2522	chr9	71216322	71218265
BMI1_peak_1670	chr3	96333298	96336251
BMI1_peak_975	chr16	11143998	11144216
BMI1_peak_1445	chr2	71530148	71539407
BMI1_peak_138	chr1	167689579	167693636
BMI1_peak_16	chr1	19206812	19212457
BMI1_peak_2362	chr8	12396468	12401418
BMI1_peak_1477	chr2	74746896	74751024
BMI1_peak_1248	chr19	25607976	25610086
BMI1_peak_2360	chr8	12388871	12395394
BMI1_peak_720	chr13	94884142	94887702
BMI1_peak_1224	chr18	76856074	76859191
BMI1_peak_2154	chr6	52002910	52007044
BMI1_peak_1041	chr17	8798507	8800190
BMI1_peak_564	chr12	118839369	118846437
BMI1_peak_89	chr1	78200051	78204195
BMI1_peak_1598	chr3	13471679	13473953
BMI1_peak_2165	chr6	52160629	52167875
BMI1_peak_1649	chr3	55779235	55788310
BMI1_peak_727	chr13	98502164	98506146
BMI1_peak_77	chr1	63273232	63278964
BMI1_peak_2273	chr7	67926306	67929105
BMI1_peak_963	chr15	102995220	102998740
BMI1_peak_519	chr12	72939776	72947151
BMI1_peak_1710	chr3	129204402	129208891
BMI1_peak_2090	chr6	6862741	6865919
BMI1_peak_1780	chr4	22493083	22499749
BMI1_peak_664	chr13	72623719	72626660
BMI1_peak_133	chr1	155743153	155744731
BMI1_peak_1834	chr4	109974055	109977984
BMI1_peak_1815	chr4	89280385	89283232
BMI1_peak_366	chr11	85886531	85889641
BMI1_peak_90	chr1	78207537	78212347
BMI1_peak_717	chr13	94869283	94880458
BMI1_peak_492	chr12	56523214	56525034
BMI1_peak_1683	chr3	102010192	102011949
BMI1_peak_1057	chr17	39848173	39848767
BMI1_peak_2342	chr7	137305681	137309063
BMI1_peak_2520	chr9	69756710	69759759
BMI1_peak_1671	chr3	96339989	96342911
BMI1_peak_1444	chr2	71526597	71529331
BMI1_peak_685	chr13	78193515	78200016
BMI1_peak_2130	chr6	30171607	30172911
BMI1_peak_974	chr15	103058164	103061782
BMI1_peak_2123	chr6	23244009	23249346
BMI1_peak_606	chr13	36722971	36727817
BMI1_peak_2178	chr6	52237519	52241460
BMI1_peak_1665	chr3	86544485	86551243
BMI1_peak_695	chr13	83717496	83721235
BMI1_peak_2118	chr6	22291134	22293459
BMI1_peak_2089	chr6	6859124	6862540
BMI1_peak_2561	chr9	91377606	91385419
BMI1_peak_1595	chr3	5860387	5860787
BMI1_peak_1515	chr2	105683922	105689709
BMI1_peak_394	chr11	96290669	96293108
BMI1_peak_2633	chrX	94364382	94366701
BMI1_peak_2593	chr9	118475058	118478188
BMI1_peak_2025	chr5	119683483	119686322
BMI1_peak_756	chr13	120027322	120027781
BMI1_peak_2075	chr5	147723279	147725929
BMI1_peak_1791	chr4	44701540	44704353
BMI1_peak_574	chr13	21993581	21997716
BMI1_peak_422	chr11	98328539	98329910
BMI1_peak_463	chr12	33965705	33967450
BMI1_peak_486	chr12	53248568	53251088
BMI1_peak_493	chr12	56527640	56535400
BMI1_peak_1699	chr3	127629745	127632123
BMI1_peak_1810	chr4	89271959	89274873
BMI1_peak_1339	chr2	18690317	18693413
BMI1_peak_436	chr11	112780001	112781929
BMI1_peak_1047	chr17	26849159	26850447
BMI1_peak_1897	chr5	28165131	28169924
BMI1_peak_1464	chr2	74693906	74707755
BMI1_peak_1772	chr4	22476297	22479365
BMI1_peak_1022	chr16	91224572	91229212
BMI1_peak_2483	chr9	24767711	24773068
BMI1_peak_1558	chr2	148029983	148032720
BMI1_peak_725	chr13	98362942	98368885
BMI1_peak_2174	chr6	52199740	52207234
BMI1_peak_1985	chr5	98168483	98170573
BMI1_peak_1546	chr2	147182618	147185029
BMI1_peak_24	chr1	19233761	19238613
BMI1_peak_1986	chr5	98179599	98188034
BMI1_peak_168	chr10	19350689	19353659
BMI1_peak_1	chr1	4490111	4498946
BMI1_peak_1581	chr2	172547804	172549404
BMI1_peak_384	chr11	96198967	96202134
BMI1_peak_491	chr12	56518901	56521838
BMI1_peak_1526	chr2	116067693	116076763
BMI1_peak_878	chr14	118236013	118238976
BMI1_peak_893	chr14	122465560	122471333
BMI1_peak_1118	chr18	15065672	15067248
BMI1_peak_2474	chr8	121117644	121119637
BMI1_peak_2133	chr6	30176593	30178718
BMI1_peak_2136	chr6	30958955	30961334
BMI1_peak_99	chr1	89931997	89935718
BMI1_peak_457	chr12	27339482	27341228
BMI1_peak_680	chr13	78172101	78173939
BMI1_peak_397	chr11	96297082	96299439
BMI1_peak_380	chr11	96174689	96179363
BMI1_peak_1680	chr3	99247992	99250533
BMI1_peak_1045	chr17	26842622	26846953
BMI1_peak_1088	chr17	85621458	85626474
BMI1_peak_621	chr13	40722763	40725321
BMI1_peak_1447	chr2	71542974	71546476
BMI1_peak_1698	chr3	127625542	127629407
BMI1_peak_1386	chr2	38923150	38925076
BMI1_peak_453	chr12	9579064	9582403
BMI1_peak_461	chr12	33961243	33964237
BMI1_peak_741	chr13	116296262	116299537
BMI1_peak_1894	chr5	28122199	28124398
BMI1_peak_2184	chr6	52265266	52268866
BMI1_peak_1245	chr19	16870371	16879806
BMI1_peak_1055	chr17	39846987	39847283
BMI1_peak_1968	chr5	75150813	75153972
BMI1_peak_2435	chr8	89037841	89040962
BMI1_peak_1274	chr19	44740972	44742522
BMI1_peak_1211	chr18	65935052	65938246
BMI1_peak_209	chr10	45470928	45474998
BMI1_peak_385	chr11	96202386	96205874
BMI1_peak_1408	chr2	57108836	57112592
BMI1_peak_2550	chr9	91349107	91353438
BMI1_peak_538	chr12	104471995	104478197
BMI1_peak_1269	chr19	43612475	43616574
BMI1_peak_2047	chr5	139549736	139555069
BMI1_peak_206	chr10	44524863	44529212
BMI1_peak_1369	chr2	33716318	33717874
BMI1_peak_2578	chr9	99870426	99875190
BMI1_peak_162	chr1	190171125	190176221
BMI1_peak_278	chr10	120477628	120479668
BMI1_peak_474	chr12	49380188	49384066
BMI1_peak_505	chr12	56697660	56702426
BMI1_peak_785	chr14	48671338	48673852
BMI1_peak_2022	chr5	119671568	119674587
BMI1_peak_2261	chr7	49908622	49910559
BMI1_peak_1357	chr2	28911777	28912897
BMI1_peak_2217	chr6	83714100	83718860
BMI1_peak_2062	chr5	147272587	147276050
BMI1_peak_1329	chr2	18030026	18032256
BMI1_peak_11	chr1	19102578	19104584
BMI1_peak_662	chr13	71957375	71958537
BMI1_peak_2181	chr6	52244099	52250488
BMI1_peak_782	chr14	48655145	48657064
BMI1_peak_1538	chr2	146219038	146221764
BMI1_peak_2440	chr8	91802769	91806847
BMI1_peak_116	chr1	136944817	136948490
BMI1_peak_2351	chr7	142661411	142664829
BMI1_peak_2096	chr6	6877244	6881092
BMI1_peak_1921	chr5	37824937	37829794
BMI1_peak_2225	chr6	88198631	88199810
BMI1_peak_510	chr12	57547536	57551982
BMI1_peak_2401	chr8	57327085	57331066
BMI1_peak_808	chr14	67229497	67234035
BMI1_peak_578	chr13	22013215	22015916
BMI1_peak_408	chr11	96341923	96343275
BMI1_peak_2259	chr7	49677769	49679340
BMI1_peak_894	chr14	122471687	122474260
BMI1_peak_1461	chr2	74677149	74681073
BMI1_peak_468	chr12	37109657	37112914
BMI1_peak_1467	chr2	74711733	74716023
BMI1_peak_136	chr1	163311162	163314651
BMI1_peak_169	chr10	19355211	19356433
BMI1_peak_1054	chr17	39843179	39846786
BMI1_peak_1559	chr2	148037698	148041214
BMI1_peak_1081	chr17	85606199	85611794
BMI1_peak_2199	chr6	64730111	64733636
BMI1_peak_1263	chr19	43599821	43602192
BMI1_peak_2637	chrX	137106229	137106966
BMI1_peak_2187	chr6	52289963	52291981
BMI1_peak_686	chr13	78200451	78201455
BMI1_peak_489	chr12	53253568	53255005
BMI1_peak_148	chr1	184730585	184732478
BMI1_peak_494	chr12	56535662	56538031
BMI1_peak_2629	chrX	93289903	93292275
BMI1_peak_1708	chr3	129194737	129198828
BMI1_peak_472	chr12	49373306	49377554
BMI1_peak_423	chr11	98543968	98546689
BMI1_peak_2558	chr9	91366889	91367899
BMI1_peak_272	chr10	117629706	117630799
BMI1_peak_1027	chr16	92693055	92697233
BMI1_peak_701	chr13	83736186	83741019
BMI1_peak_759	chr13	120094451	120094881
BMI1_peak_252	chr10	103029212	103031878
BMI1_peak_1911	chr5	31092027	31093427
BMI1_peak_110	chr1	120614328	120615778
BMI1_peak_2519	chr9	69670908	69672195
BMI1_peak_1301	chr19	59190140	59195595
BMI1_peak_1962	chr5	75076567	75078485
BMI1_peak_2285	chr7	70326911	70330278
BMI1_peak_388	chr11	96276560	96279255
BMI1_peak_1541	chr2	146835714	146837951
BMI1_peak_2032	chr5	119830471	119833503
BMI1_peak_563	chr12	118836884	118838717
BMI1_peak_2612	chrX	58018640	58020631
BMI1_peak_1364	chr2	33629800	33632454
BMI1_peak_1966	chr5	75148236	75149639
BMI1_peak_1720	chr3	131106924	131109663
BMI1_peak_355	chr11	84516409	84519331
BMI1_peak_2452	chr8	107949950	107951120
BMI1_peak_2576	chr9	99867173	99869603
BMI1_peak_591	chr13	31080642	31082527
BMI1_peak_478	chr12	49398784	49400789
BMI1_peak_55	chr1	42691546	42695374
BMI1_peak_2562	chr9	91385696	91388658
BMI1_peak_219	chr10	52022615	52024655
BMI1_peak_1252	chr19	25671215	25672428
BMI1_peak_449	chr12	8298577	8300709
BMI1_peak_1912	chr5	33430373	33432579
BMI1_peak_1005	chr16	77883741	77885601
BMI1_peak_2213	chr6	83699143	83700578
BMI1_peak_1630	chr3	34660317	34665723
BMI1_peak_2017	chr5	111415486	111416520
BMI1_peak_2316	chr7	79544461	79545424
BMI1_peak_353	chr11	83849736	83850685
BMI1_peak_2226	chr6	88202035	88203262
BMI1_peak_182	chr10	22841041	22843514
BMI1_peak_1915	chr5	35398028	35398944
BMI1_peak_1124	chr18	36937988	36940535
BMI1_peak_1997	chr5	101665444	101669913
BMI1_peak_1854	chr4	116878357	116879120
BMI1_peak_2426	chr8	84705384	84706604
BMI1_peak_931	chr15	102912094	102914414
BMI1_peak_2288	chr7	70333325	70335606
BMI1_peak_2484	chr9	24773307	24779389
BMI1_peak_369	chr11	85924812	85926589
BMI1_peak_517	chr12	72935831	72938238
BMI1_peak_1079	chr17	85485239	85487324
BMI1_peak_322	chr11	33196231	33197778
BMI1_peak_760	chr14	12341186	12341692
BMI1_peak_1039	chr16	97762762	97763416
BMI1_peak_390	chr11	96281364	96282869
BMI1_peak_2521	chr9	69760544	69770531
BMI1_peak_1620	chr3	30509737	30510841
BMI1_peak_2565	chr9	91404047	91407358
BMI1_peak_789	chr14	61683878	61686605
BMI1_peak_2033	chr5	119835176	119840938
BMI1_peak_2101	chr6	8951955	8952490
BMI1_peak_1404	chr2	57103832	57105170
BMI1_peak_1307	chr19	59464915	59469593
BMI1_peak_2302	chr7	70364263	70366309
BMI1_peak_403	chr11	96309009	96311775
BMI1_peak_1809	chr4	88936125	88937980
BMI1_peak_1475	chr2	74732027	74737297
BMI1_peak_327	chr11	44617699	44619193
BMI1_peak_1607	chr3	18051507	18055124
BMI1_peak_1356	chr2	24471542	24474526
BMI1_peak_2534	chr9	76491422	76492707
BMI1_peak_771	chr14	21993147	21995200
BMI1_peak_306	chr11	18870054	18871947
BMI1_peak_196	chr10	42590641	42591936
BMI1_peak_108	chr1	120602022	120605243
BMI1_peak_797	chr14	63266265	63267090
BMI1_peak_2345	chr7	137315519	137322713
BMI1_peak_1576	chr2	168840213	168842416
BMI1_peak_1031	chr16	94082884	94086368
BMI1_peak_2506	chr9	55547185	55548365
BMI1_peak_2509	chr9	63137893	63138991
BMI1_peak_1140	chr18	37005047	37007336
BMI1_peak_1906	chr5	29468248	29476348
BMI1_peak_1046	chr17	26848176	26848881
BMI1_peak_584	chr13	23395138	23396873
BMI1_peak_447	chr11	119088949	119090703
BMI1_peak_308	chr11	18878129	18878633
BMI1_peak_1965	chr5	75083787	75085555
BMI1_peak_1868	chr4	139830878	139832872
BMI1_peak_939	chr15	102934000	102938618
BMI1_peak_812	chr14	69172954	69174637
BMI1_peak_714	chr13	94705784	94711035
BMI1_peak_2404	chr8	57332990	57335092
BMI1_peak_938	chr15	102927088	102928800
BMI1_peak_2396	chr8	57309772	57313234
BMI1_peak_1021	chr16	91223107	91224369
BMI1_peak_2418	chr8	71525501	71526081
BMI1_peak_404	chr11	96314205	96315334
BMI1_peak_795	chr14	63247475	63249517
BMI1_peak_2392	chr8	56621186	56623120
BMI1_peak_1506	chr2	105128168	105128702
BMI1_peak_1596	chr3	11476521	11477919
BMI1_peak_1425	chr2	64854928	64856555
BMI1_peak_1712	chr3	129212898	129213475
BMI1_peak_581	chr13	23309397	23310939
BMI1_peak_607	chr13	36728148	36728681
BMI1_peak_1303	chr19	59454026	59454922
BMI1_peak_948	chr15	102952621	102957695
BMI1_peak_809	chr14	67234782	67238339
BMI1_peak_163	chr1	191184336	191186354
BMI1_peak_287	chr10	122448978	122451166
BMI1_peak_1196	chr18	53468781	53471269
BMI1_peak_2530	chr9	74859639	74861484
BMI1_peak_696	chr13	83721663	83723155
BMI1_peak_22	chr1	19230837	19232362
BMI1_peak_1679	chr3	99240386	99243052
BMI1_peak_1764	chr4	21675786	21679041
BMI1_peak_2377	chr8	47410306	47412634
BMI1_peak_1029	chr16	92699092	92700970
BMI1_peak_1844	chr4	115052372	115053405
BMI1_peak_1335	chr2	18677603	18679375
BMI1_peak_1168	chr18	37725201	37726885
BMI1_peak_2606	chrX	57917047	57917946
BMI1_peak_2617	chrX	58033400	58035635
BMI1_peak_1279	chr19	44758229	44761081
BMI1_peak_2087	chr6	6854726	6858024
BMI1_peak_955	chr15	102976072	102978027
BMI1_peak_1524	chr2	116061512	116064305
BMI1_peak_2528	chr9	74851722	74856193
BMI1_peak_2264	chr7	51624877	51628574
BMI1_peak_237	chr10	84757823	84760125
BMI1_peak_1384	chr2	38710245	38711879
BMI1_peak_2186	chr6	52272669	52275399
BMI1_peak_1342	chr2	18697369	18699314
BMI1_peak_1448	chr2	71546701	71547760
BMI1_peak_1210	chr18	64344701	64347254
BMI1_peak_619	chr13	40712944	40714708
BMI1_peak_199	chr10	42630928	42633300
BMI1_peak_1337	chr2	18687809	18688612
BMI1_peak_283	chr10	120870203	120871793
BMI1_peak_2458	chr8	108696753	108697940
BMI1_peak_668	chr13	72629621	72632733
BMI1_peak_2267	chr7	62225123	62226815
BMI1_peak_713	chr13	94702030	94704333
BMI1_peak_1234	chr18	80987630	80990902
BMI1_peak_485	chr12	53247312	53248284
BMI1_peak_2243	chr6	139586900	139588197
BMI1_peak_1443	chr2	70567070	70568412
BMI1_peak_1821	chr4	89307407	89310685
BMI1_peak_1142	chr18	37009680	37012295
BMI1_peak_941	chr15	102941883	102942740
BMI1_peak_1470	chr2	74724741	74725751
BMI1_peak_143	chr1	184717664	184719203
BMI1_peak_1280	chr19	44837574	44838514
BMI1_peak_1016	chr16	85549541	85551973
BMI1_peak_1177	chr18	37753659	37754747
BMI1_peak_884	chr14	122228888	122231305
BMI1_peak_1460	chr2	74674818	74676228
BMI1_peak_1878	chr4	154641013	154641827
BMI1_peak_1702	chr3	127634771	127636005
BMI1_peak_1231	chr18	80975934	80978759
BMI1_peak_1341	chr2	18695365	18697037
BMI1_peak_1511	chr2	105675683	105678127
BMI1_peak_912	chr15	37233280	37235341
BMI1_peak_1550	chr2	147360638	147362490
BMI1_peak_1270	chr19	43616894	43617604
BMI1_peak_1507	chr2	105660082	105663419
BMI1_peak_2357	chr8	12383062	12384708
BMI1_peak_2006	chr5	106469947	106471579
BMI1_peak_1354	chr2	22623210	22625810
BMI1_peak_1076	chr17	85454701	85455505
BMI1_peak_670	chr13	72636524	72639998
BMI1_peak_1454	chr2	73775433	73777000
BMI1_peak_2091	chr6	6868270	6870587
BMI1_peak_1532	chr2	132944375	132945465
BMI1_peak_874	chr14	118225344	118226190
BMI1_peak_456	chr12	27337626	27339042
BMI1_peak_2166	chr6	52168104	52170164
BMI1_peak_1796	chr4	46345186	46348771
BMI1_peak_1898	chr5	28170142	28171483
BMI1_peak_900	chr15	6703992	6707630
BMI1_peak_982	chr16	31933093	31933712
BMI1_peak_246	chr10	93834319	93835194
BMI1_peak_761	chr14	12341903	12343115
BMI1_peak_1302	chr19	59450589	59452215
BMI1_peak_2235	chr6	120667419	120668648
BMI1_peak_2486	chr9	24781130	24782015
BMI1_peak_222	chr10	52028149	52028915
BMI1_peak_920	chr15	75745155	75746021
BMI1_peak_1731	chr3	143100931	143101955
BMI1_peak_1137	chr18	36997450	36999348
BMI1_peak_1125	chr18	36945418	36947444
BMI1_peak_2295	chr7	70349354	70350730
BMI1_peak_2221	chr6	85189255	85191054
BMI1_peak_1476	chr2	74739908	74741097
BMI1_peak_2397	chr8	57313467	57316602
BMI1_peak_2030	chr5	119802671	119805740
BMI1_peak_1194	chr18	53462050	53463032
BMI1_peak_2014	chr5	107724451	107725616
BMI1_peak_2159	chr6	52151607	52154135
BMI1_peak_1509	chr2	105668884	105672761
BMI1_peak_1290	chr19	45236440	45237617
BMI1_peak_2258	chr7	49637938	49640184
BMI1_peak_1299	chr19	59172853	59173458
BMI1_peak_276	chr10	120473446	120475443
BMI1_peak_1089	chr17	85684685	85688723
BMI1_peak_1947	chr5	67221239	67224193
BMI1_peak_1240	chr19	6530657	6531167
BMI1_peak_677	chr13	76054741	76055824
BMI1_peak_1373	chr2	36103545	36104862
BMI1_peak_743	chr13	116304860	116306201
BMI1_peak_953	chr15	102971714	102973063
BMI1_peak_2471	chr8	121087125	121089159
BMI1_peak_197	chr10	42613037	42615114
BMI1_peak_709	chr13	94595278	94597288
BMI1_peak_1295	chr19	59163825	59166193
BMI1_peak_1592	chr3	5217698	5219591
BMI1_peak_1987	chr5	98188344	98190024
BMI1_peak_1360	chr2	29250165	29251047
BMI1_peak_524	chr12	73050606	73052515
BMI1_peak_357	chr11	84522174	84524355
BMI1_peak_1747	chr4	8648056	8649960
BMI1_peak_719	chr13	94881624	94883613
BMI1_peak_367	chr11	85890026	85891298
BMI1_peak_2169	chr6	52190375	52193722
BMI1_peak_2399	chr8	57319316	57325578
BMI1_peak_2299	chr7	70358458	70360789
BMI1_peak_1569	chr2	160363597	160364759
BMI1_peak_235	chr10	84755432	84756253
BMI1_peak_1870	chr4	148807045	148808616
BMI1_peak_967	chr15	103011135	103012387
BMI1_peak_245	chr10	93831959	93833694
BMI1_peak_1970	chr5	81021150	81022385
BMI1_peak_639	chr13	48664126	48664668
BMI1_peak_107	chr1	120599727	120601671
BMI1_peak_1944	chr5	67204995	67205927
BMI1_peak_1363	chr2	31639866	31641947
BMI1_peak_2609	chrX	57920341	57922165
BMI1_peak_2007	chr5	106559594	106561261
BMI1_peak_764	chr14	12345651	12348181
BMI1_peak_378	chr11	96123575	96124573
BMI1_peak_1406	chr2	57106206	57107250
BMI1_peak_2613	chrX	58026402	58027454
BMI1_peak_2083	chr6	5390630	5392514
BMI1_peak_972	chr15	103029163	103030085
BMI1_peak_954	chr15	102975104	102975849
BMI1_peak_1667	chr3	95971694	95973707
BMI1_peak_440	chr11	119021743	119022715
BMI1_peak_101	chr1	89941148	89942973
BMI1_peak_2117	chr6	22289348	22290823
BMI1_peak_837	chr14	98958040	98959080
BMI1_peak_672	chr13	73262866	73263828
BMI1_peak_2093	chr6	6871929	6874979
BMI1_peak_2315	chr7	79542402	79544068
BMI1_peak_1995	chr5	101646266	101648115
BMI1_peak_2230	chr6	99724814	99725992
BMI1_peak_392	chr11	96284189	96285243
BMI1_peak_1847	chr4	115059903	115060367
BMI1_peak_979	chr16	22159211	22161605
BMI1_peak_1902	chr5	28210262	28212310
BMI1_peak_2271	chr7	62406437	62407723
BMI1_peak_342	chr11	58949631	58950298
BMI1_peak_1260	chr19	37434960	37436732
BMI1_peak_1547	chr2	147185576	147188602
BMI1_peak_75	chr1	63264743	63267616
BMI1_peak_2059	chr5	147222878	147224028
BMI1_peak_418	chr11	97017332	97018283
BMI1_peak_1375	chr2	38339238	38340818
BMI1_peak_56	chr1	42695679	42696885
BMI1_peak_1817	chr4	89291419	89292415
BMI1_peak_1297	chr19	59169535	59170874
BMI1_peak_315	chr11	22007665	22009820
BMI1_peak_458	chr12	33954807	33956257
BMI1_peak_657	chr13	56257772	56259008
BMI1_peak_2001	chr5	106453692	106454900
BMI1_peak_442	chr11	119047699	119048699
BMI1_peak_2346	chr7	139580574	139582042
BMI1_peak_1862	chr4	126735362	126736156
BMI1_peak_275	chr10	120471776	120472834
BMI1_peak_2566	chr9	91408694	91409518
BMI1_peak_216	chr10	50910315	50912098
BMI1_peak_683	chr13	78178383	78182090
BMI1_peak_880	chr14	118435298	118436956
BMI1_peak_1490	chr2	80293337	80294349
BMI1_peak_1212	chr18	66456874	66458387
BMI1_peak_1663	chr3	84593453	84594641
BMI1_peak_1366	chr2	33638571	33639741
BMI1_peak_1068	chr17	62877968	62879116
BMI1_peak_2461	chr8	108701930	108703481
BMI1_peak_2000	chr5	106451455	106452882
BMI1_peak_1486	chr2	79452969	79454386
BMI1_peak_2155	chr6	52008379	52010399
BMI1_peak_1516	chr2	105690212	105691454
BMI1_peak_1013	chr16	84703432	84704321
BMI1_peak_1549	chr2	147192587	147193730
BMI1_peak_2121	chr6	23162126	23162706
BMI1_peak_130	chr1	155736059	155738094
BMI1_peak_1704	chr3	128612500	128614388
BMI1_peak_579	chr13	23285773	23286831
BMI1_peak_373	chr11	95150436	95150925
BMI1_peak_1440	chr2	70560561	70561181
BMI1_peak_300	chr11	12037785	12039024
BMI1_peak_2438	chr8	91798323	91800059
BMI1_peak_693	chr13	83713192	83714862
BMI1_peak_2122	chr6	23187436	23188712
BMI1_peak_314	chr11	22004239	22007370
BMI1_peak_2086	chr6	6849035	6851467
BMI1_peak_1950	chr5	67228210	67230074
BMI1_peak_1048	chr17	26850671	26851256
BMI1_peak_1687	chr3	107582395	107584506
BMI1_peak_1128	chr18	36960466	36961931
BMI1_peak_441	chr11	119042472	119044149
BMI1_peak_1504	chr2	105122535	105123851
BMI1_peak_871	chr14	115017351	115018760
BMI1_peak_1640	chr3	45380028	45381400
BMI1_peak_625	chr13	40736999	40737518
BMI1_peak_587	chr13	23411733	23412896
BMI1_peak_429	chr11	102819584	102821417
BMI1_peak_956	chr15	102981769	102982640
BMI1_peak_2005	chr5	106468080	106469369
BMI1_peak_2416	chr8	66696252	66697492
BMI1_peak_337	chr11	57827583	57830606
BMI1_peak_2599	chr9	120675660	120676733
BMI1_peak_1214	chr18	66459786	66461049
BMI1_peak_29	chr1	24263152	24265050
BMI1_peak_1430	chr2	66439649	66441129
BMI1_peak_582	chr13	23312404	23313586
BMI1_peak_58	chr1	42712985	42714434
BMI1_peak_781	chr14	48652865	48654833
BMI1_peak_2202	chr6	65672944	65673922
BMI1_peak_614	chr13	39649091	39649927
BMI1_peak_611	chr13	38152033	38153630
BMI1_peak_889	chr14	122453101	122455367
BMI1_peak_699	chr13	83731840	83735447
BMI1_peak_1170	chr18	37736895	37737745
BMI1_peak_1959	chr5	75070815	75072377
BMI1_peak_2229	chr6	99203574	99204482
BMI1_peak_2604	chrX	53055680	53056229
BMI1_peak_1804	chr4	81579659	81582330
BMI1_peak_2203	chr6	67385074	67385770
BMI1_peak_157	chr1	187608916	187609877
BMI1_peak_2619	chrX	58038878	58039579
BMI1_peak_1602	chr3	17789953	17793552
BMI1_peak_2436	chr8	89041397	89043388
BMI1_peak_1626	chr3	34645690	34649270
BMI1_peak_305	chr11	18868649	18869752
BMI1_peak_2045	chr5	139543323	139548215
BMI1_peak_1232	chr18	80979486	80980408
BMI1_peak_2454	chr8	108241249	108243697
BMI1_peak_1378	chr2	38347292	38348211
BMI1_peak_2501	chr9	40878673	40879391
BMI1_peak_2015	chr5	107726212	107728031
BMI1_peak_1676	chr3	99234519	99237990
BMI1_peak_1745	chr4	3932225	3932849
BMI1_peak_207	chr10	45468695	45469462
BMI1_peak_1761	chr4	13743444	13746930
BMI1_peak_2490	chr9	31913873	31914723
BMI1_peak_1362	chr2	31636103	31638203
BMI1_peak_525	chr12	73052806	73053610
BMI1_peak_2574	chr9	98973064	98974553
BMI1_peak_1322	chr2	9891932	9893287
BMI1_peak_930	chr15	102909471	102911558
BMI1_peak_208	chr10	45469948	45470672
BMI1_peak_689	chr13	78207533	78209123
BMI1_peak_2491	chr9	31915126	31916373
BMI1_peak_1154	chr18	37517736	37519696
BMI1_peak_1171	chr18	37742498	37743632
BMI1_peak_1387	chr2	44189901	44191111
BMI1_peak_867	chr14	111679373	111679707
BMI1_peak_1126	chr18	36948014	36949192
BMI1_peak_1377	chr2	38345610	38347062
BMI1_peak_1296	chr19	59166407	59169333
BMI1_peak_396	chr11	96294231	96295332
BMI1_peak_755	chr13	120025621	120025948
BMI1_peak_2046	chr5	139548649	139549513
BMI1_peak_135	chr1	163308599	163309538
BMI1_peak_1087	chr17	85616423	85620407
BMI1_peak_2622	chrX	60898260	60899409
BMI1_peak_85	chr1	78186284	78190439
BMI1_peak_1127	chr18	36951663	36953772
BMI1_peak_2233	chr6	117169339	117169944
BMI1_peak_389	chr11	96279506	96280551
BMI1_peak_682	chr13	78177051	78177988
BMI1_peak_1756	chr4	11383428	11385390
BMI1_peak_2292	chr7	70345234	70346371
BMI1_peak_1180	chr18	37756553	37758906
BMI1_peak_2255	chr7	38174098	38174663
BMI1_peak_2598	chr9	118487261	118488059
BMI1_peak_1774	chr4	22481595	22482008
BMI1_peak_1928	chr5	41760744	41761313
BMI1_peak_1340	chr2	18694168	18694546
BMI1_peak_1446	chr2	71540017	71542781
BMI1_peak_1217	chr18	67133611	67135423
BMI1_peak_1991	chr5	98292520	98293104
BMI1_peak_310	chr11	19013453	19018776
BMI1_peak_2138	chr6	31564290	31565161
BMI1_peak_2337	chr7	131551497	131553100
BMI1_peak_1510	chr2	105673064	105675459
BMI1_peak_1641	chr3	45382234	45383166
BMI1_peak_598	chr13	31625705	31626893
BMI1_peak_868	chr14	111680947	111683019
BMI1_peak_2060	chr5	147268765	147270877
BMI1_peak_1160	chr18	37692093	37693107
BMI1_peak_49	chr1	42538422	42539637
BMI1_peak_81	chr1	78140562	78141241
BMI1_peak_1353	chr2	22621147	22621530
BMI1_peak_1352	chr2	22619599	22620497
BMI1_peak_1134	chr18	36991963	36992729
BMI1_peak_2545	chr9	88069530	88070508
BMI1_peak_2393	chr8	57254945	57256377
BMI1_peak_2284	chr7	70325261	70326671
BMI1_peak_854	chr14	104473323	104474044
BMI1_peak_1347	chr2	19429859	19431056
BMI1_peak_2592	chr9	117251609	117252440
BMI1_peak_2563	chr9	91394148	91394680
BMI1_peak_636	chr13	48262933	48263803
BMI1_peak_1874	chr4	154633735	154634284
BMI1_peak_891	chr14	122460734	122461367
BMI1_peak_644	chr13	53463620	53464264
BMI1_peak_2081	chr6	4658388	4659619
BMI1_peak_121	chr1	138847180	138847619
BMI1_peak_2605	chrX	53059019	53059260
BMI1_peak_1666	chr3	88200233	88201263
BMI1_peak_1114	chr18	13970621	13971496
BMI1_peak_1674	chr3	96487946	96488231
BMI1_peak_2638	chrX	137117230	137118254
BMI1_peak_2518	chr9	69669225	69670344
BMI1_peak_1166	chr18	37720979	37721947
BMI1_peak_1908	chr5	29478767	29479923
BMI1_peak_1304	chr19	59457198	59458187
BMI1_peak_2238	chr6	129854021	129854561
BMI1_peak_129	chr1	155733343	155735412
BMI1_peak_2372	chr8	46290491	46291251
BMI1_peak_2147	chr6	50891075	50891666
BMI1_peak_1276	chr19	44748931	44751170
BMI1_peak_996	chr16	63862507	63864397
BMI1_peak_240	chr10	90829913	90830824
BMI1_peak_2336	chr7	131550207	131550739
BMI1_peak_2094	chr6	6875250	6875925
BMI1_peak_1032	chr16	94086720	94088498
BMI1_peak_72	chr1	63256885	63257744
BMI1_peak_336	chr11	57826316	57827148
BMI1_peak_2640	chrX	137122188	137122923
BMI1_peak_1244	chr19	15339641	15340954
BMI1_peak_655	chr13	56250409	56251185
BMI1_peak_2628	chrX	93287171	93288480
BMI1_peak_2303	chr7	70366906	70367943
BMI1_peak_503	chr12	56694308	56695150
BMI1_peak_2512	chr9	63143367	63145050
BMI1_peak_2004	chr5	106463709	106467853
BMI1_peak_543	chr12	106478340	106479789
BMI1_peak_550	chr12	110189282	110190516
BMI1_peak_949	chr15	102957907	102959203
BMI1_peak_406	chr11	96318645	96318977
BMI1_peak_1900	chr5	28174397	28175293
BMI1_peak_673	chr13	73264073	73265408
BMI1_peak_2286	chr7	70331048	70332197
BMI1_peak_473	chr12	49377853	49378378
BMI1_peak_217	chr10	51677890	51679224
BMI1_peak_1818	chr4	89292777	89293830
BMI1_peak_516	chr12	72831834	72832331
BMI1_peak_1614	chr3	30010944	30012618
BMI1_peak_887	chr14	122406126	122407109
BMI1_peak_2296	chr7	70351037	70352504
BMI1_peak_192	chr10	39925409	39926879
BMI1_peak_602	chr13	31797260	31798788
BMI1_peak_2432	chr8	89026789	89028023
BMI1_peak_269	chr10	115479016	115479582
BMI1_peak_338	chr11	57830805	57832003
BMI1_peak_1198	chr18	53476668	53478534
BMI1_peak_1381	chr2	38354299	38354933
BMI1_peak_1346	chr2	18798847	18801672
BMI1_peak_326	chr11	44612274	44613245
BMI1_peak_2214	chr6	83700855	83701822
BMI1_peak_1642	chr3	45391837	45393523
BMI1_peak_529	chr12	82617488	82618284
BMI1_peak_446	chr11	119088387	119088680
BMI1_peak_732	chr13	112986684	112987264
BMI1_peak_2590	chr9	110944916	110946469
BMI1_peak_2129	chr6	28396544	28398103
BMI1_peak_704	chr13	84344311	84347590
BMI1_peak_1714	chr3	129224173	129225370
BMI1_peak_504	chr12	56695696	56697351
BMI1_peak_393	chr11	96285824	96287258
BMI1_peak_627	chr13	40739284	40740312
BMI1_peak_482	chr12	50119906	50120969
BMI1_peak_177	chr10	22813399	22814049
BMI1_peak_2601	chr9	122923090	122923438
BMI1_peak_201	chr10	42636258	42637318
BMI1_peak_2058	chr5	147192623	147193094
BMI1_peak_2185	chr6	52270756	52271905
BMI1_peak_1572	chr2	166153713	166155380
BMI1_peak_762	chr14	12343348	12344002
BMI1_peak_299	chr11	12035443	12036359
BMI1_peak_1885	chr5	14225190	14226685
BMI1_peak_780	chr14	48652153	48652554
BMI1_peak_147	chr1	184729237	184730332
BMI1_peak_690	chr13	78209368	78210881
BMI1_peak_1531	chr2	132943184	132943832
BMI1_peak_2167	chr6	52173703	52178555
BMI1_peak_1555	chr2	147371493	147372070
BMI1_peak_1115	chr18	13971887	13972171
BMI1_peak_1159	chr18	37689824	37691648
BMI1_peak_2146	chr6	49821495	49822439
BMI1_peak_2339	chr7	131644023	131644554
BMI1_peak_553	chr12	113381079	113381635
BMI1_peak_1165	chr18	37720001	37720436
BMI1_peak_1604	chr3	17794668	17795650
BMI1_peak_1311	chr2	9875926	9877223
BMI1_peak_1104	chr18	7002241	7003225
BMI1_peak_588	chr13	27059373	27059937
BMI1_peak_810	chr14	68083030	68083340
BMI1_peak_1842	chr4	114906027	114908723
BMI1_peak_2589	chr9	107230436	107231220
BMI1_peak_2620	chrX	60890519	60891182
BMI1_peak_2508	chr9	61509990	61510248
BMI1_peak_1896	chr5	28161321	28162676
BMI1_peak_876	chr14	118227042	118228478
BMI1_peak_274	chr10	120272058	120272787
BMI1_peak_1752	chr4	9846078	9846830
BMI1_peak_1873	chr4	154140308	154142260
BMI1_peak_2065	chr5	147301592	147302974
BMI1_peak_1575	chr2	168766969	168768039
BMI1_peak_1099	chr17	93202478	93203209
BMI1_peak_940	chr15	102939024	102939855
BMI1_peak_1657	chr3	76949572	76950038
BMI1_peak_2257	chr7	49633565	49637545
BMI1_peak_2150	chr6	51184493	51185116
BMI1_peak_1324	chr2	9895717	9896433
BMI1_peak_528	chr12	76406143	76407041
BMI1_peak_2502	chr9	41582635	41583676
BMI1_peak_132	chr1	155740088	155741952
BMI1_peak_2332	chr7	116037489	116038542
BMI1_peak_1737	chr3	149523832	149525108
BMI1_peak_377	chr11	96012785	96013303
BMI1_peak_623	chr13	40732719	40735961
BMI1_peak_2341	chr7	136056626	136058139
BMI1_peak_1866	chr4	139823250	139824006
BMI1_peak_226	chr10	64088709	64089302
BMI1_peak_112	chr1	127675960	127677057
BMI1_peak_189	chr10	29532653	29533930
BMI1_peak_2043	chr5	139536364	139537536
BMI1_peak_254	chr10	103035346	103036437
BMI1_peak_601	chr13	31630300	31631075
BMI1_peak_1395	chr2	51131271	51132607
BMI1_peak_1951	chr5	67230371	67232112
BMI1_peak_27	chr1	23573604	23574750
BMI1_peak_758	chr13	120035913	120036135
BMI1_peak_1105	chr18	7005037	7006973
BMI1_peak_2473	chr8	121114793	121116021
BMI1_peak_1694	chr3	123441932	123442506
BMI1_peak_302	chr11	16261078	16261901
BMI1_peak_1091	chr17	85689749	85690598
BMI1_peak_1494	chr2	93643715	93644178
BMI1_peak_819	chr14	84443717	84444739
BMI1_peak_1023	chr16	91229483	91229801
BMI1_peak_1502	chr2	101798016	101798390
BMI1_peak_1916	chr5	35399898	35400477
BMI1_peak_1849	chr4	115061389	115062073
BMI1_peak_2108	chr6	14901703	14902620
BMI1_peak_947	chr15	102949424	102950952
BMI1_peak_1281	chr19	45149626	45150435
BMI1_peak_1090	chr17	85689020	85689528
BMI1_peak_1790	chr4	44664153	44664486
BMI1_peak_792	chr14	63242159	63242738
BMI1_peak_411	chr11	96347607	96348053
BMI1_peak_640	chr13	48665861	48667180
BMI1_peak_2281	chr7	70281938	70282160
BMI1_peak_1914	chr5	35396473	35397097
BMI1_peak_1256	chr19	30547168	30548900
BMI1_peak_1001	chr16	64918908	64920188
BMI1_peak_722	chr13	96130054	96130480
BMI1_peak_96	chr1	89927800	89929803
BMI1_peak_1409	chr2	57112928	57113539
BMI1_peak_1176	chr18	37752739	37753245
BMI1_peak_754	chr13	119967843	119968041
BMI1_peak_2636	chrX	137099026	137100027
BMI1_peak_2510	chr9	63139496	63140360
BMI1_peak_70	chr1	63252491	63253957
BMI1_peak_728	chr13	98573006	98574065
BMI1_peak_1787	chr4	31936113	31937811
BMI1_peak_1333	chr2	18606586	18607289
BMI1_peak_1837	chr4	109986588	109987595
BMI1_peak_421	chr11	98326266	98328187
BMI1_peak_113	chr1	127677929	127678954
BMI1_peak_2236	chr6	122485048	122485479
BMI1_peak_2559	chr9	91368195	91369166
BMI1_peak_76	chr1	63271675	63272889
BMI1_peak_460	chr12	33959286	33960749
BMI1_peak_348	chr11	68383344	68384726
BMI1_peak_1799	chr4	48047870	48048763
BMI1_peak_431	chr11	109471677	109472197
BMI1_peak_172	chr10	19361599	19363187
BMI1_peak_2172	chr6	52196939	52198337
BMI1_peak_1175	chr18	37749626	37750335
BMI1_peak_2359	chr8	12386744	12387360
BMI1_peak_832	chr14	98170568	98171264
BMI1_peak_1543	chr2	146839369	146840684
BMI1_peak_633	chr13	47644315	47645228
BMI1_peak_950	chr15	102959755	102961201
BMI1_peak_316	chr11	24073905	24074566
BMI1_peak_1542	chr2	146838182	146839127
BMI1_peak_471	chr12	46817127	46817662
BMI1_peak_360	chr11	85830122	85831299
BMI1_peak_2053	chr5	147186142	147186577
BMI1_peak_469	chr12	38823594	38824815
BMI1_peak_1343	chr2	18699539	18700263
BMI1_peak_590	chr13	31079933	31080306
BMI1_peak_1178	chr18	37755034	37755523
BMI1_peak_642	chr13	51567492	51568543
BMI1_peak_1033	chr16	94092579	94093286
BMI1_peak_105	chr1	120595561	120597493
BMI1_peak_2422	chr8	78434197	78435687
BMI1_peak_1773	chr4	22479611	22481195
BMI1_peak_225	chr10	54076883	54077096
BMI1_peak_2304	chr7	70368325	70368629
BMI1_peak_1059	chr17	44732467	44734162
BMI1_peak_2287	chr7	70332819	70333080
BMI1_peak_1312	chr2	9877491	9878633
BMI1_peak_1856	chr4	117495026	117495619
BMI1_peak_241	chr10	90970580	90970939
BMI1_peak_1828	chr4	99662305	99663131
BMI1_peak_248	chr10	102686799	102687261
BMI1_peak_542	chr12	106378868	106379850
BMI1_peak_284	chr10	120872191	120872819
BMI1_peak_2196	chr6	55677459	55677990
BMI1_peak_381	chr11	96189656	96190516
BMI1_peak_1707	chr3	129152550	129153506
BMI1_peak_2363	chr8	12401655	12402883
BMI1_peak_2525	chr9	72808781	72809842
BMI1_peak_844	chr14	104365620	104366386
BMI1_peak_128	chr1	153072214	153072812
BMI1_peak_2465	chr8	120735290	120735771
BMI1_peak_52	chr1	42684941	42685198
BMI1_peak_2573	chr9	98963677	98964589
BMI1_peak_2570	chr9	98952064	98953616
BMI1_peak_616	chr13	40703390	40704179
BMI1_peak_620	chr13	40714950	40716600
BMI1_peak_2406	chr8	57340104	57341480
BMI1_peak_2443	chr8	92355608	92357143
BMI1_peak_2114	chr6	16991699	16992785
BMI1_peak_1768	chr4	21684852	21687672
BMI1_peak_1984	chr5	97934572	97935747
BMI1_peak_2206	chr6	67533940	67534660
BMI1_peak_281	chr10	120721351	120721846
BMI1_peak_1273	chr19	44726087	44726685
BMI1_peak_2310	chr7	79515194	79515530
BMI1_peak_1719	chr3	131084649	131085970
BMI1_peak_1208	chr18	64340604	64342280
BMI1_peak_198	chr10	42615346	42615731
BMI1_peak_1436	chr2	70471809	70472443
BMI1_peak_120	chr1	138845355	138846670
BMI1_peak_2049	chr5	139556430	139557074
BMI1_peak_2414	chr8	65035726	65035982
BMI1_peak_2279	chr7	70279508	70280406
BMI1_peak_2485	chr9	24779724	24780602
BMI1_peak_282	chr10	120736239	120737022
BMI1_peak_1283	chr19	45153242	45155376
BMI1_peak_952	chr15	102970551	102971136
BMI1_peak_17	chr1	19212743	19213400
BMI1_peak_2294	chr7	70348429	70348791
BMI1_peak_2555	chr9	91356144	91356532
BMI1_peak_850	chr14	104465645	104466170
BMI1_peak_629	chr13	40743717	40744352
BMI1_peak_1561	chr2	148044096	148045433
BMI1_peak_746	chr13	116313527	116314131
BMI1_peak_1933	chr5	51494959	51495747
BMI1_peak_125	chr1	146497840	146498220
BMI1_peak_783	chr14	48657443	48658080
BMI1_peak_660	chr13	60173596	60175131
BMI1_peak_2210	chr6	80022502	80023371
BMI1_peak_833	chr14	98171468	98172176
BMI1_peak_2067	chr5	147305387	147306806
BMI1_peak_1686	chr3	102013249	102014455
BMI1_peak_2382	chr8	49493420	49494198
BMI1_peak_191	chr10	30845462	30845996
BMI1_peak_1499	chr2	94195118	94195982
BMI1_peak_1758	chr4	11387497	11388060
BMI1_peak_71	chr1	63254711	63255241
BMI1_peak_1497	chr2	94180277	94180687
BMI1_peak_1579	chr2	172546211	172546888
BMI1_peak_1771	chr4	21690103	21691052
BMI1_peak_1751	chr4	9845295	9845850
BMI1_peak_1600	chr3	17784827	17787382
BMI1_peak_626	chr13	40737747	40738403
BMI1_peak_15	chr1	19206138	19206519
BMI1_peak_1913	chr5	33433056	33433428
BMI1_peak_513	chr12	70109039	70109713
BMI1_peak_1424	chr2	63701847	63702109
BMI1_peak_2365	chr8	23350492	23351283
BMI1_peak_2546	chr9	89878861	89879830
BMI1_peak_793	chr14	63243551	63244334
BMI1_peak_1860	chr4	126732538	126732879
BMI1_peak_161	chr1	190169331	190170685
BMI1_peak_1101	chr17	93204568	93204804
BMI1_peak_1403	chr2	57102807	57103619
BMI1_peak_1989	chr5	98254597	98256131
BMI1_peak_514	chr12	70109915	70110206
BMI1_peak_647	chr13	53474061	53475653
BMI1_peak_1201	chr18	54987573	54988645
BMI1_peak_1110	chr18	11057918	11058643
BMI1_peak_1332	chr2	18049868	18050956
BMI1_peak_479	chr12	49401393	49401815
BMI1_peak_1441	chr2	70562668	70563235
BMI1_peak_95	chr1	89927212	89927521
BMI1_peak_2205	chr6	67532328	67533502
BMI1_peak_919	chr15	75085523	75085839
BMI1_peak_1770	chr4	21688682	21689884
BMI1_peak_1336	chr2	18686518	18687183
BMI1_peak_1259	chr19	37433653	37434528
BMI1_peak_2293	chr7	70346605	70347716
BMI1_peak_2211	chr6	83068420	83069152
BMI1_peak_1209	chr18	64342862	64344466
BMI1_peak_1077	chr17	85457849	85458818
BMI1_peak_41	chr1	39194312	39195525
BMI1_peak_2340	chr7	132597263	132598824
BMI1_peak_1156	chr18	37680180	37681465
BMI1_peak_1574	chr2	168765881	168766429
BMI1_peak_1161	chr18	37693789	37695240
BMI1_peak_652	chr13	55961298	55962828
BMI1_peak_995	chr16	63858273	63859212
BMI1_peak_2074	chr5	147722889	147723086
BMI1_peak_1651	chr3	63905238	63905689
BMI1_peak_1976	chr5	84415908	84416670
BMI1_peak_875	chr14	118226541	118226807
BMI1_peak_2153	chr6	51850510	51851776
BMI1_peak_1669	chr3	96331669	96332945
BMI1_peak_35	chr1	24600932	24602204
BMI1_peak_2048	chr5	139555389	139555806
BMI1_peak_1660	chr3	82046901	82047531
BMI1_peak_2472	chr8	121113741	121114593
BMI1_peak_2383	chr8	49494397	49494936
BMI1_peak_2600	chr9	121494298	121494657
BMI1_peak_534	chr12	95692987	95693617
BMI1_peak_904	chr15	8629615	8630099
BMI1_peak_1236	chr18	83335530	83336179
BMI1_peak_498	chr12	56614055	56615078
BMI1_peak_234	chr10	81458900	81459659
BMI1_peak_1287	chr19	45225693	45226386
BMI1_peak_511	chr12	61524246	61524780
BMI1_peak_846	chr14	104376592	104377190
BMI1_peak_2500	chr9	40877660	40878251
BMI1_peak_2370	chr8	38660964	38661718
BMI1_peak_339	chr11	57832810	57834525
BMI1_peak_2312	chr7	79536704	79537295
BMI1_peak_2037	chr5	120431815	120432576
BMI1_peak_2289	chr7	70336999	70337786
BMI1_peak_1111	chr18	11059442	11059890
BMI1_peak_296	chr11	3629411	3630050
BMI1_peak_1488	chr2	79458248	79458825
BMI1_peak_154	chr1	186835118	186835814
BMI1_peak_1601	chr3	17787806	17788543
BMI1_peak_970	chr15	103026822	103027312
BMI1_peak_2579	chr9	99876866	99877317
BMI1_peak_292	chr10	125726756	125727439
BMI1_peak_1967	chr5	75149859	75150601
BMI1_peak_757	chr13	120033695	120034228
BMI1_peak_2541	chr9	83817426	83818718
BMI1_peak_2188	chr6	52305794	52306556
BMI1_peak_1517	chr2	107291186	107291804
BMI1_peak_2632	chrX	93297730	93298041
BMI1_peak_779	chr14	48651176	48651505
BMI1_peak_2479	chr9	4977587	4977866
BMI1_peak_2126	chr6	23260234	23261497
BMI1_peak_2407	chr8	57345102	57345748
BMI1_peak_1314	chr2	9879794	9881193
BMI1_peak_943	chr15	102943653	102944838
BMI1_peak_227	chr10	64089535	64090615
BMI1_peak_2201	chr6	64734545	64735023
BMI1_peak_1449	chr2	71548028	71548676
BMI1_peak_1776	chr4	22488062	22488320
BMI1_peak_2066	chr5	147304275	147305112
BMI1_peak_372	chr11	95146062	95146504
BMI1_peak_2242	chr6	138474305	138475427
BMI1_peak_2095	chr6	6876217	6876900
BMI1_peak_356	chr11	84519684	84520418
BMI1_peak_1484	chr2	75588983	75589815
BMI1_peak_641	chr13	48668695	48669260
BMI1_peak_2301	chr7	70361973	70363773
BMI1_peak_466	chr12	37106727	37107509
BMI1_peak_2252	chr7	37770536	37770903
BMI1_peak_2368	chr8	32010910	32011362
BMI1_peak_44	chr1	40889333	40889953
BMI1_peak_2495	chr9	37458991	37459544
BMI1_peak_2494	chr9	37145586	37146129
BMI1_peak_243	chr10	93830295	93830658
BMI1_peak_2274	chr7	67929298	67929515
BMI1_peak_2331	chr7	116033945	116034601
BMI1_peak_2064	chr5	147300503	147301272
BMI1_peak_882	chr14	119132105	119132980
BMI1_peak_721	chr13	94932049	94932614
BMI1_peak_1673	chr3	96400663	96401794
BMI1_peak_2412	chr8	57410390	57411022
BMI1_peak_1637	chr3	45377026	45377289
BMI1_peak_190	chr10	30844833	30845183
BMI1_peak_365	chr11	85841713	85842059
BMI1_peak_589	chr13	30984489	30985699
BMI1_peak_2388	chr8	54077812	54078108
BMI1_peak_624	chr13	40736169	40736727
BMI1_peak_2537	chr9	79714337	79714578
BMI1_peak_2504	chr9	54982526	54982805
BMI1_peak_1831	chr4	109656857	109657230
BMI1_peak_1746	chr4	4139043	4139365
BMI1_peak_414	chr11	96352666	96352951
BMI1_peak_1728	chr3	135829114	135829561
BMI1_peak_153	chr1	186833138	186833431
BMI1_peak_1725	chr3	135199997	135200350
BMI1_peak_2111	chr6	16332376	16333043
BMI1_peak_2466	chr8	120883621	120884100
BMI1_peak_2460	chr8	108700707	108701217
BMI1_peak_2526	chr9	72810056	72810573
BMI1_peak_2220	chr6	85187706	85189050
BMI1_peak_175	chr10	22811765	22812653
BMI1_peak_480	chr12	49419498	49420006
BMI1_peak_1455	chr2	73778035	73779185
BMI1_peak_916	chr15	50887343	50888270
BMI1_peak_2595	chr9	118480125	118480662
BMI1_peak_2073	chr5	147316013	147316437
BMI1_peak_502	chr12	56693660	56694062
BMI1_peak_1015	chr16	84774680	84776068
BMI1_peak_82	chr1	78141556	78142197
BMI1_peak_311	chr11	19025634	19026780
BMI1_peak_236	chr10	84756761	84757555
BMI1_peak_932	chr15	102918192	102918754
BMI1_peak_649	chr13	55831780	55832244
BMI1_peak_1929	chr5	41762357	41763894
BMI1_peak_1658	chr3	80691666	80692579
BMI1_peak_1690	chr3	118046571	118047301
BMI1_peak_1628	chr3	34656036	34657361
BMI1_peak_532	chr12	86422764	86423132
BMI1_peak_820	chr14	84445124	84446325
BMI1_peak_2497	chr9	40870222	40870723
BMI1_peak_960	chr15	102990705	102991343
BMI1_peak_1812	chr4	89277485	89277747
BMI1_peak_2417	chr8	66697866	66698329
BMI1_peak_2019	chr5	118878685	118878992
BMI1_peak_870	chr14	114635843	114636094
BMI1_peak_1107	chr18	11052503	11053000
BMI1_peak_981	chr16	30309837	30310243
BMI1_peak_2070	chr5	147312943	147313231
BMI1_peak_1974	chr5	84281413	84281865
BMI1_peak_924	chr15	94518119	94518334
BMI1_peak_2451	chr8	107948751	107949296
BMI1_peak_1181	chr18	37762431	37763245
BMI1_peak_1875	chr4	154634697	154634965
BMI1_peak_459	chr12	33956670	33956926
BMI1_peak_2306	chr7	70370952	70371429
BMI1_peak_731	chr13	107645451	107646680
BMI1_peak_2099	chr6	7554681	7555854
BMI1_peak_2317	chr7	81990250	81990835
BMI1_peak_1895	chr5	28158646	28159007
BMI1_peak_559	chr12	118660008	118660650
BMI1_peak_59	chr1	44552974	44553540
BMI1_peak_751	chr13	116711295	116712148
BMI1_peak_1401	chr2	56455127	56456075
BMI1_peak_2400	chr8	57325958	57326804
BMI1_peak_1162	chr18	37706827	37707537
BMI1_peak_1483	chr2	75584796	75586268
BMI1_peak_1271	chr19	44671134	44671554
BMI1_peak_350	chr11	69965182	69965563
BMI1_peak_942	chr15	102942961	102943361
BMI1_peak_915	chr15	48791672	48792231
BMI1_peak_687	chr13	78201701	78202460
BMI1_peak_1527	chr2	119322344	119322972
BMI1_peak_576	chr13	21999893	22000138
BMI1_peak_2102	chr6	8954966	8955156
BMI1_peak_2645	chrY	90741112	90741319
BMI1_peak_2457	chr8	108246127	108246814
BMI1_peak_831	chr14	94738668	94739004
BMI1_peak_1932	chr5	49523493	49524118
BMI1_peak_2061	chr5	147271190	147272068
BMI1_peak_658	chr13	56260112	56260443
BMI1_peak_368	chr11	85893100	85894352
BMI1_peak_409	chr11	96344435	96344701
BMI1_peak_2050	chr5	139557317	139557913
BMI1_peak_659	chr13	58471531	58471969
BMI1_peak_2544	chr9	88067824	88069132
BMI1_peak_1505	chr2	105127149	105127846
BMI1_peak_892	chr14	122462761	122464680
BMI1_peak_1267	chr19	43611037	43611378
BMI1_peak_2611	chrX	58015558	58016158
BMI1_peak_2468	chr8	121074899	121075876
BMI1_peak_118	chr1	138831528	138832392
BMI1_peak_1139	chr18	37004223	37004794
BMI1_peak_1330	chr2	18039624	18040135
BMI1_peak_2256	chr7	41357861	41358133
BMI1_peak_1733	chr3	148367693	148368105
BMI1_peak_53	chr1	42685890	42687945
BMI1_peak_1188	chr18	42400882	42401361
BMI1_peak_1522	chr2	116060185	116060675
BMI1_peak_193	chr10	39927102	39927499
BMI1_peak_618	chr13	40709704	40711211
BMI1_peak_2266	chr7	57510446	57511203
BMI1_peak_765	chr14	12348452	12348884
BMI1_peak_2191	chr6	52316652	52317048
BMI1_peak_615	chr13	40286562	40288235
BMI1_peak_836	chr14	98888669	98889145
BMI1_peak_427	chr11	102606299	102607485
BMI1_peak_2327	chr7	116030604	116030883
BMI1_peak_364	chr11	85840834	85841357
BMI1_peak_213	chr10	49783428	49783867
BMI1_peak_628	chr13	40741235	40741580
BMI1_peak_1009	chr16	82867084	82867500
BMI1_peak_1190	chr18	47367240	47367658
BMI1_peak_2329	chr7	116032196	116032696
BMI1_peak_186	chr10	23350114	23350524
BMI1_peak_261	chr10	107889831	107890505
BMI1_peak_637	chr13	48264718	48265043
BMI1_peak_1754	chr4	9848996	9849844
BMI1_peak_918	chr15	61989459	61990027
BMI1_peak_2374	chr8	46292803	46293407
BMI1_peak_1433	chr2	69584162	69584841
BMI1_peak_834	chr14	98633364	98633740
BMI1_peak_1939	chr5	57720024	57721259
BMI1_peak_739	chr13	116293391	116294388
BMI1_peak_1100	chr17	93203571	93204010
BMI1_peak_1924	chr5	41755613	41755922
BMI1_peak_922	chr15	89842217	89842740
BMI1_peak_137	chr1	163325843	163326198
BMI1_peak_1552	chr2	147367171	147368392
BMI1_peak_1525	chr2	116066375	116067172
BMI1_peak_1936	chr5	57713812	57714623
BMI1_peak_2385	chr8	50917030	50917350
BMI1_peak_2132	chr6	30175800	30176188
BMI1_peak_1235	chr18	81917526	81917738
BMI1_peak_984	chr16	35152982	35153385
BMI1_peak_2038	chr5	120438045	120438821
BMI1_peak_1539	chr2	146224182	146224476
BMI1_peak_1277	chr19	44755631	44757494
BMI1_peak_262	chr10	108147069	108147538
BMI1_peak_1703	chr3	127639219	127642941
BMI1_peak_1226	chr18	80709049	80709306
BMI1_peak_1749	chr4	8692140	8693251
BMI1_peak_1639	chr3	45379300	45379680
BMI1_peak_1701	chr3	127633216	127633449
BMI1_peak_335	chr11	51097787	51098798
BMI1_peak_2330	chr7	116033466	116033701
BMI1_peak_791	chr14	63240864	63241749
BMI1_peak_936	chr15	102925183	102925863
BMI1_peak_1496	chr2	94179761	94179963
BMI1_peak_345	chr11	63923400	63924631
BMI1_peak_1040	chr16	97763891	97764301
BMI1_peak_777	chr14	46388953	46389426
BMI1_peak_401	chr11	96303193	96304394
BMI1_peak_1560	chr2	148042551	148043450
BMI1_peak_1721	chr3	131110344	131112441
BMI1_peak_2488	chr9	31911866	31912596
BMI1_peak_2373	chr8	46291938	46292353
BMI1_peak_1696	chr3	123446289	123446516
BMI1_peak_92	chr1	78215093	78215658
BMI1_peak_540	chr12	106377591	106378041
BMI1_peak_2135	chr6	30735978	30736538
BMI1_peak_386	chr11	96255356	96255871
BMI1_peak_2409	chr8	57348481	57349159
BMI1_peak_347	chr11	68382767	68383122
BMI1_peak_210	chr10	45484774	45485413
BMI1_peak_1938	chr5	57719306	57719813
BMI1_peak_1199	chr18	53552839	53553141
BMI1_peak_708	chr13	89741797	89741992
BMI1_peak_425	chr11	101963715	101964169
BMI1_peak_1727	chr3	135825938	135826730
BMI1_peak_2554	chr9	91355650	91355841
BMI1_peak_1011	chr16	84549866	84550387
BMI1_peak_2254	chr7	37773161	37773690
BMI1_peak_2394	chr8	57256581	57257089
BMI1_peak_2618	chrX	58036566	58036842
BMI1_peak_2250	chr7	16650065	16650291
BMI1_peak_946	chr15	102947538	102947945
BMI1_peak_847	chr14	104377443	104377818
BMI1_peak_1739	chr3	149911370	149911743
BMI1_peak_1718	chr3	130759301	130759815
BMI1_peak_371	chr11	95144702	95145537
BMI1_peak_439	chr11	114067616	114068103
BMI1_peak_325	chr11	38522140	38523813
BMI1_peak_1172	chr18	37744480	37745766
BMI1_peak_928	chr15	98003276	98003745
BMI1_peak_1272	chr19	44683408	44684268
BMI1_peak_2492	chr9	32541827	32542726
BMI1_peak_1891	chr5	28117426	28117857
BMI1_peak_594	chr13	31619996	31620562
BMI1_peak_718	chr13	94880813	94881244
BMI1_peak_2639	chrX	137120477	137121302
BMI1_peak_2335	chr7	131547143	131547763
BMI1_peak_2459	chr8	108698826	108699254
BMI1_peak_2054	chr5	147187093	147187988
BMI1_peak_1793	chr4	44715396	44715839
BMI1_peak_933	chr15	102920311	102920674
BMI1_peak_2376	chr8	46295992	46296342
BMI1_peak_1633	chr3	36532063	36532859
BMI1_peak_1993	chr5	100982727	100983109
BMI1_peak_2057	chr5	147191127	147191962
BMI1_peak_277	chr10	120475878	120476092
BMI1_peak_1058	chr17	44730424	44730844
BMI1_peak_1988	chr5	98253931	98254307
BMI1_peak_1026	chr16	92692298	92692814
BMI1_peak_2513	chr9	63145244	63145522
BMI1_peak_51	chr1	42683165	42684483
BMI1_peak_1414	chr2	57614567	57615336
BMI1_peak_497	chr12	56613509	56613819
BMI1_peak_2442	chr8	92354224	92355403
BMI1_peak_750	chr13	116709778	116710534
BMI1_peak_2631	chrX	93295413	93295865
BMI1_peak_1692	chr3	121261581	121262940
BMI1_peak_745	chr13	116312646	116313299
BMI1_peak_935	chr15	102922121	102922723
BMI1_peak_2610	chrX	58014525	58015141
BMI1_peak_221	chr10	52027642	52027834
BMI1_peak_1748	chr4	8689743	8690206
BMI1_peak_2107	chr6	14899854	14900886
BMI1_peak_1019	chr16	91103558	91104267
BMI1_peak_1794	chr4	46339547	46339964
BMI1_peak_2011	chr5	107719411	107719784
BMI1_peak_1715	chr3	129254191	129254924
BMI1_peak_592	chr13	31612252	31612927
BMI1_peak_2591	chr9	112234236	112234832
BMI1_peak_1672	chr3	96392795	96393376
BMI1_peak_180	chr10	22821476	22821913
BMI1_peak_1892	chr5	28118132	28118364
BMI1_peak_1253	chr19	25673463	25674435
BMI1_peak_1158	chr18	37685419	37685778
BMI1_peak_2140	chr6	36387820	36388317
BMI1_peak_2216	chr6	83711378	83712299
BMI1_peak_1884	chr5	14224161	14224520
BMI1_peak_1548	chr2	147189268	147190979
BMI1_peak_2260	chr7	49907895	49908419
BMI1_peak_349	chr11	68384927	68385325
BMI1_peak_2585	chr9	101052887	101053669
BMI1_peak_1358	chr2	28913116	28913310
BMI1_peak_1661	chr3	83840600	83840980
BMI1_peak_1035	chr16	94328015	94328743
BMI1_peak_1571	chr2	163482282	163482498
BMI1_peak_712	chr13	94624908	94625255
BMI1_peak_2531	chr9	75387421	75387786
BMI1_peak_585	chr13	23403229	23404387
BMI1_peak_2384	chr8	50914669	50915858
BMI1_peak_2456	chr8	108245068	108245726
BMI1_peak_1648	chr3	55778552	55778946
BMI1_peak_1416	chr2	57699236	57699431
BMI1_peak_977	chr16	18581035	18582455
BMI1_peak_351	chr11	78925201	78925469
BMI1_peak_1732	chr3	147588940	147589547
BMI1_peak_1167	chr18	37722596	37723701
BMI1_peak_42	chr1	40325536	40325843
BMI1_peak_2125	chr6	23257014	23257454
BMI1_peak_1150	chr18	37492159	37492464
BMI1_peak_1410	chr2	57113738	57113995
BMI1_peak_1374	chr2	38336367	38336756
BMI1_peak_467	chr12	37108219	37108571
BMI1_peak_1065	chr17	51833752	51834181
BMI1_peak_1851	chr4	115935936	115936492
BMI1_peak_1886	chr5	14811884	14812753
BMI1_peak_352	chr11	79972855	79973372
BMI1_peak_1646	chr3	49756175	49756696
BMI1_peak_2380	chr8	48553744	48554516
BMI1_peak_333	chr11	44833245	44833620
BMI1_peak_665	chr13	72627491	72627901
BMI1_peak_1193	chr18	53460895	53461135
BMI1_peak_2428	chr8	87469229	87469782
BMI1_peak_866	chr14	111676462	111677946
BMI1_peak_2247	chr6	142571998	142572696
BMI1_peak_1638	chr3	45378448	45378840
BMI1_peak_1203	chr18	54990356	54990738
BMI1_peak_1778	chr4	22491209	22491594
BMI1_peak_2427	chr8	87468258	87468931
BMI1_peak_1328	chr2	18028884	18029754
BMI1_peak_1313	chr2	9878930	9879430
BMI1_peak_1700	chr3	127632365	127632785
BMI1_peak_825	chr14	86395766	86396217
BMI1_peak_2594	chr9	118479006	118479840
BMI1_peak_909	chr15	34678620	34678822
BMI1_peak_14	chr1	19111206	19111554
BMI1_peak_1120	chr18	15151216	15151772
BMI1_peak_1904	chr5	28457266	28457581
BMI1_peak_774	chr14	28508683	28509474
BMI1_peak_1073	chr17	69970938	69971161
BMI1_peak_600	chr13	31629180	31629785
BMI1_peak_520	chr12	73035850	73036177
BMI1_peak_2246	chr6	142570850	142571348
BMI1_peak_2449	chr8	102787202	102787684
BMI1_peak_1202	chr18	54988972	54990069
BMI1_peak_1871	chr4	148921634	148921921
BMI1_peak_1024	chr16	91271565	91272046
BMI1_peak_358	chr11	84524726	84525250
BMI1_peak_1789	chr4	36952641	36953417
BMI1_peak_319	chr11	25645189	25645481
BMI1_peak_527	chr12	73565062	73565282
BMI1_peak_204	chr10	44004349	44005040
BMI1_peak_487	chr12	53251302	53251725
BMI1_peak_2583	chr9	99994298	99995177
BMI1_peak_1338	chr2	18689110	18689796
BMI1_peak_1910	chr5	29487279	29487928
BMI1_peak_748	chr13	116704540	116706066
BMI1_peak_359	chr11	84526202	84527058
BMI1_peak_859	chr14	105501766	105501993
BMI1_peak_1438	chr2	70476824	70477039
BMI1_peak_2477	chr9	4794540	4795091
BMI1_peak_2548	chr9	89908686	89909791
BMI1_peak_2265	chr7	57508842	57509336
BMI1_peak_1573	chr2	167239572	167239966
BMI1_peak_2245	chr6	142570042	142570337
BMI1_peak_1907	chr5	29477108	29477694
BMI1_peak_1753	chr4	9847122	9847560
BMI1_peak_341	chr11	57838153	57838459
BMI1_peak_475	chr12	49384405	49384807
BMI1_peak_1402	chr2	56456276	56457352
BMI1_peak_223	chr10	52029200	52029627
BMI1_peak_1711	chr3	129209426	129209704
BMI1_peak_1317	chr2	9887393	9887753
BMI1_peak_67	chr1	62706574	62707525
BMI1_peak_556	chr12	117156990	117157504
BMI1_peak_1489	chr2	79785575	79786277
BMI1_peak_1493	chr2	93642580	93643029
BMI1_peak_1879	chr5	3338791	3339414
BMI1_peak_1478	chr2	74751779	74752432
BMI1_peak_706	chr13	89607524	89608225
BMI1_peak_481	chr12	49740049	49740503
BMI1_peak_1084	chr17	85614043	85614352
BMI1_peak_1880	chr5	3339692	3339962
BMI1_peak_800	chr14	63943690	63944247
BMI1_peak_1219	chr18	69926228	69926484
BMI1_peak_2113	chr6	16982445	16982760
BMI1_peak_1940	chr5	57785569	57786054
BMI1_peak_156	chr1	187606953	187607402
BMI1_peak_1136	chr18	36995667	36995955
BMI1_peak_997	chr16	63864666	63864898
BMI1_peak_2097	chr6	6881397	6881775
BMI1_peak_1491	chr2	80604168	80604736
BMI1_peak_176	chr10	22812877	22813070
BMI1_peak_1094	chr17	85797914	85800206
BMI1_peak_1850	chr4	115063148	115063455
BMI1_peak_1508	chr2	105666820	105667324
BMI1_peak_2082	chr6	5390133	5390405
BMI1_peak_562	chr12	118835212	118836181
BMI1_peak_2080	chr6	4006492	4006968
BMI1_peak_2402	chr8	57331567	57332050
BMI1_peak_74	chr1	63264272	63264520
BMI1_peak_2056	chr5	147190533	147190886
BMI1_peak_1053	chr17	36252175	36252430
BMI1_peak_2621	chrX	60891393	60891783
BMI1_peak_2320	chr7	89522956	89523277
BMI1_peak_1659	chr3	80913505	80913781
BMI1_peak_205	chr10	44524102	44524369
BMI1_peak_402	chr11	96304929	96305364
BMI1_peak_1899	chr5	28171889	28172662
BMI1_peak_2643	chrX	146959787	146960784
BMI1_peak_2423	chr8	78435912	78436497
BMI1_peak_2625	chrX	93282988	93283646
BMI1_peak_535	chr12	95836118	95836398
BMI1_peak_1116	chr18	13973138	13973474
BMI1_peak_2270	chr7	62376235	62376702
BMI1_peak_62	chr1	49347846	49348303
BMI1_peak_2411	chr8	57378280	57378939
BMI1_peak_2608	chrX	57919688	57920117
BMI1_peak_330	chr11	44621749	44622179
BMI1_peak_434	chr11	111295551	111295914
BMI1_peak_1345	chr2	18701180	18701797
BMI1_peak_2398	chr8	57318534	57318888
BMI1_peak_1918	chr5	37818162	37818786
BMI1_peak_557	chr12	118456324	118457071
BMI1_peak_2630	chrX	93294621	93294992
BMI1_peak_2069	chr5	147307836	147308113
BMI1_peak_1149	chr18	37449734	37450007
BMI1_peak_499	chr12	56681799	56682258
BMI1_peak_1417	chr2	61496264	61496577
BMI1_peak_508	chr12	57533704	57534087
BMI1_peak_835	chr14	98746185	98747714
BMI1_peak_2318	chr7	89515710	89515924
BMI1_peak_407	chr11	96340927	96341145
BMI1_peak_1797	chr4	46576580	46576777
BMI1_peak_1222	chr18	76543618	76543847
BMI1_peak_1805	chr4	82000768	82002164
BMI1_peak_2161	chr6	52156524	52157044
BMI1_peak_1551	chr2	147364977	147366959
BMI1_peak_25	chr1	19458916	19459528
BMI1_peak_2529	chr9	74857160	74858906
BMI1_peak_1432	chr2	66633434	66633982
BMI1_peak_1036	chr16	94549160	94549713
BMI1_peak_2582	chr9	99993061	99993975
BMI1_peak_238	chr10	84760374	84760736
BMI1_peak_1587	chr2	180774316	180775603
BMI1_peak_1238	chr18	84720784	84721528
BMI1_peak_490	chr12	54201359	54201804
BMI1_peak_2352	chr7	144896105	144896401
BMI1_peak_566	chr13	3360449	3360806
BMI1_peak_1456	chr2	74648343	74649521
BMI1_peak_1612	chr3	26331894	26332269
BMI1_peak_2353	chr7	144937995	144938718
BMI1_peak_969	chr15	103014577	103015331
BMI1_peak_679	chr13	78171476	78171744
BMI1_peak_26	chr1	23542393	23542893
BMI1_peak_1668	chr3	96322606	96323029
BMI1_peak_1471	chr2	74726146	74726391
BMI1_peak_1147	chr18	37447381	37447674
BMI1_peak_260	chr10	107492667	107492979
BMI1_peak_1482	chr2	75424548	75426523
BMI1_peak_634	chr13	48136423	48136780
BMI1_peak_1285	chr19	45223486	45224089
BMI1_peak_250	chr10	103024277	103024580
BMI1_peak_1695	chr3	123442761	123443099
BMI1_peak_100	chr1	89939478	89939797
BMI1_peak_669	chr13	72635467	72635887
BMI1_peak_772	chr14	28506854	28507952
BMI1_peak_2387	chr8	54076108	54076380
BMI1_peak_2307	chr7	70929793	70930411
BMI1_peak_740	chr13	116294811	116295470
BMI1_peak_560	chr12	118661158	118661963
BMI1_peak_661	chr13	60175324	60175965
BMI1_peak_2481	chr9	23224306	23224609
BMI1_peak_1597	chr3	13470421	13471083
BMI1_peak_1050	chr17	29465009	29465309
BMI1_peak_1213	chr18	66459154	66459361
BMI1_peak_1570	chr2	160365147	160366117
BMI1_peak_247	chr10	101635613	101636010
BMI1_peak_1415	chr2	57698146	57698724
BMI1_peak_898	chr15	5024053	5024543
BMI1_peak_2542	chr9	87015111	87015451
BMI1_peak_573	chr13	21253215	21253790
BMI1_peak_1882	chr5	3341209	3341619
BMI1_peak_973	chr15	103035390	103035780
BMI1_peak_2489	chr9	31913124	31913476
BMI1_peak_2350	chr7	142660726	142661138
BMI1_peak_80	chr1	78139523	78140282
BMI1_peak_596	chr13	31621917	31622803
BMI1_peak_1744	chr4	3874604	3874946
BMI1_peak_1678	chr3	99239417	99240011
BMI1_peak_91	chr1	78213659	78214102
BMI1_peak_798	chr14	63267678	63269221
BMI1_peak_10	chr1	14919862	14920123
BMI1_peak_1843	chr4	114909663	114910180
BMI1_peak_2480	chr9	7761274	7761781
BMI1_peak_571	chr13	12810159	12810388
BMI1_peak_1735	chr3	149518536	149519581
BMI1_peak_2367	chr8	25323374	25323689
BMI1_peak_1811	chr4	89276659	89277153
BMI1_peak_526	chr12	73054447	73055219
BMI1_peak_340	chr11	57837129	57837391
BMI1_peak_2151	chr6	51185622	51185878
BMI1_peak_203	chr10	44001856	44002069
BMI1_peak_2305	chr7	70369794	70370506
BMI1_peak_2131	chr6	30173192	30173400
BMI1_peak_2389	chr8	54078633	54078889
BMI1_peak_1777	chr4	22489775	22490390
BMI1_peak_1008	chr16	82864880	82865076
BMI1_peak_993	chr16	58523219	58523409
BMI1_peak_1980	chr5	90905058	90905260
BMI1_peak_2156	chr6	52011187	52011571
BMI1_peak_707	chr13	89740598	89741358
BMI1_peak_1148	chr18	37447934	37448912
BMI1_peak_2467	chr8	120885152	120885512
BMI1_peak_2602	chr9	123677965	123678896
BMI1_peak_1368	chr2	33641192	33643627
BMI1_peak_2239	chr6	134921324	134921536
BMI1_peak_523	chr12	73048757	73050326
BMI1_peak_317	chr11	24079544	24079877
BMI1_peak_1833	chr4	109659117	109659399
BMI1_peak_2041	chr5	136569205	136570175
BMI1_peak_1351	chr2	19451530	19451763
BMI1_peak_1390	chr2	44557012	44557422
BMI1_peak_131	chr1	155738567	155738781
BMI1_peak_1060	chr17	44737382	44737934
BMI1_peak_1200	chr18	54986948	54987158
BMI1_peak_700	chr13	83735654	83735971
BMI1_peak_202	chr10	43577819	43578300
BMI1_peak_1466	chr2	74710348	74710822
BMI1_peak_1452	chr2	73529823	73530057
BMI1_peak_1184	chr18	40258770	40259039
BMI1_peak_1759	chr4	11388405	11389134
BMI1_peak_1183	chr18	40257981	40258303
BMI1_peak_1179	chr18	37755723	37756176
BMI1_peak_1389	chr2	44304621	44305145
BMI1_peak_667	chr13	72628812	72629327
BMI1_peak_965	chr15	103009936	103010193
BMI1_peak_580	chr13	23308662	23308926
BMI1_peak_674	chr13	73267739	73267992
BMI1_peak_843	chr14	103816132	103816803
BMI1_peak_462	chr12	33964644	33965259
BMI1_peak_2110	chr6	16318503	16319185
BMI1_peak_752	chr13	119836697	119836938
BMI1_peak_691	chr13	78211638	78211957
BMI1_peak_1288	chr19	45228865	45229116
BMI1_peak_1006	chr16	78456583	78456964
BMI1_peak_1742	chr3	153661087	153661294
BMI1_peak_1917	chr5	37817593	37817854
BMI1_peak_716	chr13	94868674	94869004
BMI1_peak_1025	chr16	91321185	91321499
BMI1_peak_2343	chr7	137309256	137309547
BMI1_peak_794	chr14	63245994	63246484
BMI1_peak_1157	chr18	37682559	37683017
BMI1_peak_1636	chr3	45376416	45376664
BMI1_peak_2560	chr9	91369522	91369763
BMI1_peak_1783	chr4	23753926	23754167
BMI1_peak_1865	chr4	139821247	139821855
BMI1_peak_1533	chr2	132945758	132946124
BMI1_peak_2311	chr7	79535299	79535754
BMI1_peak_218	chr10	52021827	52022222
BMI1_peak_1716	chr3	129255527	129255887
BMI1_peak_1857	chr4	124277510	124277806
BMI1_peak_2568	chr9	91420978	91421340
BMI1_peak_1767	chr4	21683140	21683410
BMI1_peak_398	chr11	96300720	96301151
BMI1_peak_124	chr1	146495213	146495971
BMI1_peak_2092	chr6	6871229	6871682
BMI1_peak_2204	chr6	67531834	67532030
BMI1_peak_567	chr13	8207421	8207860
BMI1_peak_733	chr13	112993905	112994262
BMI1_peak_766	chr14	12349534	12350112
BMI1_peak_122	chr1	138902290	138902686
BMI1_peak_1450	chr2	73267014	73267244
BMI1_peak_814	chr14	75131516	75131877
BMI1_peak_304	chr11	18755012	18755523
BMI1_peak_711	chr13	94624389	94624698
BMI1_peak_927	chr15	95654620	95655204
BMI1_peak_320	chr11	27283801	27284048
BMI1_peak_2419	chr8	78063619	78064016
BMI1_peak_734	chr13	113210398	113210767
BMI1_peak_1014	chr16	84704584	84704847
BMI1_peak_1071	chr17	64468779	64469233
BMI1_peak_2371	chr8	40286553	40286919
BMI1_peak_2439	chr8	91801772	91802167
BMI1_peak_851	chr14	104466807	104467570
BMI1_peak_1955	chr5	73014663	73015105
BMI1_peak_1584	chr2	172728362	172728590
BMI1_peak_8	chr1	14756713	14757038
BMI1_peak_2447	chr8	99414371	99415012
BMI1_peak_2644	chrX	158923980	158924183
BMI1_peak_1816	chr4	89283726	89284224
BMI1_peak_1242	chr19	11092226	11092753
BMI1_peak_259	chr10	107488628	107488924
BMI1_peak_2626	chrX	93284286	93284919
BMI1_peak_2556	chr9	91358137	91358505
BMI1_peak_828	chr14	87567231	87567658
BMI1_peak_1905	chr5	28457790	28458384
BMI1_peak_2170	chr6	52194391	52195660
BMI1_peak_1655	chr3	73055804	73056019
BMI1_peak_518	chr12	72938626	72938823
BMI1_peak_98	chr1	89931329	89931775
BMI1_peak_842	chr14	103778310	103778879
BMI1_peak_484	chr12	52863703	52864303
BMI1_peak_63	chr1	56968708	56969791
BMI1_peak_293	chr10	126141978	126143237
BMI1_peak_2072	chr5	147314331	147314540
BMI1_peak_1813	chr4	89278784	89279108
BMI1_peak_167	chr10	14543865	14544298
BMI1_peak_432	chr11	110352429	110352968
BMI1_peak_1925	chr5	41756526	41756827
BMI1_peak_507	chr12	57191329	57191601
BMI1_peak_2475	chr8	121127768	121128138
BMI1_peak_454	chr12	9915605	9915905
BMI1_peak_631	chr13	42301569	42302293
BMI1_peak_869	chr14	113994732	113995205
BMI1_peak_1205	chr18	58783932	58784384
BMI1_peak_417	chr11	96579641	96580059
BMI1_peak_906	chr15	21110097	21110892
BMI1_peak_944	chr15	102945438	102945986
BMI1_peak_1887	chr5	14817204	14817809
BMI1_peak_1143	chr18	37012886	37013555
BMI1_peak_1096	chr17	93200231	93200428
BMI1_peak_230	chr10	70440884	70441129
BMI1_peak_1144	chr18	37020680	37021510
BMI1_peak_654	chr13	56221702	56222160
BMI1_peak_1819	chr4	89294184	89294758
BMI1_peak_1072	chr17	64469498	64470040
BMI1_peak_46	chr1	40954606	40955021
BMI1_peak_1187	chr18	42400240	42400627
BMI1_peak_1922	chr5	41754193	41754431
BMI1_peak_1474	chr2	74731282	74731761
BMI1_peak_1394	chr2	45117258	45117875
BMI1_peak_908	chr15	26543243	26543501
BMI1_peak_688	chr13	78202658	78203277
BMI1_peak_464	chr12	33967665	33968119
BMI1_peak_1344	chr2	18700543	18700933
BMI1_peak_678	chr13	78163443	78164005
BMI1_peak_1830	chr4	101984734	101984953
BMI1_peak_656	chr13	56251436	56251663
BMI1_peak_1840	chr4	109990462	109990724
BMI1_peak_1063	chr17	51829501	51829966
BMI1_peak_496	chr12	56612846	56613255
BMI1_peak_552	chr12	111485234	111485433
BMI1_peak_2241	chr6	136177675	136177929
BMI1_peak_763	chr14	12344461	12345136
BMI1_peak_1282	chr19	45152044	45152408
BMI1_peak_2564	chr9	91395091	91395761
BMI1_peak_2171	chr6	52195885	52196094
BMI1_peak_2208	chr6	80019309	80019805
BMI1_peak_495	chr12	56611994	56612191
BMI1_peak_410	chr11	96345707	96346048
BMI1_peak_864	chr14	108913589	108913869
BMI1_peak_1097	chr17	93201305	93201636
BMI1_peak_1992	chr5	98854956	98855683
BMI1_peak_2375	chr8	46294422	46294939
BMI1_peak_139	chr1	168675956	168677225
BMI1_peak_1979	chr5	86649468	86650017
BMI1_peak_883	chr14	122227887	122228245
BMI1_peak_45	chr1	40890190	40890726
BMI1_peak_1755	chr4	9858773	9859227
BMI1_peak_1321	chr2	9889538	9890347
BMI1_peak_863	chr14	108912710	108913225
BMI1_peak_2035	chr5	120424797	120425194
BMI1_peak_2616	chrX	58032251	58033137
BMI1_peak_2424	chr8	78438543	78438923
BMI1_peak_753	chr13	119965131	119965324
BMI1_peak_1513	chr2	105679943	105680330
BMI1_peak_416	chr11	96466308	96466736
BMI1_peak_2195	chr6	54038774	54039169
BMI1_peak_1434	chr2	69585190	69585497
BMI1_peak_1765	chr4	21681182	21681429
BMI1_peak_2268	chr7	62232436	62232956
BMI1_peak_2448	chr8	102783596	102784269
BMI1_peak_2469	chr8	121080214	121080430
BMI1_peak_1044	chr17	26840999	26841435
BMI1_peak_2262	chr7	49910837	49912327
BMI1_peak_295	chr10	127177099	127177529
BMI1_peak_802	chr14	64585813	64586109
BMI1_peak_1379	chr2	38349945	38350394
BMI1_peak_2498	chr9	40871002	40871435
BMI1_peak_1412	chr2	57118089	57118424
BMI1_peak_400	chr11	96302692	96302889
BMI1_peak_1537	chr2	146218458	146218770
BMI1_peak_1730	chr3	143100369	143100569
BMI1_peak_1419	chr2	61656643	61656908
BMI1_peak_152	chr1	186831735	186831974
BMI1_peak_747	chr13	116703931	116704333
BMI1_peak_86	chr1	78190730	78190941
BMI1_peak_684	chr13	78185843	78186086
BMI1_peak_1052	chr17	36248346	36248750
BMI1_peak_1825	chr4	99460321	99460674
BMI1_peak_1975	chr5	84415088	84415302
BMI1_peak_1481	chr2	75136375	75136744
BMI1_peak_1621	chr3	30511135	30511345
BMI1_peak_1610	chr3	25144830	25145118
BMI1_peak_1268	chr19	43611681	43612154
BMI1_peak_2539	chr9	79718870	79719132
BMI1_peak_2323	chr7	98838894	98839249
BMI1_peak_332	chr11	44686148	44686345
BMI1_peak_1664	chr3	84594891	84595803
BMI1_peak_263	chr10	108901268	108901553
BMI1_peak_1038	chr16	95584512	95585079
BMI1_peak_1528	chr2	122300564	122301258
BMI1_peak_964	chr15	103000599	103000940
BMI1_peak_1934	chr5	52112118	52112521
BMI1_peak_811	chr14	69170455	69171408
BMI1_peak_1325	chr2	10371395	10372026
BMI1_peak_776	chr14	32598049	32599420
BMI1_peak_1421	chr2	61663132	61663821
BMI1_peak_200	chr10	42635144	42635342
BMI1_peak_1243	chr19	14777464	14777906
BMI1_peak_1723	chr3	131113225	131113513
BMI1_peak_1565	chr2	150687207	150687570
BMI1_peak_1635	chr3	45374997	45375286
BMI1_peak_2445	chr8	93812690	93812929
BMI1_peak_1807	chr4	88034291	88034810
BMI1_peak_1220	chr18	72349385	72350101
BMI1_peak_1977	chr5	84417951	84418342
BMI1_peak_334	chr11	48824750	48825039
BMI1_peak_39	chr1	30786844	30787136
BMI1_peak_79	chr1	69104519	69104986
BMI1_peak_1952	chr5	67232315	67233214
BMI1_peak_2499	chr9	40875184	40876513
BMI1_peak_2039	chr5	120439156	120439434
BMI1_peak_1594	chr3	5242726	5242999
BMI1_peak_174	chr10	22157581	22157914
BMI1_peak_1769	chr4	21687922	21688376
BMI1_peak_1593	chr3	5221466	5221977
BMI1_peak_387	chr11	96271587	96272553
BMI1_peak_2180	chr6	52243473	52243866
BMI1_peak_945	chr15	102946317	102946757
BMI1_peak_1462	chr2	74681472	74681755
BMI1_peak_1164	chr18	37714798	37715034
BMI1_peak_861	chr14	105894900	105895249
BMI1_peak_2514	chr9	63146030	63146333
BMI1_peak_1361	chr2	31635087	31635283
BMI1_peak_1738	chr3	149910108	149910543
BMI1_peak_1385	chr2	38712120	38712513
BMI1_peak_738	chr13	116292573	116292939
BMI1_peak_855	chr14	104598585	104599041
BMI1_peak_1645	chr3	49743946	49744520
BMI1_peak_921	chr15	82987621	82987896
BMI1_peak_1946	chr5	67214869	67215286
BMI1_peak_1616	chr3	30106494	30106737
BMI1_peak_2162	chr6	52157675	52158217
BMI1_peak_1568	chr2	158615641	158616012
BMI1_peak_1656	chr3	73056528	73056948
BMI1_peak_888	chr14	122450974	122451415
BMI1_peak_586	chr13	23409952	23410238
BMI1_peak_1872	chr4	154138339	154138890
BMI1_peak_2018	chr5	118875386	118876164
BMI1_peak_2068	chr5	147307234	147307460
BMI1_peak_23	chr1	19232679	19233020
BMI1_peak_2615	chrX	58030118	58030322
BMI1_peak_1083	chr17	85612916	85613264
BMI1_peak_1174	chr18	37748981	37749229
BMI1_peak_1435	chr2	70444560	70444883
BMI1_peak_61	chr1	45768807	45769828
BMI1_peak_445	chr11	119057521	119057798
BMI1_peak_1350	chr2	19448387	19449172
BMI1_peak_1423	chr2	62573571	62574112
BMI1_peak_435	chr11	111296760	111297166
BMI1_peak_1215	chr18	66471202	66471507
BMI1_peak_2029	chr5	119800084	119800307
BMI1_peak_324	chr11	37235134	37235479
BMI1_peak_375	chr11	96002001	96002419
BMI1_peak_2540	chr9	83726430	83726866
BMI1_peak_1760	chr4	12170632	12170832
BMI1_peak_1327	chr2	11037843	11038207
BMI1_peak_2567	chr9	91420113	91420330
BMI1_peak_438	chr11	114066939	114067206
BMI1_peak_2391	chr8	56295325	56295530
BMI1_peak_1603	chr3	17793855	17794383
BMI1_peak_1247	chr19	24901591	24901811
BMI1_peak_1182	chr18	37766900	37767192
BMI1_peak_531	chr12	86422160	86422470
BMI1_peak_465	chr12	35885364	35885578
BMI1_peak_286	chr10	122448131	122448464
BMI1_peak_303	chr11	18750669	18751162
BMI1_peak_873	chr14	117471921	117472242
BMI1_peak_1028	chr16	92698149	92698457
BMI1_peak_2415	chr8	66688080	66688442
BMI1_peak_2580	chr9	99877690	99878081
BMI1_peak_1563	chr2	148049146	148049522
BMI1_peak_2405	chr8	57336065	57336275
BMI1_peak_2010	chr5	107717960	107718203
BMI1_peak_1545	chr2	147181102	147181430
BMI1_peak_1858	chr4	124657990	124658646
BMI1_peak_19	chr1	19225421	19225775
BMI1_peak_2158	chr6	52150941	52151311
BMI1_peak_1706	chr3	129105095	129105317
BMI1_peak_1618	chr3	30219993	30220223
BMI1_peak_1935	chr5	57229053	57229247
BMI1_peak_804	chr14	64587572	64587871
BMI1_peak_1221	chr18	72350388	72350607
BMI1_peak_957	chr15	102983762	102984019
BMI1_peak_93	chr1	78216411	78216841
BMI1_peak_1309	chr1_GL456212_random	101342	101535
BMI1_peak_1237	chr18	83348626	83348918
BMI1_peak_897	chr15	3618762	3619096
BMI1_peak_2240	chr6	136174228	136174624
BMI1_peak_2116	chr6	17306601	17306927
BMI1_peak_1893	chr5	28120461	28120747
BMI1_peak_2105	chr6	13840745	13840937
BMI1_peak_1948	chr5	67224408	67224618
BMI1_peak_547	chr12	108423282	108423768
BMI1_peak_187	chr10	26107596	26107820
BMI1_peak_1407	chr2	57108303	57108556
BMI1_peak_929	chr15	98804279	98805441
BMI1_peak_2470	chr8	121080894	121081195
BMI1_peak_2635	chrX	110817389	110818249
BMI1_peak_2077	chr5	150019188	150019804
BMI1_peak_2614	chrX	58028566	58029880
BMI1_peak_1480	chr2	74753232	74754075
BMI1_peak_1082	chr17	85612357	85612677
BMI1_peak_2535	chr9	78442874	78443104
BMI1_peak_1971	chr5	81726598	81726922
BMI1_peak_991	chr16	57643005	57643215
BMI1_peak_1300	chr19	59189439	59189666
BMI1_peak_1820	chr4	89294978	89295614
BMI1_peak_1881	chr5	3340223	3340427
BMI1_peak_1606	chr3	18050783	18051044
BMI1_peak_1675	chr3	99233997	99234314
BMI1_peak_597	chr13	31623016	31623664
BMI1_peak_1654	chr3	73052832	73053241
BMI1_peak_1292	chr19	45740120	45740383
BMI1_peak_1949	chr5	67227629	67228001
BMI1_peak_541	chr12	106378481	106378674
BMI1_peak_1069	chr17	62978941	62979179
BMI1_peak_787	chr14	58074663	58074948
BMI1_peak_1355	chr2	23235210	23235793
BMI1_peak_2248	chr6	148442214	148442692
BMI1_peak_1530	chr2	128379513	128379705
BMI1_peak_2364	chr8	12503651	12503907
BMI1_peak_2551	chr9	91353633	91353978
BMI1_peak_20	chr1	19226516	19226846
BMI1_peak_344	chr11	59307048	59307526
BMI1_peak_297	chr11	3630364	3630556
BMI1_peak_1501	chr2	101644231	101644587
BMI1_peak_1468	chr2	74722987	74723302
BMI1_peak_1629	chr3	34658731	34658978
BMI1_peak_66	chr1	62704303	62704835
BMI1_peak_1152	chr18	37514872	37515354
BMI1_peak_1644	chr3	47051698	47052024
BMI1_peak_1465	chr2	74709226	74709619
BMI1_peak_1923	chr5	41754978	41755310
BMI1_peak_18	chr1	19214163	19214358
BMI1_peak_164	chr10	9694059	9694525
BMI1_peak_2354	chr8	6908345	6908558
BMI1_peak_805	chr14	66634878	66635255
BMI1_peak_488	chr12	53252581	53253269
BMI1_peak_343	chr11	58962235	58962449
BMI1_peak_123	chr1	144953874	144954224
BMI1_peak_83	chr1	78142512	78142728
BMI1_peak_994	chr16	63855674	63856012
BMI1_peak_1078	chr17	85463775	85463970
BMI1_peak_2386	chr8	54075536	54075915
BMI1_peak_106	chr1	120598342	120598840
BMI1_peak_568	chr13	10358474	10358780
BMI1_peak_1608	chr3	18056962	18057247
BMI1_peak_2031	chr5	119807671	119808058
BMI1_peak_1684	chr3	102012167	102012419
BMI1_peak_2455	chr8	108244182	108244729
BMI1_peak_651	chr13	55836756	55837609
BMI1_peak_1349	chr2	19446128	19446501
BMI1_peak_1135	chr18	36994436	36994677
BMI1_peak_2142	chr6	44032104	44032302
BMI1_peak_155	chr1	187605750	187606546
BMI1_peak_1121	chr18	16022136	16022498
BMI1_peak_958	chr15	102984250	102984453
BMI1_peak_773	chr14	28508240	28508467
BMI1_peak_21	chr1	19230381	19230591
BMI1_peak_986	chr16	42339760	42340449
BMI1_peak_512	chr12	65272886	65273251
BMI1_peak_1623	chr3	34197112	34197352
BMI1_peak_1173	chr18	37748181	37748670
BMI1_peak_2431	chr8	89025763	89025962
BMI1_peak_905	chr15	8709606	8709862
BMI1_peak_1999	chr5	106450688	106450907
BMI1_peak_266	chr10	109245530	109245811
BMI1_peak_853	chr14	104472199	104472420
BMI1_peak_925	chr15	94518614	94519112
BMI1_peak_2119	chr6	22876624	22876842
BMI1_peak_144	chr1	184720219	184720903
BMI1_peak_1070	chr17	64466966	64467265
BMI1_peak_2496	chr9	37460291	37460678
BMI1_peak_2549	chr9	90054643	90054860
BMI1_peak_813	chr14	74640888	74641396
BMI1_peak_60	chr1	45331684	45332208
BMI1_peak_158	chr1	187997384	187997623
BMI1_peak_1580	chr2	172547093	172547558
BMI1_peak_1085	chr17	85614853	85615146
BMI1_peak_103	chr1	105780698	105781004
BMI1_peak_2588	chr9	105976963	105977504
BMI1_peak_450	chr12	8300947	8301195
BMI1_peak_1926	chr5	41757065	41757340
BMI1_peak_239	chr10	87492385	87492814
BMI1_peak_2137	chr6	30961632	30962274
BMI1_peak_294	chr10	126809843	126810080
BMI1_peak_2283	chr7	70324743	70324940
BMI1_peak_2168	chr6	52187312	52187697
BMI1_peak_1261	chr19	37695927	37696159
BMI1_peak_2120	chr6	23161275	23161496
BMI1_peak_1275	chr19	44745986	44747203
BMI1_peak_962	chr15	102993506	102993703
BMI1_peak_2282	chr7	70324031	70324503
BMI1_peak_433	chr11	110353184	110353495
BMI1_peak_257	chr10	106957780	106958122
BMI1_peak_890	chr14	122455672	122456046
BMI1_peak_298	chr11	11686588	11687319
BMI1_peak_2584	chr9	100267133	100267329
BMI1_peak_1625	chr3	34642677	34643713
BMI1_peak_1393	chr2	45115638	45116149
BMI1_peak_786	chr14	58073637	58073930
BMI1_peak_2234	chr6	120666742	120667197
BMI1_peak_1108	chr18	11053334	11054271
BMI1_peak_2517	chr9	69291576	69291924
BMI1_peak_2193	chr6	53289355	53290094
BMI1_peak_643	chr13	51570013	51570336
BMI1_peak_1334	chr2	18608058	18608422
BMI1_peak_992	chr16	58522017	58522318
BMI1_peak_1512	chr2	105679000	105679195
BMI1_peak_599	chr13	31628674	31628903
BMI1_peak_140	chr1	179918632	179918890
BMI1_peak_1254	chr19	25674696	25674908
BMI1_peak_1007	chr16	79079229	79079430
BMI1_peak_1323	chr2	9894825	9895349
BMI1_peak_551	chr12	111484729	111485000
BMI1_peak_2516	chr9	63148295	63148948
BMI1_peak_1909	chr5	29485123	29485550
BMI1_peak_1223	chr18	76855593	76855872
BMI1_peak_2063	chr5	147276961	147278252
BMI1_peak_2503	chr9	52322800	52323197
BMI1_peak_33	chr1	24586341	24587680
BMI1_peak_1418	chr2	61577174	61577381
[truncated: 647 more rows]
