# Supplementary material for: BMI1 fine-tunes gene repression and activation to safeguard undifferentiated spermatogonia fate
Source: Front Cell Dev Biol. 2023 Apr 24;11:1146849. doi: 10.3389/fcell.2023.1146849 (PMC10164956; doi:10.3389/fcell.2023.1146849)
Supplement: Supplementary file 10 [file Table1.XLSX]

## Sheet: sheet 1
Table S1 The sequences of primer and siRNA
Gene (RT-qPCR)	Forward primer (5’-3’)	Reverse primer (5’-3’)
Gfra1 (191 bp)	ACTCCTGGATTTGCTGATGTCGG	CGCTGCGGCACTCATCCTT
Plzf (203 bp)	AGGAACAGAAAGTCCGAGGG	AGTCCCCTCTGCACTTTACC
Id4 (103 bp)	CGATGGATGGCCAGGTGTG	TTTCCTCCGGTGGCTTGTTT
Dmrt1 (180 bp)	ATGAAGACCTCAGAGAGCCG	CAAGCCAGAATCTTGACTGC
Mvh (290 bp)	GTGATTCAGGCAATGGTGACA	CAAAATTGCCGGTGGTGCAT
Gapdh (133 bp)	CCTGGAGAAACCTGCCAAGTATG	AGAGTGGGAGTTGCTGTTGAAGTC
Bmi1 (106 bp)	GGCTCGCATTCATTTTATGCTG	CTGCTTGATAAAAGATCCCGGAAA
Primer (ChIP-qPCR)	Forward primer (5’-3’)	Reverse primer (5’-3’)
Sall4	CCGGCCCTACATGTGACAAA	GAATTCGGATAGTGGCCGCA
Pax6	CCGTTTGCCGCTACACTATG	CCTAGAATTCGACCGCAAAGC
Lin28b	ACTTCTCGCAGTTAACGCTGC	AACAGACGTCGGTGGTGTTG
Dmrt3	CAAGATTGCCAGCGATGCTC	GAAGTCCCGGACGGTCTTTT
NC	CTCTTGAAGCCAGACCGGAA	CTCTTGAAGCCAGACCGGAA
siRNA	sense	Antisense
siRNA-Bmi1	CCAGCAAGUAUUGUCCUAUTT	AUAGGACAAUACUUGCUGGTT
SiRNA-Sall4	GCAAAGUAGCCAACACCAATT	UUGGUGUUGGCUACUUUGCTT
siRNA-NC	UUCUCCGAACGUGUCACGUTT	ACGUGACACGUUCGGAGAATT
