# Supplementary material for: BMI1 fine-tunes gene repression and activation to safeguard undifferentiated spermatogonia fate
Source: Front Cell Dev Biol. 2023 Apr 24;11:1146849. doi: 10.3389/fcell.2023.1146849 (PMC10164956; doi:10.3389/fcell.2023.1146849)
Supplement: Supplementary file 11 [file Table5.XLSX]

## Sheet: BMI1-peptide
Table S5 Mass spectrometry analysis
Confidence	Annotated Sequence	Modifications	Qvality PEP	Qvality q-value	# Protein Groups	# Proteins	# PSMs	Master Protein Accessions	Positions in Master Proteins	Modifications in Master Proteins	# Missed Cleavages	Theo. MH+ [Da]	Abundance Ratio: (Bmil-s) / (Bmil)	Abundance Ratio: (Bmil) / (I g G)	Abundance Ratio: (Bmil-s) / (I g G)	Abundances (Grouped): Bmil	Abundances (Grouped): Bmil-s	Abundances (Grouped): I g G	Abundances (Grouped) CV [%]: Bmil	Abundances (Grouped) CV [%]: Bmil-s	Abundances (Grouped) CV [%]: I g G	Quan Info	Found in Sample: [S1] F1: Sample, Bmil	Found in Sample: [S2] F2: Sample, Bmil-s	Found in Sample: [S3] F3: Sample, I g G	Confidence (by Search Engine): Sequest HT	Percolator q-Value (by Search Engine): Sequest HT	Percolator PEP (by Search Engine): Sequest HT	XCorr (by Search Engine): Sequest HT	Top Apex RT [min]
High	[R].LLQAVENGDAEK.[V]	1xDeamidated [N7]	0.000148022	0.000119819	1	1	1	Q9EP71	Q9EP71 [23-34]		0	1287.64	100		100		300						Not Found	High	Not Found	High	9.083e-05	6.22e-05	2.46	19.08
High	[K].LVVVGAGGVGK.[S]		3.83606e-05	0.000119819	1	3	1	P32883	P32883 [6-16]		0	955.593	29.551	0.233	6.89	8.6	254.5	36.9					Peak Found	High	Peak Found	High	9.083e-05	1.446e-05	2.79	26.82
High	[R].LVVPATQCGSLIGK.[G]	1xCarbamidomethyl [C8]	1.50541e-05	0.000119819	1	1	2	P60335	P60335 [102-115]		0	1442.8	0.01	1.272	0.01	168		132					High	Not Found	High	High	9.083e-05	5.297e-06	2.14	47.42
High	[R].LVVPASQCGSLIGK.[G]	1xCarbamidomethyl [C8]	1.55122e-06	0.000119819	1	2	2	Q61990	Q61990 [102-115]		0	1428.79	0.314	1.084	0.34	134.1	42.1	123.8					High	Peak Found	High	High	9.083e-05	4.587e-07	2.95	44.54
High	[K].LVVLGSGGVGK.[S]		0.00014705	0.000119819	1	2	1	P62835	P62835 [6-16]		0	985.604	100		100		300						Not Found	High	Not Found	High	9.083e-05	6.153e-05	2.67	31.59
High	[R].LVVLGIRPIR.[L]		0.000127213	0.000119819	1	1	4	Q9EPU0	Q9EPU0 [694-703]		0	1135.77	4.78	0.553	2.643	39.5	189	71.5					High	High	High	High	9.083e-05	5.25e-05	3.28	50.13
High	[R].IVVFQYSDGK.[L]		1.30232e-05	0.000119819	1	1	1	Q3U1J4	Q3U1J4 [848-857]		0	1155.6	11.85	0.915	10.845	21.5	255	23.5					Peak Found	High	Peak Found	High	9.083e-05	4.518e-06	2.27	38.48
High	[R].IVVEHIIMKPSCPLFVR.[R]	1xCarbamidomethyl [C12]; 1xOxidation [M8]	6.27688e-10	0.000119819	1	1	2	Q9CR67	Q9CR67 [213-229]		0	2054.13	100	0.01	12.525		277.8	22.2					Not Found	High	Peak Found	High	9.083e-05	1.011e-10	5.28	51.01
High	[K].LVVDSHVQYR.[L]		5.56765e-06	0.000119819	1	1	2	Q99PV0	Q99PV0 [556-565]		0	1215.65	0.01	1.041	0.01	153		147					High	Not Found	High	High	9.083e-05	1.809e-06	3.71	19.82
High	[R].IVTVVPQDTK.[L]		0.000153989	0.000119819	1	1	3	Q7TT37	Q7TT37 [698-707]		0	1099.64	0.579	1.238	0.717	125.7	72.8	101.5					High	High	High	High	9.083e-05	6.484e-05	2.47	23.06
High	[R].LVTGWVKPIIIGR.[H]		4.94513e-06	0.000119819	1	1	1	O88844	O88844 [120-132]		0	1451.91										No Quan Values	High	Not Found	Not Found	High	9.083e-05	1.592e-06	2.61
High	[R].LVTGIDNYGQGR.[N]		2.66232e-06	0.000119819	1	1	2	Q6PCM2	Q6PCM2 [104-115]		0	1292.66	11.643	0.27	3.141	18.3	213.6	68					Peak Found	High	High	High	9.083e-05	8.189e-07	3.42	26.28
High	[KR].LVVVGGGGVGK.[S]		0.000209861	0.000119819	2	2	1	P10833; P62071	P10833 [32-42]; P62071 [17-27]		0	941.578	9.155	0.473	4.327	24.4	223.8	51.7				Shared	Peak Found	High	Peak Found	High	9.083e-05	9.059e-05	2.31	22.8
High	[R].IVTDRETGSSK.[G]		3.79966e-06	0.000119819	1	1	6	P09405	P09405 [597-607]		1	1192.62	4.688	1.174	5.504	45.9	215.1	39.1					High	High	High	High	9.083e-05	1.199e-06	3.83	8.38
High	[R].IVSRPEELREDDVGTGAGLLEIKK.[I]		4.37922e-07	0.000119819	1	1	3	P80318	P80318 [331-354]		2	2624.43	0.033	1.059	0.035	151.8	5	143.3					High	Peak Found	High	High	9.083e-05	1.17e-07	5.57	46.34
High	[K].IVSNASCTTNCLAPLAK.[V]	2xCarbamidomethyl [C7; C11]; 2xDeamidated [N4; N10]	1.23996e-06	0.000119819	1	1	2	P16858	P16858 [144-160]		0	1821.87										No Quan Values	Not Found	Not Found	High	High	9.083e-05	3.591e-07	2.2
High	[K].IVSNASCTTNCLAPLAK.[V]	2xCarbamidomethyl [C7; C11]; 1xDeamidated [N4]	2.38731e-05	0.000119819	1	1	1	P16858	P16858 [144-160]		0	1820.89										No Quan Values	High	Not Found	Not Found	High	9.083e-05	8.679e-06	2.45
High	[K].IVSNASCTTNCLAPLAK.[V]	2xCarbamidomethyl [C7; C11]	1.22535e-10	0.000119819	1	1	3	P16858	P16858 [144-160]		0	1819.9	0.254	0.849	0.215	123.4	31.3	145.4					High	High	High	High	9.083e-05	1.745e-11	4.75	38.27
High	[R].LVSLVDHLHLEKDEAVVEQIAR.[F]		7.3037e-10	0.000119819	1	1	2	Q7TPV4	Q7TPV4 [454-475]		1	2513.37	0.319	0.683	0.218	107.8	34.4	157.8					Peak Found	High	High	High	9.083e-05	1.19e-10	4.72	53.64
High	[R].LVSLVDHLHLEK.[D]		6.37034e-05	0.000119819	1	1	1	Q7TPV4	Q7TPV4 [454-465]		0	1402.81	0.686	0.668	0.458	94.3	64.7	141.1					Peak Found	Peak Found	High	High	9.083e-05	2.509e-05	2.97	46.22
High	[K].LVSLGTCFGK.[F]	1xCarbamidomethyl [C7]	0.000115245	0.000119819	1	1	1	Q9CXK8	Q9CXK8 [63-72]		0	1081.57	100		100		300						Not Found	High	Not Found	High	9.083e-05	4.72e-05	2.49	42.05
High	[R].IVSGCPLPEACELYYVNR.[D]	2xCarbamidomethyl [C5; C11]	1.82892e-06	0.000119819	1	1	2	Q8K224	Q8K224 [495-512]		0	2140.02	0.237	1.263	0.299	147.9	35	117.1					Peak Found	High	High	High	9.083e-05	5.474e-07	2.33	53.66
High	[K].LVSDSLSEHEK.[S]		2.10647e-05	0.000119819	1	1	1	O88532	O88532 [757-767]		0	1243.62	5.153	0.479	2.469	36.4	187.6	76					Peak Found	High	Peak Found	High	9.083e-05	7.604e-06	1.83	12.77
High	[R].LVSAAASPSLIR.[E]		2.67992e-06	0.000119819	1	1	3	Q61033	Q61033 [302-313]		0	1184.7	0.156	0.982	0.153	138	21.5	140.6					High	High	High	High	9.083e-05	8.212e-07	3.52	37.15
High	[K].LVRPPVQVYGIEGR.[Y]		1.03111e-06	0.000119819	1	1	1	Q9DB20	Q9DB20 [27-40]		0	1582.91	8.481	0.274	2.325	22.9	193.8	83.4					Peak Found	High	Peak Found	High	9.083e-05	2.941e-07	4.07	45.45
High	[K].IVSSNQELIYEGR.[R]		0.00185483	0.000119819	1	1	1	Q9WUN2	Q9WUN2 [345-357]		0	1507.78										Not Reliable	High	Not Found	Not Found	High	9.083e-05	0.0009467	2.04
High	[K].IVYGHLDDPANQEIER.[G]		6.00781e-07	0.000119819	1	1	2	Q99KI0	Q99KI0 [69-84]		0	1868.91	0.01	1.313	0.01	170.3		129.7					High	Not Found	High	High	9.083e-05	1.643e-07	3.95	34.5
High	[R].LWDLTTGTTTR.[R]		0.000276737	0.000119819	1	1	4	P68040	P68040 [89-99]		0	1264.65	0.062	1.172	0.073	156.6	9.7	133.7					High	Peak Found	High	High	9.083e-05	0.000122	3.11	44.35
High	[R].IWDTASGQCLK.[T]	1xCarbamidomethyl [C9]	0.0027518	0.000119819	1	1	1	P61965	P61965 [197-207]		0	1278.61	0.155	0.846	0.131	128.3	19.9	151.8					Peak Found	Peak Found	High	High	9.083e-05	0.00144	2.62	26.68
High	[K].LYLVDLAGSEK.[V]		4.799e-05	0.000119819	2	3	2	Q61768; P28738	Q61768 [227-237]; P28738 [228-238]		0	1207.66	31.909	0.141	4.514	7.5	239.4	53				Shared	Peak Found	High	High	High	9.083e-05	1.842e-05	2.69	52.73
High	[K].LYHNEVEIEK.[L]		0.00086457	0.000119819	1	1	1	Q9CU62	Q9CU62 [228-237]		0	1273.64	0.682	0.632	0.431	91.9	62.7	145.4					Peak Found	Peak Found	High	High	9.083e-05	0.0004138	3.28	15.69
High	[R].LYHDIAQQAFK.[F]		0.000282259	0.000119819	1	1	1	P23116	P23116 [173-183]		0	1333.69	0.01	100		300							High	Not Found	Not Found	High	9.083e-05	0.0001244	1.66	27.34
High	[K].LYGSGGPPPTGEEDTSEKDEL.[-]		6.85382e-07	0.000119819	1	1	2	P20029	P20029 [635-655]		1	2177.97										No Quan Values	High	Not Found	High	High	9.083e-05	1.897e-07	2.36
High	[R].LYGPSSVSFADDFVR.[S]		1.34772e-09	0.000119819	1	1	1	P19324	P19324 [133-147]		0	1659.8	0.01	0.269	0.01	63.7		236.3					High	Not Found	Peak Found	High	9.083e-05	2.311e-10	4.35	54.38
High	[R].IYGFYDECK.[R]	1xCarbamidomethyl [C8]	0.00144458	0.000119819	2	3	2	P62137; P62141	P62137 [133-141]; P62141 [132-140]		0	1194.51	0.108	1.438	0.155	166.4	17.9	115.7				Shared	High	Peak Found	High	High	9.083e-05	0.0007239	2.19	34.25
High	[R].LYFLQCETCHSR.[C]	2xCarbamidomethyl [C6; C9]	0.000135875	0.000119819	1	1	2	Q99L45	Q99L45 [295-306]		0	1613.72										No Quan Values	High	Not Found	High	High	9.083e-05	5.636e-05	2.37
High	[K].LYESALTENQK.[L]		0.000357779	0.000119819	1	1	1	Q8BG95	Q8BG95 [879-889]		0	1295.65	100		100		300						Not Found	High	Not Found	High	9.083e-05	0.00016	2.45	20.22
High	[K].LYEQILAENEKLK.[A]		8.51804e-07	0.000119819	1	1	3	Q9DBR7	Q9DBR7 [934-946]		1	1590.87	0.92	0.477	0.439	74.7	68.7	156.6					High	Peak Found	High	High	9.083e-05	2.391e-07	3.3	42.7
High	[K].LYEQILAENEK.[L]		5.54737e-05	0.000119819	1	1	1	Q9DBR7	Q9DBR7 [934-944]		0	1349.69	5.259	0.853	4.488	40.4	212.3	47.3					Peak Found	High	Peak Found	High	9.083e-05	2.149e-05	3.03	37.37
High	[R].IYELAAGGTAVGTGLNTR.[I]		6.19062e-08	0.000119819	1	1	1	P97807	P97807 [266-283]		0	1763.93	5.148	100	100	48.8	251.2						High	Peak Found	Not Found	High	9.083e-05	1.422e-08	4.42	50.39
High	[K].IYEFPETDDEEENKLVK.[K]		7.10431e-06	0.000119819	1	1	1	O55131	O55131 [221-237]		1	2097.99	0.01	0.789	0.01	132.3		167.7					Peak Found	Not Found	High	High	9.083e-05	2.361e-06	2.82	45.5
High	[R].LYDLNHNEIGELIR.[M]		5.28184e-06	0.000119819	1	1	1	Q6P4T2	Q6P4T2 [1153-1166]		0	1698.88										Not Reliable	High	Not Found	Not Found	High	9.083e-05	1.71e-06	3.03
High	[K].LYDIDVAK.[V]		0.00311768	0.000119819	1	1	3	P62751	P62751 [116-123]		0	936.504	8.419	0.49	4.128	26.2	220.4	53.4					High	High	High	High	9.083e-05	0.00165	1.64	32.26
High	[K].IYCQNLCLLAK.[L]	2xCarbamidomethyl [C3; C7]	3.63914e-05	0.000119819	1	3	1	Q5SVQ0	Q5SVQ0 [418-428]		0	1395.71	0.01	0.954	0.01	146.5		153.5					High	Not Found	Peak Found	High	9.083e-05	1.368e-05	2.51	48.57
High	[R].IYAPEAPYTSPDK.[L]		0.000234725	0.000119819	1	1	1	Q4VA53	Q4VA53 [90-102]		0	1451.71										No Quan Values	Not Found	High	Not Found	High	9.083e-05	0.000102	1.74
High	[K].LWTLVSEQTR.[V]		6.45482e-05	0.000119819	1	1	3	P14115	P14115 [78-87]		0	1232.66	1.868	1.15	2.149	80.3	150	69.8					High	High	High	High	9.083e-05	2.54e-05	2.7	47.79
High	[K].IWTHPGWSPLK.[T]		6.80409e-05	0.000119819	1	1	1	Q9DAW6	Q9DAW6 [475-485]		0	1321.71	0.01	1.438	0.01	177		123					High	Not Found	Peak Found	High	9.083e-05	2.685e-05	2.09	44.62
High	[R].IWSVPNTSCVQVVR.[A]	1xCarbamidomethyl [C9]	2.14995e-07	0.000119819	1	1	2	Q99KP6	Q99KP6 [290-303]		0	1644.85	0.01	0.807	0.01	134		166					High	Not Found	High	High	9.083e-05	5.427e-08	3.25	52
High	[K].LWNTLGVCK.[Y]	1xCarbamidomethyl [C8]	0.00184267	0.000119819	1	1	3	P68040	P68040 [131-139]		0	1090.57	0.096	1.21	0.116	156	14.9	129					High	Peak Found	High	High	9.083e-05	0.0009375	2.42	40.03
High	[R].LWIANYSLPR.[A]		0.000481187	0.000119819	1	1	1	Q9DAW6	Q9DAW6 [178-187]		0	1232.68	0.01	100		300							High	Not Found	Not Found	High	9.083e-05	0.0002203	2.94	53.75
High	[K].IWHHTFYNELR.[V]		1.01392e-05	0.000119819	2	4	4	P60710; P68134	P60710 [85-95]; P68134 [87-97]		0	1515.75	0.102	1.562	0.159	172.2	17.5	110.2				Shared	High	Peak Found	High	High	9.083e-05	3.45e-06	3.91	28.79
High	[K].IWGLDFGDCHR.[S]	1xCarbamidomethyl [C9]	3.3208e-07	0.000119819	1	1	1	Q8BHB4	Q8BHB4 [616-626]		0	1375.62	100		100		300						Not Found	High	Not Found	High	9.083e-05	8.672e-08	2.18	53.26
High	[K].IWGAYDGKFEK.[T]		0.00168056	0.000119819	1	1	2	P61965	P61965 [71-81]		1	1313.65	0.01	0.859	0.01	138.6		161.4					High	Not Found	High	High	9.083e-05	0.0008479	2.1	31.56
High	[K].LWEELQSTAK.[A]		0.000427401	0.000119819	1	1	1	P15508	P15508 [1352-1361]		0	1204.62	0.01	1.38	0.01	173.9		126.1					High	Not Found	Peak Found	High	9.083e-05	0.0001949	2.33	36.27
High	[R].LVQLADMLLNHNR.[N]	1xOxidation [M7]	9.81074e-06	0.000119819	1	1	1	Q7TPV4	Q7TPV4 [543-555]		0	1552.83	0.581	0.694	0.403	99.3	57.7	143					High	Peak Found	Peak Found	High	9.083e-05	3.342e-06	2.86	50.94
High	[R].IYNDDKNTYIR.[Y]		4.52277e-05	0.000119819	1	1	1	Q99NB9	Q99NB9 [1287-1297]		1	1414.7		0.01	0.01			300					Not Found	Not Found	High	High	9.083e-05	1.731e-05	2.98	14.93
High	[K].LVQEVTDFAK.[T]		0.000847664	0.000119819	1	1	1	P07724	P07724 [66-75]		0	1149.62	2.691	100	100	81.3	218.7						Peak Found	High	Not Found	High	9.083e-05	0.0004064	2.26	36.78
High	[K].LVQAPLDADGDNVLQEK.[E]		4.19707e-08	0.000119819	1	1	1	E9Q5G3	E9Q5G3 [309-325]		0	1824.93										No Quan Values	Not Found	High	Not Found	High	9.083e-05	9.393e-09	3.93
High	[R].LVHPGVAEVVFVK.[K]		0.0022152	0.000119819	1	1	1	Q8BG81	Q8BG81 [311-323]		0	1393.82	0.01	1.076	0.01	155.5		144.5					Peak Found	Not Found	High	High	9.083e-05	0.001148	2.25	48.9
High	[R].LVHLQTLVLNGNPLLHAQLR.[Q]		1.71574e-12	0.000119819	1	1	1	Q9JJ28	Q9JJ28 [173-192]		0	2249.32										No Quan Values	Not Found	Not Found	High	High	9.083e-05	1.757e-13	6.23
High	[R].LVGSQEELASWGHEYVR.[H]		1.02502e-08	0.000119819	1	1	2	Q8VDM4	Q8VDM4 [144-160]		0	1959.96	0.01	0.748	0.01	128.4		171.6					High	Not Found	High	High	9.083e-05	2.053e-09	5.15	50.71
High	[R].LVGPYDILAGK.[H]		0.000121481	0.000119819	1	1	1	Q8CFE2	Q8CFE2 [80-90]		0	1145.66	0.01	0.02	0.01	6		294					Peak Found	Not Found	High	High	9.083e-05	4.998e-05	2.44	54.31
High	[K].LVGPEEALSAGEAR.[D]		3.86404e-07	0.000119819	1	1	1	Q9R0E1	Q9R0E1 [362-375]		0	1398.72	0.01	0.87	0.01	139.6		160.4					Peak Found	Not Found	High	High	9.083e-05	1.022e-07	3	40.52
High	[R].IVGLDQVTGMTETAFGSAYK.[T]	1xOxidation [M10]	1.55328e-10	0.000119819	1	1	1	Q61879	Q61879 [625-644]		0	2104.03										No Quan Values	High	Not Found	Not Found	High	9.083e-05	2.257e-11	4.99
High	[R].LVGATATPPPPPK.[A]		7.17225e-05	0.000119819	1	1	1	Q91Z49	Q91Z49 [8-20]		0	1245.72	0.01	0.981	0.01	148.5		151.5					High	Not Found	Peak Found	High	9.083e-05	2.849e-05	3.49	23.17
High	[K].LVFSNVNLK.[E]		0.00086457	0.000119819	1	1	1	Q3U1J4	Q3U1J4 [666-674]		0	1033.6	7.99	0.627	5.009	28.3	226.5	45.2					Peak Found	High	Peak Found	High	9.083e-05	0.0004164	1.52	45.63
High	[K].LVFLGEQSVGK.[T]		0.000441708	0.000119819	1	2	1	P61294	P61294 [16-26]		0	1176.66	100	0.01	11.297		275.6	24.4					Not Found	High	Peak Found	High	9.083e-05	0.0002007	2.02	46.77
High	[R].LVFLACHVAPTNPR.[F]	1xCarbamidomethyl [C6]	1.94637e-05	0.000119819	1	1	3	P97311	P97311 [296-309]		0	1594.85	0.652	1.068	0.697	115.9	75.6	108.5					High	Peak Found	High	High	9.083e-05	6.978e-06	2.74	43.77
High	[R].LVEVNLNNIK.[N]		0.000305472	0.000119819	1	1	2	Q9JHJ0	Q9JHJ0 [200-209]		0	1155.67	0.044	0.954	0.042	143.4	6.3	150.3					High	Peak Found	High	High	9.083e-05	0.0001358	2.48	46.04
High	[R].LVKPGNQNTQVTEAWNK.[V]		5.31675e-06	0.000119819	1	1	2	P50580	P50580 [156-172]		0	1927	0.01	1.052	0.01	153.8		146.2					High	Not Found	High	High	9.083e-05	1.727e-06	3.04	25.02
High	[R].IVEPYIAWGYPNLK.[S]		0.000836576	0.000119819	1	1	1	P14148	P14148 [157-170]		0	1662.89	0.147	1.307	0.192	157	23	120					High	Peak Found	Peak Found	High	9.083e-05	0.0004018	3.21	54.84
High	[K].LVEPLDYENVITQR.[K]		0.000462546	0.000119819	1	1	1	A2AF47	A2AF47 [39-52]		0	1688.89										No Quan Values	High	Not Found	Not Found	High	9.083e-05	0.0002111	3.07
High	[K].LVENCVCLLR.[N]	2xCarbamidomethyl [C5; C7]	0.001553	0.000119819	1	1	1	P30999	P30999 [575-584]		0	1275.65	3.41	0.732	2.497	51.9	177.1	70.9					Peak Found	High	Peak Found	High	9.083e-05	0.0007808	1.74	43.74
High	[K].IVEIPFNSTNK.[Y]		7.5107e-05	0.000119819	1	1	1	Q8VDN2	Q8VDN2 [477-487]		0	1261.68	100		100		300						Not Found	High	Not Found	High	9.083e-05	2.987e-05	2.41	44.02
High	[R].LVEINGQNVENK.[S]		3.28705e-06	0.000119819	1	1	2	Q9JMH9	Q9JMH9 [276-287]		0	1356.71	0.82	1.009	0.827	106.7	87.5	105.8					High	High	Peak Found	High	9.083e-05	1.025e-06	2.98	21.94
High	[K].LVELNEDVRPHIR.[D]		0.00199398	0.000119819	1	1	1	Q8BG15	Q8BG15 [441-453]		0	1589.88	0.01	0.882	0.01	140.6		159.4					Peak Found	Not Found	High	High	9.083e-05	0.001018	2.54	32.4
High	[K].LVEKPSPLTLAPHDFANIK.[A]		2.8681e-12	0.000119819	1	1	2	Q9JIF7	Q9JIF7 [768-786]		0	2090.16	2.611	1.056	2.757	65.8	171.9	62.3					High	High	Peak Found	High	9.083e-05	3.045e-13	5.03	51.51
High	[K].IVEGRPMFVSPCVDK.[S]	1xCarbamidomethyl [C12]; 1xOxidation [M7]	0.00273377	0.000119819	1	1	2	Q9JLI8	Q9JLI8 [769-783]		0	1749.87	100		100		300						Not Found	High	Not Found	High	9.083e-05	0.001431	2.21	32.32
High	[K].LVEEAIQCAEK.[I]	1xCarbamidomethyl [C8]	6.04334e-05	0.000119819	1	1	1	Q8BH95	Q8BH95 [218-228]		0	1289.64	0.969	0.9	0.871	97.4	94.3	108.3					Peak Found	Peak Found	High	High	9.083e-05	2.358e-05	2.69	27.52
High	[R].LVECLETVLNK.[A]	1xCarbamidomethyl [C4]	8.15829e-06	0.000119819	1	1	1	P17426	P17426 [280-290]		0	1317.71	100		100		300						Not Found	High	Not Found	High	9.083e-05	2.727e-06	3.17	51.68
High	[R].IVEAFGTEVLLENGDIDRK.[V]		1.64925e-12	0.000119819	1	1	1	Q8BHC4	Q8BHC4 [49-67]		1	2118.11										No Quan Values	Not Found	High	Not Found	High	9.083e-05	1.681e-13	6.11
High	[R].LVDNFQHEENLLQQVASK.[D]		4.79127e-10	0.000119819	1	1	1	G5E870	G5E870 [635-652]		0	2112.07	100		100		300						Not Found	High	Not Found	High	9.083e-05	7.572e-11	4.95	52.71
High	[R].IVEPPENIQEK.[I]		0.00191684	0.000119819	1	1	1	Q6ZQ08	Q6ZQ08 [1087-1097]		0	1295.68										No Quan Values	High	Not Found	Not Found	High	9.083e-05	0.0009818	1.94
High	[K].IVKPNGEKPDEFESGISQALLELEMNSDLK.[A]	1xDeamidated [N5]; 1xOxidation [M25]	5.1243e-14	0.000119819	1	1	1	P62082	P62082 [8-37]		0	3347.66	11.803	100	100	23.4	276.6						Peak Found	High	Not Found	High	9.083e-05	4.008e-15	8.69	54.71
High	[K].IVLEDGTLHVTEGSGR.[Y]		1.52087e-06	0.000119819	1	1	1	O08553	O08553 [452-467]		0	1682.87	0.01	0.767	0.01	130.2		169.8					Peak Found	Not Found	High	High	9.083e-05	4.492e-07	2.71	38.1
High	[R].IVIEEGCHSQK.[Q]	1xCarbamidomethyl [C7]	0.00200714	0.000119819	1	1	1	P70700	P70700 [288-298]		0	1299.64										Not Reliable	Not Found	High	Not Found	High	9.083e-05	0.001031	1.82
High	[R].LVQAFQFTDKHGEVCPAGWKPGSDTIKPDVNK.[S]	1xCarbamidomethyl [C15]; 1xDeamidated [Q6]	8.631e-07	0.000119819	1	1	1	P35700	P35700 [159-190]		1	3570.77	100		100		300						Not Found	High	Not Found	High	9.083e-05	2.43e-07	5.06	49.34
High	[R].LVQAFQFTDKHGEVCPAGWKPGSDTIKPDVNK.[S]	1xCarbamidomethyl [C15]	1.10933e-08	0.000119819	1	1	4	P35700	P35700 [159-190]		1	3569.78	4.583	1.161	5.32	46.6	213.3	40.1					Peak Found	High	High	High	9.083e-05	2.241e-09	6.58	49.34
High	[R].LVQAFQFTDK.[H]		4.01708e-05	0.000119819	1	1	8	P35700	P35700 [159-168]		0	1196.63	38.156	0.309	11.796	7.1	270	22.9					High	High	High	High	9.083e-05	1.527e-05	2.64	45.27
High	[K].IVQAEGEAEAAK.[M]		1.75167e-05	0.000119819	1	1	2	O35129	O35129 [225-236]		0	1215.62	0.01	1.331	0.01	171.3		128.7					High	Not Found	High	High	9.083e-05	6.212e-06	2.32	11.53
High	[R].LVPGWTKPITIGR.[H]		4.66047e-06	0.000119819	1	1	4	P54071	P54071 [160-172]		0	1437.86	0.01	0.832	0.01	135.7	1.2	163.1					High	Peak Found	High	High	9.083e-05	1.493e-06	3.68	50.04
High	[R].IVPGQFLAVDPK.[G]		0.000131473	0.000119819	1	1	3	Q921M3	Q921M3 [115-126]		0	1283.74	5.271	0.837	4.41	40.2	211.8	48					High	High	High	High	9.083e-05	5.457e-05	2.37	52.67
High	[R].LVPGGGATEIELAK.[Q]		0.000139502	0.000119819	1	1	1	P42932	P42932 [408-421]		0	1354.76	0.168	0.867	0.145	129.2	21.7	149.1					Peak Found	Peak Found	High	High	9.083e-05	5.822e-05	1.71	42.26
High	[K].LVPDSQPATPAVSNVR.[S]		6.91956e-06	0.000119819	1	1	2	Q6P5D8	Q6P5D8 [1492-1507]		0	1650.88	0.228	0.7	0.159	112.9	25.7	161.4					High	Peak Found	High	High	9.083e-05	2.296e-06	3	32.29
High	[R].LVNLQHLDLLNNR.[L]		8.83524e-08	0.000119819	1	1	4	Q922Q8	Q922Q8 [84-96]		0	1561.88	0.01	0.654	0.01	118.6		181.4					High	Not Found	High	High	9.083e-05	2.095e-08	3.8	52.65
High	[K].IVNDNATYCR.[L]	1xCarbamidomethyl [C9]	9.15168e-05	0.000119819	1	1	2	Q9D6Z1	Q9D6Z1 [203-212]		0	1225.56	0.086	1.11	0.096	150.9	13	136					High	Peak Found	High	High	9.083e-05	3.707e-05	2.8	11.7
High	[K].LVMAGEVTNSLGQR.[L]	1xOxidation [M3]	2.05915e-06	0.000119819	1	1	1	P13864	P13864 [1200-1213]		0	1490.76										No Quan Values	High	Not Found	Not Found	High	9.083e-05	6.206e-07	2.13
High	[K].LVLVGDGGTGK.[T]		5.29739e-05	0.000119819	1	1	6	P62827	P62827 [13-23]		0	1015.58	3.466	0.552	1.915	47.8	165.7	86.5					High	High	High	High	9.083e-05	2.055e-05	2.34	25.74
High	[K].LVIVGDGACGK.[T]	1xCarbamidomethyl [C9]	9.03191e-05	0.000119819	2	2	3	Q9QUI0; Q62159	Q9QUI0 [8-18]; Q62159 [8-18]		0	1088.58	100	0.01	7.571		265	35				Shared	Not Found	High	High	High	9.083e-05	3.642e-05	2.44	24.21
High	[K].IVLTNPVCTEVGEK.[I]	1xCarbamidomethyl [C8]	2.59309e-06	0.000119819	2	2	1	Q9Z0N1; Q9Z0N2	Q9Z0N1 [427-440]; Q9Z0N2 [427-440]		0	1558.81	0.179	0.898	0.161	130.9	23.4	145.7				Shared	High	Peak Found	Peak Found	High	9.083e-05	7.974e-07	3.6	46.96
High	[K].LVLTNNQLSTLPR.[G]		3.29676e-05	0.000119819	1	1	1	O88520	O88520 [476-488]		0	1468.85										No Quan Values	High	Not Found	Not Found	High	9.083e-05	1.231e-05	3.29
High	[R].LVIQDKNKYNTPK.[Y]		1.83433e-05	0.000119819	1	1	3	P47962	P47962 [36-48]		2	1560.87	0.01	0.591	0.01	111.4		188.6					High	Not Found	High	High	9.083e-05	6.565e-06	2.9	12.9
High	[K].LVIPLVVHSAQK.[V]		0.00195503	0.000119819	1	1	1	Q6PR54	Q6PR54 [187-198]		0	1303.81	0.574	0.719	0.413	101.1	58.1	140.8					High	Peak Found	Peak Found	High	9.083e-05	0.0009997	2.95	49.09
High	[K].LVINGKPITIFQERDPTNIK.[W]	1xDeamidated [N4]	0.000377134	0.000119819	1	1	3	P16858	P16858 [65-84]		1	2297.29	0.01	0.986	0.01	148.9		151.1					High	High	High	High	9.083e-05	0.00017	2.98	52.19
High	[K].LVINGKPITIFQERDPTNIK.[W]		2.40631e-09	0.000119819	1	1	3	P16858	P16858 [65-84]		1	2296.3	0.01	0.752	0.01	128.8		171.2					High	Not Found	High	High	9.083e-05	4.299e-10	3.75	51.83
High	[K].LVLLGESAVGK.[S]		1.76325e-05	0.000119819	2	3	3	P35278; Q9CQD1	P35278 [24-34]; Q9CQD1 [23-33]		0	1085.66	5.021	0.562	2.821	38.5	193.1	68.5				Shared	High	High	High	High	9.083e-05	6.27e-06	2.33	45.94
High	[R].IVILEYQPSK.[N]		7.6103e-05	0.000119819	1	1	2	Q921M3	Q921M3 [87-96]		0	1189.68	1.415	0.756	1.07	80.3	113.6	106.1					High	High	Peak Found	High	9.083e-05	3.034e-05	2.2	45.17
High	[K].LVILANNCPALRK.[S]	1xCarbamidomethyl [C8]	2.72349e-05	0.000119819	1	1	1	P62889	P62889 [45-57]		1	1481.86	0.01	1.497	0.01	179.8		120.2					High	Not Found	Peak Found	High	9.083e-05	1.004e-05	4.29	37.04
High	[K].LVILANNCPALR.[K]	1xCarbamidomethyl [C8]	2.38027e-06	0.000119819	1	1	3	P62889	P62889 [45-56]		0	1353.77	0.323	1.574	0.508	153.2	49.5	97.3					High	High	High	High	9.083e-05	7.242e-07	3.13	50.48
High	[R].IVLHSLDLHANCYQR.[Y]	1xCarbamidomethyl [C12]	8.23626e-05	0.000119819	1	1	1	Q3TX08	Q3TX08 [293-307]		0	1838.93	0.01	1.857	0.01	195		105					High	Not Found	Peak Found	High	9.083e-05	3.308e-05	2.43	36.81
High	[R].LVLEVAQHLGESTVR.[T]		1.46724e-07	0.000119819	1	1	2	P56480	P56480 [95-109]		0	1650.92	1.566	2.158	3.379	99	155.1	45.9					High	Peak Found	High	High	9.083e-05	3.616e-08	3.8	51.17
High	[R].LVQDEAQELQDAQAK.[A]		1.83013e-08	0.000119819	1	1	2	A2A9R3	A2A9R3 [17-31]		0	1685.83	0.159	0.792	0.126	123.9	19.7	156.4					High	Peak Found	High	High	9.083e-05	3.83e-09	3.86	28.6
High	[K].IYPSRDEYEAHQER.[V]		4.32191e-07	0.000119819	1	1	2	Q9CQJ4	Q9CQJ4 [113-126]		1	1792.82	100		100		300						Not Found	High	Not Found	High	9.083e-05	1.156e-07	2.61	11.58
High	[R].IYPTFLHLHGK.[T]		4.52277e-05	0.000119819	1	1	4	Q08943	Q08943 [218-228]		0	1325.74	0.144	0.981	0.141	138.7	19.9	141.4					High	High	High	High	9.083e-05	1.729e-05	2.29	37.72
High	[K].IYQIYEGTAQIQR.[L]		2.34217e-07	0.000119819	1	1	1	P45952	P45952 [396-408]		0	1582.82										Not Reliable	High	Not Found	Not Found	High	9.083e-05	5.949e-08	3.59
High	[-].MKFNPFVTSDR.[S]	1xOxidation [M1]	0.000164473	0.000119819	1	1	3	P61255	P61255 [1-11]		1	1357.66	1.196	0.574	0.686	76.2	91.1	132.7					High	High	High	High	9.083e-05	6.956e-05	3.19	28.96
High	[K].MGVPYCIIK.[G]	1xCarbamidomethyl [C6]; 1xOxidation [M1]	0.00211555	0.000119819	1	1	2	P12970	P12970 [177-185]		0	1096.55	0.01	0.953	0.01	146.4		153.6					High	Not Found	High	High	9.083e-05	0.001087	2.1	39.79
High	[R].MGPGIGAILER.[S]	1xOxidation [M1]	0.000664407	0.000119819	1	1	2	Q8C854	Q8C854 [478-488]		0	1129.6	2.424	1.444	3.5	72.9	176.6	50.5					High	Peak Found	High	High	9.083e-05	0.0003121	2.35	47.75
High	[R].MGHAGAIIAGGK.[G]	1xOxidation [M1]	1.78783e-07	0.000119819	1	1	2	Q9WUM5	Q9WUM5 [297-308]		0	1098.57	0.01	0.993	0.01	149.4		150.6					High	Not Found	High	High	9.083e-05	4.471e-08	3.41	10.16
High	[R].MGGGGTMNMGDPYGSGGQK.[F]	3xOxidation [M1; M7; M9]	3.23225e-05	0.000119819	1	1	1	Q8VIJ6	Q8VIJ6 [604-622]		0	1849.71										No Quan Values	Not Found	High	Not Found	High	9.083e-05	1.201e-05	2.82
High	[-].MFLVGLTGGIASGK.[S]	1xOxidation [M1]	5.23165e-07	0.000119819	1	1	1	Q8BHC4	Q8BHC4 [1-14]		0	1366.74	100	0.01	0.253		60.6	239.4					Not Found	High	Peak Found	High	9.083e-05	1.42e-07	3.07	53.54
High	[K].MEPLNNLQVAVK.[N]	1xOxidation [M1]	0.000173372	0.000119819	2	2	1	O35643; Q9DBG3	O35643 [803-814]; Q9DBG3 [797-808]		0	1371.73	100	0.01	1.677		187.9	112.1				Shared	Not Found	High	Peak Found	High	9.083e-05	7.374e-05	1.83	41.57
High	[K].MEGGTENDLR.[I]	1xOxidation [M1]	0.000132342	0.000119819	1	1	1	Q99MR6	Q99MR6 [257-266]		0	1137.48	100		100		300						Not Found	High	Not Found	High	9.083e-05	5.509e-05	3.12	9.54
High	[K].MEDGVGCLETAEEAKR.[R]	1xCarbamidomethyl [C7]; 1xOxidation [M1]	6.44447e-10	0.000119819	1	1	4	Q8VDD5	Q8VDD5 [1373-1388]		1	1810.79	0.381	0.917	0.349	121.4	46.3	132.4					High	High	High	High	9.083e-05	1.041e-10	4.95	22.57
High	[K].MEDGVGCLETAEEAKR.[R]	1xCarbamidomethyl [C7]	2.61023e-06	0.000119819	1	1	1	Q8VDD5	Q8VDD5 [1373-1388]		1	1794.8	0.01	1.46	0.01	178.1		121.9					High	Not Found	Peak Found	High	9.083e-05	8.026e-07	2.82	27.95
High	[K].MEDGVGCLETAEEAK.[R]	1xCarbamidomethyl [C7]; 1xOxidation [M1]	1.9165e-08	0.000119819	1	1	4	Q8VDD5	Q8VDD5 [1373-1387]		0	1654.69	0.01	0.931	0.01	144.6		155.4					High	High	High	High	9.083e-05	4.021e-09	4.22	28.34
High	[K].MKLDYILGLK.[I]	1xOxidation [M1]	6.45482e-05	0.000119819	1	1	3	Q6ZWN5	Q6ZWN5 [92-101]		1	1209.69	19.423	1.192	23.151	14.1	274.1	11.8					Peak Found	High	High	High	9.083e-05	2.544e-05	3.36	48.99
High	[K].MEDGVGCLETAEEAK.[R]	1xCarbamidomethyl [C7]	9.59671e-09	0.000119819	1	1	2	Q8VDD5	Q8VDD5 [1373-1387]		0	1638.7	0.01	1.325	0.01	171		129					High	Not Found	Peak Found	High	9.083e-05	1.917e-09	4.3	33.54
High	[K].MDSTEPPYSQKR.[Y]	1xOxidation [M1]	9.81074e-06	0.000119819	1	1	2	P10126	P10126 [155-166]		1	1454.66	0.01	0.778	0.01	131.2		168.8					High	Not Found	High	High	9.083e-05	3.338e-06	3.18	9.76
High	[K].MDSTEPPYSQKR.[Y]		0.00301694	0.000119819	1	1	1	P10126	P10126 [155-166]		1	1438.66										No Quan Values	High	Not Found	Not Found	High	9.083e-05	0.001598	2.04
High	[K].MDSTEPPYSQK.[R]	1xOxidation [M1]	4.30626e-06	0.000119819	1	1	3	P10126	P10126 [155-165]		0	1298.56	0.693	1.023	0.709	112.3	77.9	109.8					High	High	High	High	9.083e-05	1.375e-06	3.36	11.04
High	[K].MCLFAGFQR.[K]	1xCarbamidomethyl [C2]; 1xOxidation [M1]	0.000190119	0.000119819	1	1	3	Q8VEK3	Q8VEK3 [569-577]		0	1145.52	16.229	0.66	10.711	16	259.7	24.3					Peak Found	High	High	High	9.083e-05	8.138e-05	2.57	46.74
High	[-].MCDFTEDQTAEFK.[E]	1xCarbamidomethyl [C2]; 1xMet-loss+Acetyl [N-Term]	5.51475e-07	0.000119819	1	1	4	Q60605	Q60605 [1-13]	Q60605 1xMet-loss+Acetyl [N-Term]	0	1532.62	0.436	1.372	0.598	138.6	60.4	101					High	High	High	High	9.083e-05	1.497e-07	3.93	46.78
High	[-].MAVTLDKDAYYRR.[V]	1xMet-loss+Acetyl [N-Term]	0.000239409	0.000119819	1	1	4	Q920B9	Q920B9 [1-13]	Q920B9 1xMet-loss+Acetyl [N-Term]	2	1512.78	0.079	0.728	0.057	122.3	9.6	168.1					High	Peak Found	High	High	9.083e-05	0.0001042	2.62	30.61
High	[-].MAVTLDKDAYYR.[R]	1xMet-loss+Acetyl [N-Term]	0.00189179	0.000119819	1	1	3	Q920B9	Q920B9 [1-12]	Q920B9 1xMet-loss+Acetyl [N-Term]	1	1356.68	0.328	0.855	0.281	120.1	39.4	140.5					High	High	High	High	9.083e-05	0.0009643	3.01	39.11
High	[-].MAVAVGRPSNEELR.[N]	1xMet-loss+Acetyl [N-Term]	0.000545317	0.000119819	1	1	1	Q8C1B7	Q8C1B7 [1-14]	Q8C1B7 1xMet-loss+Acetyl [N-Term]	0	1439.76	0.181	0.68	0.123	113.1	20.5	166.3					High	Peak Found	Peak Found	High	9.083e-05	0.0002525	3.14	29.37
High	[-].MATTAASSASEPEVEPQAGPEAEGEEDEAKPAGVQR.[K]	1xDeamidated [Q17]; 1xMet-loss+Acetyl [N-Term]	5.19731e-07	0.000119819	1	1	2	Q9JLI8	Q9JLI8 [1-36]	Q9JLI8 1xMet-loss+Acetyl [N-Term]	0	3538.59	100		100		300						Not Found	High	Not Found	High	9.083e-05	1.403e-07	2.88	38.21
High	[-].MATTAASSASEPEVEPQAGPEAEGEEDEAKPAGVQR.[K]	1xMet-loss+Acetyl [N-Term]	0.000986223	0.000119819	1	1	1	Q9JLI8	Q9JLI8 [1-36]	Q9JLI8 1xMet-loss+Acetyl [N-Term]	0	3537.61	100		100		300						Not Found	High	Not Found	High	9.083e-05	0.0004774	2.75	38.18
High	[-].MATNFLAHEK.[I]	1xMet-loss+Acetyl [N-Term]	0.00130023	0.000119819	1	1	1	P57776	P57776 [1-10]	P57776 1xMet-loss+Acetyl [N-Term]	0	1072.54	0.064	1.625	0.104	178.7	11.4	109.9					High	Peak Found	Peak Found	High	9.083e-05	0.0006464	2.44	33.17
High	[K].MEANETSDETISDPTK.[L]	1xOxidation [M1]	9.34715e-09	0.000119819	1	1	1	Q6NZF1	Q6NZF1 [515-530]		0	1783.75	100		100		300						Not Found	High	Not Found	High	9.083e-05	1.859e-09	3.64	14.6
High	[-].MKLNISFPATGCQK.[L]	1xCarbamidomethyl [C12]; 1xOxidation [M1]	1.63516e-06	0.000119819	1	1	2	P62754	P62754 [1-14]		1	1610.8	0.01	1.139	0.01	159.7		140.3					High	Not Found	High	High	9.083e-05	4.85e-07	3.98	37.05
High	[-].MKLNISFPATGCQK.[L]	1xAcetyl [N-Term]; 1xCarbamidomethyl [C12]	0.00244477	0.000119819	1	1	1	P62754	P62754 [1-14]	P62754 1xAcetyl [N-Term]	1	1636.82										No Quan Values	Not Found	Not Found	High	High	9.083e-05	0.001268	2.05
High	[-].MKVELCSFSGYK.[I]	1xCarbamidomethyl [C6]; 1xMet-loss [N-Term]	3.55743e-06	0.000119819	1	1	1	Q8BP67	Q8BP67 [1-12]	Q8BP67 1xMet-loss [N-Term]	1	1317.65	4.255	0.763	3.246	45.7	194.4	59.9					Peak Found	High	Peak Found	High	9.083e-05	1.119e-06	2.43	28.96
High	[-].MSEAAPAAPAAAPPAEKAPAKK.[K]	1xMet-loss+Acetyl [N-Term]	1.45954e-11	0.000119819	1	1	4	P15864	P15864 [1-22]	P15864 1xMet-loss+Acetyl [N-Term]	2	1986.07	0.11	0.37	0.041	78.7	8.6	212.7					High	Peak Found	High	High	9.083e-05	1.767e-12	4.82	18.1
High	[-].MSEAAPAAPAAAPPAEKAPAK.[K]	1xMet-loss+Acetyl [N-Term]	1.72479e-08	0.000119819	1	1	4	P15864	P15864 [1-21]	P15864 1xMet-loss+Acetyl [N-Term]	1	1857.97	0.08	0.703	0.056	119.9	9.6	170.5					High	High	High	High	9.083e-05	3.598e-09	3.51	24.34
High	[-].MSEAAPAAPAAAPPAEKAPAK.[K]	1xMet-loss [N-Term]	1.35082e-06	0.000119819	1	1	2	P15864	P15864 [1-21]	P15864 1xMet-loss [N-Term]	1	1815.96	0.01	0.566	0.01	108.5		191.5					High	Not Found	High	High	9.083e-05	3.949e-07	4.75	16.39
High	[-].MSEAAPAAPAAAPPAEK.[A]	1xMet-loss+Acetyl [N-Term]	1.4823e-08	0.000119819	1	1	7	P15864	P15864 [1-17]	P15864 1xMet-loss+Acetyl [N-Term]	0	1490.75	0.227	0.958	0.217	132.1	30	137.9					High	High	High	High	9.083e-05	3.064e-09	3.58	27.13
High	[-].MSEAAPAAPAAAPPAEK.[A]	1xMet-loss [N-Term]	2.00561e-06	0.000119819	1	1	3	P15864	P15864 [1-17]	P15864 1xMet-loss [N-Term]	0	1448.74	0.263	0.606	0.159	103	27.1	169.9					High	High	High	High	9.083e-05	6.049e-07	3.36	17.24
High	[-].MSAHLQWMVVR.[N]	1xOxidation [M8]; 1xMet-loss+Acetyl [N-Term]	0.0022152	0.000119819	1	1	3	P41105	P41105 [1-11]	P41105 1xMet-loss+Acetyl [N-Term]	0	1284.65	0.76	1.37	1.04	120.5	91.5	88					High	High	High	High	9.083e-05	0.001147	1.97	46.87
High	[-].MSAGGDFGNPLRK.[F]	1xMet-loss+Acetyl [N-Term]	0.000881814	0.000119819	1	2	1	P61294	P61294 [1-13]	P61294 1xMet-loss+Acetyl [N-Term]	1	1260.63	100	0.01	9.37		271.1	28.9					Not Found	High	Peak Found	High	9.083e-05	0.0004248	2.17	30.99
High	[-].MREIVHIQAGQCGNQIGAK.[F]	1xCarbamidomethyl [C12]; 1xOxidation [M1]	4.78809e-08	0.000119819	3	6	2	Q9ERD7; P99024; P68372	Q9ERD7 [1-19]; P99024 [1-19]; P68372 [1-19]		1	2126.06	0.342	1.433	0.489	147.1	50.2	102.6				Shared	Peak Found	Peak Found	High	High	9.083e-05	1.079e-08	4.54	20.93
High	[K].MQQNIQELEEQLEEEESAR.[Q]	1xOxidation [M1]	1.53499e-14	0.000119819	1	1	2	Q8VDD5	Q8VDD5 [941-959]		0	2349.05										No Quan Values	High	Not Found	High	High	9.083e-05	1.091e-15	6.27
High	[K].MQQNIQELEEQLEEEESAR.[Q]		1.21012e-12	0.000119819	1	1	1	Q8VDD5	Q8VDD5 [941-959]		0	2333.06										No Quan Values	Not Found	Not Found	High	High	9.083e-05	1.203e-13	5.5
High	[K].MQQENMKPQEQLTLEPYER.[D]	2xOxidation [M1; M6]	1.84769e-07	0.000119819	1	1	2	P35550	P35550 [292-310]		0	2424.12										No Quan Values	High	Not Found	High	High	9.083e-05	4.632e-08	3.47
High	[K].MQAHIQDLEEQLDEEEGAR.[Q]	1xDeamidated [Q11]; 1xOxidation [M1]	6.45482e-05	0.000119819	1	1	1	Q61879	Q61879 [948-966]		0	2257.99										Not Reliable	Not Found	Not Found	High	High	9.083e-05	2.536e-05	4.07
High	[K].MQAHIQDLEEQLDEEEGAR.[Q]		4.75349e-06	0.000119819	1	1	1	Q61879	Q61879 [948-966]		0	2241.01										No Quan Values	High	Not Found	Not Found	High	9.083e-05	1.522e-06	4.46
High	[-].MQAGPVQAVPPPPPVATESK.[Q]	1xMet-loss [N-Term]	0.00111027	0.000119819	1	1	1	Q8K4Z5	Q8K4Z5 [1-20]	Q8K4Z5 1xMet-loss [N-Term]	0	1870.01	100		100		300						Not Found	High	Not Found	High	9.083e-05	0.0005452	2.53	41.31
High	[-].MPSSGPGDTSSSSLER.[E]	1xMet-loss [N-Term]	2.9495e-07	0.000119819	1	1	1	O88508	O88508 [1-16]	O88508 1xMet-loss [N-Term]	0	1463.66	100		100		300						Not Found	High	Not Found	High	9.083e-05	7.636e-08	3.01	11.47
High	[-].MPPYTIVYFPVR.[G]	1xMet-loss [N-Term]	6.80882e-07	0.000119819	1	1	2	P19157	P19157 [1-12]	P19157 1xMet-loss [N-Term]	0	1351.74	2.556	0.188	0.48	33.8	86.4	179.8					Peak Found	High	High	High	9.083e-05	1.888e-07	4.44	55.05
High	[-].MPGVTVKDVNQQEFVR.[A]	1xMet-loss [N-Term]	1.14233e-07	0.000119819	1	1	1	Q9CZX8	Q9CZX8 [1-16]	Q9CZX8 1xMet-loss [N-Term]	1	1715.91	0.01	0.903	0.01	142.3		157.7					Peak Found	Not Found	High	High	9.083e-05	2.745e-08	4.93	32.32
High	[-].MPEFLEDPSVLTK.[D]	1xMet-loss [N-Term]	1.72364e-06	0.000119819	2	2	1	Q61029; Q61033	Q61029 [1-13]; Q61033 [1-13]	Q61029 1xMet-loss [N-Term]; Q61033 1xMet-loss [N-Term]	0	1374.72	0.01	0.726	0.01	126.2		173.8				Shared	High	Not Found	Peak Found	High	9.083e-05	5.141e-07	4.07	52.42
High	[-].MPAYFQRPENALKR.[A]	1xMet-loss [N-Term]	6.76411e-07	0.000119819	1	1	2	P23116	P23116 [1-14]	P23116 1xMet-loss [N-Term]	1	1589.85	0.366	0.822	0.301	116.1	42.5	141.4					High	Peak Found	High	High	9.083e-05	1.877e-07	3.08	21.06
High	[-].MLVLVLGDLHIPHR.[C]	1xMet-loss [N-Term]	2.23512e-05	0.000119819	1	1	2	Q9QZ88	Q9QZ88 [1-14]	Q9QZ88 1xMet-loss [N-Term]	0	1481.9	2.255	100	100	92.2	207.8						Peak Found	High	Not Found	High	9.083e-05	8.087e-06	1.87	53.69
High	[R].MLTGPVYSQSTALTHK.[Q]	1xOxidation [M1]	0.000234725	0.000119819	1	1	1	Q6ZQ38	Q6ZQ38 [778-793]		0	1749.88	100		100		300						Not Found	High	Not Found	High	9.083e-05	0.000102	1.89	29.81
High	[K].MLSCAGADR.[L]	1xCarbamidomethyl [C4]; 1xOxidation [M1]	0.00116261	0.000119819	2	2	1	P86048; Q6ZWV3	P86048 [102-110]; Q6ZWV3 [102-110]		0	996.424	100		100		300					Shared	Not Found	High	Not Found	High	9.083e-05	0.0005713	2.39	9.19
High	[K].MIQDGKGDVTITNDGATILK.[Q]	1xOxidation [M1]	0.00303682	0.000119819	1	1	2	P80315	P80315 [60-79]		1	2106.07	0.01	0.969	0.01	147.7		152.3					High	Not Found	High	High	9.083e-05	0.001606	3.33	41.1
High	[R].MLLADQGQSWK.[E]	1xOxidation [M1]	0.000899401	0.000119819	2	2	3	P46425; P19157	P46425 [20-30]; P19157 [20-30]		0	1292.63	28.437	0.82	23.329	9.8	278.3	11.9				Shared	Peak Found	High	High	High	9.083e-05	0.0004327	1.72	29.42
High	[-].MKVELCSFSGYK.[I]	1xCarbamidomethyl [C6]; 1xOxidation [M1]	4.56928e-06	0.000119819	1	1	4	Q8BP67	Q8BP67 [1-12]		1	1464.69	100	0.01	14.105		280.1	19.9					Not Found	High	High	High	9.083e-05	1.465e-06	2.96	31.51
High	[-].MATIATMPVPETR.[A]	1xOxidation [M7]; 1xMet-loss+Acetyl [N-Term]	0.001553	0.000119819	1	1	1	Q62189	Q62189 [1-13]	Q62189 1xMet-loss+Acetyl [N-Term]	0	1344.68	0.01	1.015	0.01	151.1		148.9					High	Not Found	Peak Found	High	9.083e-05	0.0007817	2.99	40.7
High	[R].MATEVAADALGEEWKGYVVR.[I]	1xOxidation [M1]	8.4846e-15	0.000119819	1	1	1	P62754	P62754 [32-51]		1	2211.08	0.01	1.99	0.01	199.7		100.3					High	Not Found	Peak Found	High	9.083e-05	5.772e-16	6.72	53.03
High	[R].MATEVAADALGEEWKGYVVR.[I]		4.51847e-12	0.000119819	1	1	1	P62754	P62754 [32-51]		1	2195.08	0.01	100		300							High	Not Found	Not Found	High	9.083e-05	4.988e-13	5.79	53.8
High	[R].MATEVAADALGEEWK.[G]	1xOxidation [M1]	2.82681e-08	0.000119819	1	1	1	P62754	P62754 [32-46]		0	1636.75	0.01	1.535	0.01	181.7		118.3					High	Not Found	Peak Found	High	9.083e-05	6.116e-09	3.97	50.11
High	[-].MADVLDLHEAGGEDFAMDEDGDESIHK.[L]	1xOxidation [M17]; 1xMet-loss+Acetyl [N-Term]	1.85138e-13	0.000119819	1	1	1	Q9CWZ3	Q9CWZ3 [1-27]	Q9CWZ3 1xMet-loss+Acetyl [N-Term]	0	2873.21										No Quan Values	Not Found	High	Not Found	High	9.083e-05	1.595e-14	5.7
High	[K].MADPESNQETVNSSAAR.[T]	1xOxidation [M1]	2.8436e-06	0.000119819	1	1	1	G5E870	G5E870 [356-372]		0	1822.79	100		100		300						Not Found	High	Not Found	High	9.083e-05	8.812e-07	2.75	11.12
High	[-].MADKEAAFDDAVEER.[V]	1xMet-loss+Acetyl [N-Term]	1.28527e-05	0.000119819	1	1	2	Q60972	Q60972 [1-15]	Q60972 1xMet-loss+Acetyl [N-Term]	1	1607.72	0.104	0.752	0.078	123.3	12.8	163.9					High	Peak Found	High	High	9.083e-05	4.452e-06	3.48	34.83
High	[-].MACARPLISVYSEKGESSGK.[N]	1xCarbamidomethyl [C3]; 1xMet-loss+Acetyl [N-Term]	4.36203e-15	0.000119819	1	1	2	Q9D8E6	Q9D8E6 [1-20]	Q9D8E6 1xMet-loss+Acetyl [N-Term]	1	2081.03	0.01	0.735	0.01	127.1		172.9					High	Not Found	High	High	9.083e-05	2.816e-16	7.93	38.74
High	[-].MACARPLISVYSEK.[G]	1xCarbamidomethyl [C3]; 1xMet-loss+Acetyl [N-Term]	4.92713e-05	0.000119819	1	1	1	Q9D8E6	Q9D8E6 [1-14]	Q9D8E6 1xMet-loss+Acetyl [N-Term]	0	1535.79	0.01	0.952	0.01	146.3		153.7					Peak Found	Not Found	High	High	9.083e-05	1.891e-05	3.23	48.26
High	[-].MAAVVENVVK.[L]	1xMet-loss+Acetyl [N-Term]	0.00112498	0.000119819	1	1	1	Q61103	Q61103 [1-10]	Q61103 1xMet-loss+Acetyl [N-Term]	0	970.557	0.04	0.705	0.028	122	4.9	173.1					Peak Found	Peak Found	High	High	9.083e-05	0.0005525	2.14	53.68
High	[-].MAATAGGGPGAAAGAVGAGGAAAASGLAVYR.[R]	1xMet-loss+Acetyl [N-Term]	4.30209e-13	0.000119819	1	1	1	P97496	P97496 [1-31]	P97496 1xMet-loss+Acetyl [N-Term]	0	2413.22	0.01	0.821	0.01	135.3		164.7					High	Not Found	Peak Found	High	9.083e-05	3.963e-14	7.73	53.66
High	[-].MAASASQGGR.[S]	1xMet-loss+Acetyl [N-Term]	0.00162619	0.000119819	1	1	1	Q9CYN2	Q9CYN2 [1-10]	Q9CYN2 1xMet-loss+Acetyl [N-Term]	0	846.406	100		100		300						Not Found	High	Not Found	High	9.083e-05	0.0008177	2.6	8.47
High	[-].MAAQGEPQVQFK.[VL]	1xMet-loss+Acetyl [N-Term]	0.000127213	0.000119819	1	2	4	P62827	P62827 [1-12]	P62827 1xMet-loss+Acetyl [N-Term]	0	1244.63	2.857	0.685	1.956	56.4	161.2	82.4					High	High	High	High	9.083e-05	5.251e-05	2.6	35.17
High	[-].MAANATMATSGSAR.[K]	1xOxidation [M7]; 1xMet-loss+Acetyl [N-Term]	1.65084e-05	0.000119819	1	1	2	Q91VC3	Q91VC3 [1-14]	Q91VC3 1xMet-loss+Acetyl [N-Term]	0	1266.57	0.082	0.654	0.054	114.9	9.5	175.7					High	Peak Found	High	High	9.083e-05	5.852e-06	3.27	12
High	[-].MAAGVEAAAEVAATEPK.[M]	1xMet-loss+Acetyl [N-Term]	6.97456e-10	0.000119819	1	1	2	Q9D0E1	Q9D0E1 [1-17]	Q9D0E1 1xMet-loss+Acetyl [N-Term]	0	1526.77	0.01	1.013	0.01	151		149					High	Not Found	High	High	9.083e-05	1.131e-10	5.43	53.69
High	[-].MAAGTSNYWEDLRK.[Q]	1xMet-loss+Acetyl [N-Term]	1.89575e-05	0.000119819	1	1	1	O88630	O88630 [1-14]	O88630 1xMet-loss+Acetyl [N-Term]	1	1552.74	0.01	0.747	0.01	128.3		171.7					High	Not Found	Peak Found	High	9.083e-05	6.762e-06	3.12	47.13
High	[-].MAAEGASDPAGLSEGSGR.[D]	1xMet-loss+Acetyl [N-Term]	1.3737e-07	0.000119819	1	1	1	Q6P5D8	Q6P5D8 [1-18]	Q6P5D8 1xMet-loss+Acetyl [N-Term]	0	1573.71										No Quan Values	Not Found	Not Found	High	High	9.083e-05	3.357e-08	3.34
High	[K].MAAADSVQQR.[R]	1xOxidation [M1]	0.000465602	0.000119819	1	1	1	Q52KI8	Q52KI8 [471-480]		0	1092.51	100		100		300						Not Found	High	Not Found	High	9.083e-05	0.0002135	2.82	8.83
High	[-].MAAAAGAVVASAASGPAEGKK.[I]	1xMet-loss+Acetyl [N-Term]	1.00199e-09	0.000119819	1	1	2	Q8CH25	Q8CH25 [1-21]	Q8CH25 1xMet-loss+Acetyl [N-Term]	1	1725.91	0.899	0.965	0.868	102.2	91.9	105.9					Peak Found	High	High	High	9.083e-05	1.673e-10	4.05	46.3
High	[R].LYVIYKVPQVR.[V]		0.000203063	0.000119819	1	1	2	P57784	P57784 [133-143]		1	1377.83	0.01	0.895	0.01	141.7		158.3					High	Not Found	High	High	9.083e-05	8.74e-05	2.83	48.22
High	[R].IYVGNLPPDIR.[T]		3.21103e-05	0.000119819	1	1	2	Q6PDM2	Q6PDM2 [18-28]		0	1256.7	0.128	0.952	0.122	137.7	17.6	144.6					High	Peak Found	High	High	9.083e-05	1.194e-05	3.08	50.89
High	[RK].LYTQGYISYPR.[T]		3.31855e-05	0.000119819	2	2	1	Q9Z321; O70157	Q9Z321 [328-338]; O70157 [354-364]		0	1360.69	1.202	0.934	1.123	91.7	110.2	98.1				Shared	Peak Found	High	Peak Found	High	9.083e-05	1.236e-05	2.46	41.32
High	[K].IYSLSSQPIDHEGIK.[S]		1.10458e-05	0.000119819	1	1	2	Q8K212	Q8K212 [248-262]		0	1686.87	14.168	0.293	4.147	16.1	228.7	55.1					Peak Found	High	Peak Found	High	9.083e-05	3.795e-06	2.96	35.83
High	[K].LYSILQGDSPTK.[W]		0.00212951	0.000119819	1	1	1	Q6NV83	Q6NV83 [477-488]		0	1321.7	1.809	3.603	6.516	97.2	175.8	27					Peak Found	High	Peak Found	High	9.083e-05	0.001095	1.54	41.53
High	[R].IYSHSLLPIIR.[S]		2.18492e-06	0.000119819	1	1	1	Q64737	Q64737 [661-671]		0	1311.78	100	0.01	12.062		277	23					Not Found	High	Peak Found	High	9.083e-05	6.631e-07	3.94	51.39
High	[R].LYSEDELPAEFK.[L]		3.107e-05	0.000119819	1	1	1	Q8BTU1	Q8BTU1 [171-182]		0	1440.69	15.421	100	100	18.3	281.7						Peak Found	High	Not Found	High	9.083e-05	1.158e-05	2.62	50.19
High	[K].LYRPGSVAYVSR.[S]		0.000853262	0.000119819	1	1	1	Q91V92	Q91V92 [641-652]		0	1367.74	24.829	0.541	13.431	10.8	269.1	20					Peak Found	High	Peak Found	High	9.083e-05	0.0004095	3.42	23.37
High	[K].IYRHEGVPAFFR.[G]		1.39099e-05	0.000119819	1	1	4	Q3V132	Q3V132 [272-283]		1	1491.79	0.487	0.691	0.337	102.3	49.8	147.9					High	Peak Found	High	High	9.083e-05	4.858e-06	3.69	32.94
High	[K].IYQNIQDGSLDLNAAESGVQHKPSAPQGGR.[L]		6.19062e-08	0.000119819	1	1	1	Q91V41	Q91V41 [172-201]		0	3150.56	4.743	1.122	5.322	45.2	214.5	40.3					Peak Found	High	Peak Found	High	9.083e-05	1.426e-08	4.76	41.5
High	[-].MAEGQVLVLDGR.[G]	1xMet-loss [N-Term]	2.65266e-05	0.000119819	1	1	3	P19253	P19253 [1-12]	P19253 1xMet-loss [N-Term]	0	1156.63	21.979	0.335	7.368	11.6	254	34.5					Peak Found	High	High	High	9.083e-05	9.709e-06	3.11	33.57
High	[K].LVDDLSALQEK.[M]		9.21216e-05	0.000119819	1	1	2	E9Q7G0	E9Q7G0 [885-895]		0	1230.66	0.415	0.777	0.323	111	46.1	142.9					Peak Found	High	High	High	9.083e-05	3.708e-05	2.37	41.57
High	[-].MAEGQVLVLDGR.[G]	1xMet-loss+Acetyl [N-Term]	1.53092e-06	0.000119819	1	1	1	P19253	P19253 [1-12]	P19253 1xMet-loss+Acetyl [N-Term]	0	1198.64	42.035	0.282	11.859	6.4	270.7	22.8					Peak Found	High	Peak Found	High	9.083e-05	4.495e-07	3.34	52.58
High	[-].MAEQESLEFGK.[A]	1xMet-loss+Acetyl [N-Term]	0.00189179	0.000119819	1	1	1	Q5SYD0	Q5SYD0 [1-11]	Q5SYD0 1xMet-loss+Acetyl [N-Term]	0	1179.55	100	0.01	3.728		236.5	63.5					Not Found	High	Peak Found	High	9.083e-05	0.0009644	2.23	38.58
High	[-].MASSVGNVADSTEPTKR.[M]	1xMet-loss+Acetyl [N-Term]	9.30712e-06	0.000119819	1	1	1	Q8CGY8	Q8CGY8 [1-17]	Q8CGY8 1xMet-loss+Acetyl [N-Term]	1	1660.81	100		100		300						Not Found	High	Not Found	High	9.083e-05	3.161e-06	3.39	22.28
High	[-].MASSAQSSGSSGGPAVPTVQR.[G]	1xMet-loss+Acetyl [N-Term]	4.42418e-08	0.000119819	1	1	2	Q78PY7	Q78PY7 [1-21]	Q78PY7 1xMet-loss+Acetyl [N-Term]	0	1872.9	14.482	0.547	7.921	17.3	251	31.7					Peak Found	High	Peak Found	High	9.083e-05	9.922e-09	3.89	29.75
High	[-].MASNVTNKTDPR.[S]	1xMet-loss+Acetyl [N-Term]	4.7675e-05	0.000119819	1	1	2	Q9Z204	Q9Z204 [1-12]	Q9Z204 1xMet-loss+Acetyl [N-Term]	1	1244.62	0.045	0.836	0.038	133.8	6.1	160.1					High	Peak Found	High	High	9.083e-05	1.836e-05	3.23	11.59
High	[-].MASGVQVADEVCR.[I]	1xCarbamidomethyl [C12]; 1xMet-loss+Acetyl [N-Term]	6.94471e-07	0.000119819	1	1	3	Q9R0P5	Q9R0P5 [1-13]	Q9R0P5 1xMet-loss+Acetyl [N-Term]	0	1332.62	0.628	0.812	0.51	104.9	65.9	129.2					High	High	High	High	9.083e-05	1.92e-07	3.94	38.48
High	[-].MASGVAVSDGVIK.[V]	1xMet-loss+Acetyl [N-Term]	2.41184e-06	0.000119819	1	1	6	P18760	P18760 [1-13]	P18760 1xMet-loss+Acetyl [N-Term]	0	1144.62	2.219	0.795	1.764	67	148.7	84.3					High	High	High	High	9.083e-05	7.381e-07	3.59	43.82
High	[-].MASGNAQIGK.[S]	1xMet-loss+Acetyl [N-Term]	0.00115498	0.000119819	1	1	1	Q61171	Q61171 [1-10]	Q61171 1xMet-loss+Acetyl [N-Term]	0	887.458	1.574	0.733	1.154	76.2	119.9	103.9					Peak Found	High	Peak Found	High	9.083e-05	0.0005669	2.53	11.06
High	[-].MASGADSKGDDLSTAILK.[Q]	1xMet-loss+Acetyl [N-Term]	1.93746e-11	0.000119819	1	1	2	Q01853	Q01853 [1-18]	Q01853 1xMet-loss+Acetyl [N-Term]	1	1690.85	0.698	1.037	0.723	112.7	78.6	108.7					High	High	Peak Found	High	9.083e-05	2.399e-12	5.09	45.32
High	[-].MAQQAADKYLYVDKNFINNPLAQADWAAK.[K]	1xMet-loss+Acetyl [N-Term]	7.51863e-18	0.000119819	1	1	4	Q8VDD5	Q8VDD5 [1-29]	Q8VDD5 1xMet-loss+Acetyl [N-Term]	2	3208.61	0.01	100		300							High	Not Found	High	High	9.083e-05	2.965e-19	9.2	54.69
High	[-].MAQQAADKYLYVDK.[N]	1xMet-loss+Acetyl [N-Term]	1.27853e-09	0.000119819	1	1	6	Q8VDD5	Q8VDD5 [1-14]	Q8VDD5 1xMet-loss+Acetyl [N-Term]	1	1554.78	0.048	1.572	0.076	178.1	8.6	113.3					High	High	High	High	9.083e-05	2.187e-10	5.63	43.37
High	[-].MAQNLKDLAGR.[L]	1xMet-loss+Acetyl [N-Term]	8.85518e-05	0.000119819	1	1	2	O35129	O35129 [1-11]	O35129 1xMet-loss+Acetyl [N-Term]	1	1127.62	0.01	1.205	0.01	163.9		136.1					High	Not Found	High	High	9.083e-05	3.573e-05	2.9	33.44
High	[-].MAQDQGEKENPMR.[E]	1xOxidation [M12]; 1xMet-loss+Acetyl [N-Term]	7.05767e-06	0.000119819	1	1	3	Q9CXW4	Q9CXW4 [1-13]	Q9CXW4 1xMet-loss+Acetyl [N-Term]	1	1460.64	100		100		300						High	High	High	High	9.083e-05	2.339e-06	3.23	9.13
High	[-].MAQDQGEKENPMR.[E]	1xMet-loss+Acetyl [N-Term]	6.60774e-06	0.000119819	1	1	2	Q9CXW4	Q9CXW4 [1-13]	Q9CXW4 1xMet-loss+Acetyl [N-Term]	1	1444.65	100		100		300						Not Found	High	Not Found	High	9.083e-05	2.173e-06	3.69	12.04
High	[-].MANPVAGIAGSAAK.[S]	1xMet-loss+Acetyl [N-Term]	0.000131473	0.000119819	1	1	1	Q8JZP9	Q8JZP9 [1-14]	Q8JZP9 1xMet-loss+Acetyl [N-Term]	0	1168.63	0.01	0.694	0.01	122.9		177.1					Peak Found	Not Found	High	High	9.083e-05	5.446e-05	2.99	45.97
High	[R].MANHVLDNSGEWSLTR.[R]	1xOxidation [M1]	0.000538182	0.000119819	1	1	1	Q8BHC4	Q8BHC4 [171-186]		0	1845.85	100		100		300						Not Found	High	Not Found	High	9.083e-05	0.0002495	1.81	38.39
High	[-].MALQALHSSGVGLRR.[I]	1xMet-loss+Acetyl [N-Term]	0.000319884	0.000119819	1	1	3	Q3TUH1	Q3TUH1 [1-15]	Q3TUH1 1xMet-loss+Acetyl [N-Term]	1	1506.85	0.01	0.715	0.01	125.1		174.9					High	Not Found	High	High	9.083e-05	0.0001419	3.22	42.46
High	[R].MAKPEEVLVVENDQGEVVR.[E]	1xOxidation [M1]	0.000836576	0.000119819	1	1	1	Q6P5F9	Q6P5F9 [424-442]		0	2157.09	100	0.01	0.725		126.1	173.9					Not Found	High	Peak Found	High	9.083e-05	0.000401	2.97	40.04
High	[-].MAGYKPVAIQTYPVLGEK.[I]	1xMet-loss+Acetyl [N-Term]	3.51321e-08	0.000119819	1	1	1	Q8C7V3	Q8C7V3 [1-18]	Q8C7V3 1xMet-loss+Acetyl [N-Term]	0	1876.02										No Quan Values	High	Not Found	Not Found	High	9.083e-05	7.71e-09	4.29
High	[-].MAGLNSLEAVKR.[K]	1xMet-loss+Acetyl [N-Term]	0.000186399	0.000119819	1	1	2	Q6IRU2	Q6IRU2 [1-12]	Q6IRU2 1xMet-loss+Acetyl [N-Term]	1	1199.67										Not Reliable	High	Not Found	High	High	9.083e-05	7.968e-05	2.86
High	[-].MAGLAGPAKPSLALNPQEDSQFEK.[A]	1xMet-loss+Acetyl [N-Term]	1.17169e-14	0.000119819	1	1	1	Q91VE6	Q91VE6 [1-24]	Q91VE6 1xMet-loss+Acetyl [N-Term]	0	2410.22										No Quan Values	High	Not Found	Not Found	High	9.083e-05	8.188e-16	5.4
High	[-].MAGGEGGVTLGQPHLSR.[Q]	1xMet-loss+Acetyl [N-Term]	5.70698e-11	0.000119819	1	1	3	Q9Z0N1	Q9Z0N1 [1-17]	Q9Z0N1 1xMet-loss+Acetyl [N-Term]	0	1577.8	0.01	1.072	0.01	155.2		144.8					High	Not Found	High	High	9.083e-05	7.637e-12	4.37	37.16
High	[-].MAGGEAGVTLGQPHLSR.[Q]	1xMet-loss+Acetyl [N-Term]	0.000186399	0.000119819	1	1	1	Q9Z0N2	Q9Z0N2 [1-17]	Q9Z0N2 1xMet-loss+Acetyl [N-Term]	0	1591.82										Not Reliable	Not Found	High	Not Found	High	9.083e-05	7.959e-05	2.72
High	[-].MAESSESLSASSPAR.[Q]	1xMet-loss+Acetyl [N-Term]	4.66047e-06	0.000119819	1	1	1	P97310	P97310 [1-15]	P97310 1xMet-loss+Acetyl [N-Term]	0	1420.66	100		100		300						Not Found	High	Not Found	High	9.083e-05	1.491e-06	3.26	21.42
High	[-].MAESSAATQSPSVSSSSSGAEPSALGGGGGSPGACPALGAK.[S]	1xCarbamidomethyl [C35]; 1xDeamidated [Q9]; 1xMet-loss+Acetyl [N-Term]	5.04718e-08	0.000119819	1	1	1	Q9ES97	Q9ES97 [1-41]	Q9ES97 1xMet-loss+Acetyl [N-Term]	0	3532.6										No Quan Values	Not Found	High	Not Found	High	9.083e-05	1.145e-08	4.27
High	[K].MAEQYKEQAEK.[G]	1xOxidation [M1]	3.761e-05	0.000119819	1	1	2	O08638	O08638 [1864-1874]		1	1370.63	100	0.01	1.288		168.9	131.1					High	Peak Found	High	High	9.083e-05	1.421e-05	2.51	8.46
High	[K].MAEQYKEQAEK.[G]		1.34592e-05	0.000119819	1	1	2	O08638	O08638 [1864-1874]		1	1354.63	0.051	0.938	0.048	141.8	7.2	151.1					High	Peak Found	High	High	9.083e-05	4.687e-06	2.64	9.91
High	[-].MAEGQVLVLDGRGHLLGR.[L]	1xMet-loss+Acetyl [N-Term]	9.78175e-07	0.000119819	1	1	1	P19253	P19253 [1-18]	P19253 1xMet-loss+Acetyl [N-Term]	1	1832.01		0.01	0.01			300					Not Found	Not Found	High	High	9.083e-05	2.78e-07	3.91	52.78
High	[-].MSETAPAAPAAPAPAEK.[T]	1xMet-loss [N-Term]	1.18408e-06	0.000119819	1	1	2	P43274	P43274 [1-17]	P43274 1xMet-loss [N-Term]	0	1478.75	0.282	0.62	0.175	103.6	29.2	167.2					High	Peak Found	High	High	9.083e-05	3.424e-07	3.71	18
High	[R].IVDDLKDEAEQYRK.[M]		0.000793658	0.000119819	1	1	2	Q99NB9	Q99NB9 [853-866]		2	1721.87	0.752	0.517	0.388	81.4	61.2	157.5					Peak Found	High	High	High	9.083e-05	0.000379	2.17	25
High	[R].LVALYNQGHIKPR.[I]		1.73503e-06	0.000119819	1	1	2	Q62465	Q62465 [358-370]		0	1508.87	0.01	1.042	0.01	153.1		146.9					High	Not Found	High	High	9.083e-05	5.142e-07	3.4	21.22
High	[R].LSFYETGEIPR.[K]		6.54042e-05	0.000119819	1	1	1	Q9D6Z1	Q9D6Z1 [405-415]		0	1311.66	0.145	1.099	0.159	146	21.1	132.9					High	Peak Found	Peak Found	High	9.083e-05	2.568e-05	2.21	50.19
High	[K].LSFSTSLLSR.[F]		0.000578609	0.000119819	1	1	1	P23249	P23249 [428-437]		0	1110.62	4.038	1.292	5.218	51.6	208.4	39.9					Peak Found	High	Peak Found	High	9.083e-05	0.0002698	2.24	52.79
High	[K].LSFISHELCLLQK.[L]	1xCarbamidomethyl [C9]	4.64352e-05	0.000119819	1	1	1	Q9CRC8	Q9CRC8 [461-473]		0	1587.86										No Quan Values	Not Found	Not Found	High	High	9.083e-05	1.779e-05	2.74
High	[K].ISFLENNLEQLTK.[V]		1.45663e-05	0.000119819	2	3	1	Q61768; P28738	Q61768 [832-844]; P28738 [833-845]		0	1548.83	13.537	1.157	15.665	19.5	263.7	16.8				Shared	Peak Found	High	Peak Found	High	9.083e-05	5.106e-06	3.91	54.62
High	[K].LSEVVGSGKDGR.[I]		0.000594051	0.000119819	1	1	1	P53395	P53395 [188-199]		1	1203.63	1.081	0.781	0.844	89.2	96.5	114.3					High	Peak Found	Peak Found	High	9.083e-05	0.0002761	3.07	10.76
High	[K].LSEVLQAVTDHDIPQQLVER.[L]		1.65524e-13	0.000119819	1	1	1	Q6A4J8	Q6A4J8 [525-544]		0	2290.2	100		100		300						Not Found	High	Not Found	High	9.083e-05	1.413e-14	6.43	53.99
High	[R].LSETSIKDR.[M]		0.00131745	0.000119819	1	1	2	Q9ERG0	Q9ERG0 [262-270]		1	1048.56	100	0.01	12.838		278.3	21.7					Not Found	High	Peak Found	High	9.083e-05	0.0006534	2.26	10.22
High	[R].LSESQLSFR.[R]		0.000673214	0.000119819	1	1	3	Q8C2Q3	Q8C2Q3 [617-625]		0	1066.55	0.278	1.154	0.321	139.9	38.9	121.2					High	High	High	High	9.083e-05	0.0003173	2.97	32.01
High	[K].LSEQPQSAASGSSAAGPSQSK.[Q]		1.96767e-08	0.000119819	1	1	1	Q8BJL0	Q8BJL0 [28-48]		0	1974.94	100		100		300						Not Found	High	Not Found	High	9.083e-05	4.15e-09	3.06	12.06
High	[R].ISEQFTAMFR.[R]	1xOxidation [M8]	0.000106487	0.000119819	3	6	1	Q9ERD7; P99024; P68372	Q9ERD7 [381-390]; P99024 [381-390]; P68372 [381-390]		0	1245.59	0.255	1.969	0.503	170.1	43.5	86.4				Shared	High	Peak Found	Peak Found	High	9.083e-05	4.356e-05	2.9	40.53
High	[K].LSEQELEFR.[R]		0.000601925	0.000119819	1	1	1	Q8CAQ8	Q8CAQ8 [516-524]		0	1150.57	0.28	1.162	0.325	140.2	39.2	120.6					High	Peak Found	Peak Found	High	9.083e-05	0.0002818	2.94	36.2
High	[R].LSFYETGEIPRK.[N]		5.36764e-05	0.000119819	1	1	1	Q9D6Z1	Q9D6Z1 [405-416]		1	1439.75	0.063	0.826	0.052	131.9	8.3	159.8					High	Peak Found	Peak Found	High	9.083e-05	2.079e-05	2.71	36.39
High	[R].ISELTSELTDERNTGESASQLLDAETAER.[L]		2.97491e-13	0.000119819	1	1	2	Q9JMH9	Q9JMH9 [1287-1315]		1	3165.5										No Quan Values	Not Found	High	High	High	9.083e-05	2.668e-14	6.78
High	[K].LSEHFHPSVALFAK.[T]		3.13893e-06	0.000119819	1	1	2	P53569	P53569 [720-733]		0	1582.84	12.626	0.247	3.118	17	214.3	68.7					Peak Found	High	Peak Found	High	9.083e-05	9.746e-07	2.89	44.6
High	[R].LSEGFSIHTR.[D]		0.00103954	0.000119819	1	1	1	O09061	O09061 [56-65]		0	1146.59	100	0.01	18.811		284.9	15.1					Not Found	High	Peak Found	High	9.083e-05	0.0005054	2.03	22.28
High	[R].LSECEEQAK.[A]	1xCarbamidomethyl [C4]	0.00177137	0.000119819	1	1	1	Q78PY7	Q78PY7 [149-157]		0	1093.48	100		100		300						Not Found	High	Not Found	High	9.083e-05	0.0009005	2.71	8.95
High	[K].LSDYFPKPYPNPEAAR.[A]		8.83524e-08	0.000119819	1	1	4	Q9D0M3	Q9D0M3 [171-186]		0	1864.92	0.01	0.903	0.01	142.3		157.7					High	Not Found	High	High	9.083e-05	2.089e-08	3.93	43.71
High	[K].ISDLENVATR.[L]		0.00255989	0.000119819	1	1	2	P08032	P08032 [1448-1457]		0	1117.58	0.573	1.476	0.846	133.3	76.4	90.3					High	Peak Found	High	High	9.083e-05	0.00134	2.54	23.43
High	[R].LSAQSNSNNIEPAR.[T]		8.0751e-05	0.000119819	1	1	2	G5E870	G5E870 [1086-1099]		0	1500.74	3.284	0.613	2.012	50.7	166.5	82.8					Peak Found	High	High	High	9.083e-05	3.223e-05	1.66	13.72
High	[R].LSAFYNAHDLTR.[W]		0.00133491	0.000119819	1	1	1	O70576	O70576 [721-732]		0	1407.7	1.506	0.964	1.452	84.7	127.5	87.8					Peak Found	High	Peak Found	High	9.083e-05	0.000665	1.56	33.57
High	[R].ISAFGYLECSAK.[T]	1xCarbamidomethyl [C9]	2.7962e-05	0.000119819	1	1	1	Q62159	Q62159 [151-162]		0	1345.65	13.633	0.479	6.532	17.9	244.6	37.4					Peak Found	High	Peak Found	High	9.083e-05	1.032e-05	3.04	50.56
High	[K].LSAAPGPPDDGTLLSEAK.[L]		5.96424e-05	0.000119819	1	1	1	Q62036	Q62036 [493-510]		0	1738.89	100		100		300						Not Found	High	Not Found	High	9.083e-05	2.328e-05	2.47	48.5
High	[K].IRYPENFFLLR.[G]		0.000389759	0.000119819	1	1	2	P62137	P62137 [112-122]		1	1467.81	0.01	0.532	0.01	104.2		195.8					High	Not Found	High	High	9.083e-05	0.000176	3.51	53.94
High	[R].IRVESLLVTAISK.[A]		6.1865e-06	0.000119819	1	1	3	O35286	O35286 [451-463]		1	1428.88	0.146	100	100	261.9	38.1						High	High	High	High	9.083e-05	2.034e-06	4.17	53.53
High	[R].ISELTSELTDER.[N]		1.66286e-07	0.000119819	1	1	4	Q9JMH9	Q9JMH9 [1287-1298]		0	1392.69	2.625	0.645	1.694	58	152.2	89.8					High	High	High	High	9.083e-05	4.124e-08	4.04	37.66
High	[K].ISGAIGPCVSLNSK.[G]	1xCarbamidomethyl [C8]	1.64e-05	0.000119819	1	1	1	Q01405	Q01405 [416-429]		0	1402.74	0.01	0.644	0.01	117.5		182.5					Peak Found	Not Found	High	High	9.083e-05	5.803e-06	2.92	38.87
High	[R].ISGGNDKQGFPMK.[Q]	1xOxidation [M12]	0.000324125	0.000119819	1	1	3	P62754	P62754 [52-64]		1	1394.67	0.01	0.748	0.01	128.4		171.6					High	Not Found	High	High	9.083e-05	0.0001441	2.08	10.64
High	[R].LSGLLGLK.[K]		0.00255989	0.000119819	1	1	1	O88848	O88848 [7-14]		0	800.524	100	0.01	7.563		265	35					Not Found	High	Peak Found	High	9.083e-05	0.001342	2.38	46.69
High	[R].LSQTFPNADFAEITK.[L]		4.91266e-06	0.000119819	1	1	1	P07724	P07724 [243-257]		0	1681.84										No Quan Values	Not Found	High	Not Found	High	9.083e-05	1.584e-06	2.46
High	[R].LSQSSYQDSESLSPPR.[K]	1xDeamidated [Q3]	1.61854e-05	0.000119819	1	1	1	Q61033	Q61033 [410-425]		0	1781.82										No Quan Values	High	Not Found	Not Found	High	9.083e-05	5.706e-06	2.69
High	[R].LSQSSYQDSESLSPPR.[K]		7.72175e-09	0.000119819	1	1	3	Q61033	Q61033 [410-425]		0	1780.83										No Quan Values	High	Not Found	High	High	9.083e-05	1.51e-09	3.53
High	[K].LSQNNFALGYK.[A]		3.63914e-05	0.000119819	1	1	2	Q60931	Q60931 [164-174]		0	1254.65	0.01	1.087	0.01	156.2		143.8					High	Not Found	High	High	9.083e-05	1.37e-05	3.66	35.95
High	[R].ISQNETASNELTR.[W]		3.27512e-05	0.000119819	1	1	1	Q8CDG1	Q8CDG1 [537-549]		0	1462.71	100		100		300						Not Found	High	Not Found	High	9.083e-05	1.22e-05	2.24	14.52
High	[K].ISQLSEENGDLSFK.[V]		1.30232e-05	0.000119819	1	1	2	E9Q7G0	E9Q7G0 [311-324]		0	1566.76	0.01	0.817	0.01	134.9		165.1					High	Not Found	High	High	9.083e-05	4.539e-06	3.15	41.17
High	[K].LSQLEDQATR.[L]		9.03191e-05	0.000119819	1	1	2	E9Q7G0	E9Q7G0 [385-394]		0	1160.59	0.613	0.756	0.464	102.2	62.7	135.1					High	Peak Found	High	High	9.083e-05	3.651e-05	3.46	13.78
High	[K].LSPWIHPDSK.[V]		0.00247712	0.000119819	1	1	3	Q8CIG8	Q8CIG8 [86-95]		0	1179.62	0.115	1.443	0.165	166	19	115					High	Peak Found	High	High	9.083e-05	0.001292	2	26
High	[K].LSPSTSGPR.[R]		0.00241284	0.000119819	1	1	1	P23249	P23249 [969-977]		0	901.474	100	0.01	11.253		275.5	24.5					Not Found	High	Peak Found	High	9.083e-05	0.001258	2.1	10.09
High	[K].LSPETQSAIEQEIR.[I]		0.000578609	0.000119819	1	1	1	O88967	O88967 [651-664]		0	1600.82	1.634	0.896	1.465	80	130.7	89.3					Peak Found	Peak Found	High	High	9.083e-05	0.000269	2.07	41.22
High	[R].LSNWVGILSHGLR.[V]		1.27769e-07	0.000119819	1	1	2	O88554	O88554 [408-420]		0	1451.81										No Quan Values	High	Not Found	High	High	9.083e-05	3.106e-08	4.53
High	[K].ISNIVHISNLVRPFTLGQLK.[E]		1.1567e-05	0.000119819	1	1	1	Q9JIX8	Q9JIX8 [1009-1028]		0	2249.31										No Quan Values	High	Not Found	Not Found	High	9.083e-05	3.994e-06	4.17
High	[R].LSNLVETPR.[I]		0.000465602	0.000119819	1	1	1	Q80TJ7	Q80TJ7 [200-208]		0	1028.57	2.232	0.927	2.069	69.6	155.3	75.1					Peak Found	High	Peak Found	High	9.083e-05	0.000213	1.89	23.61
High	[R].ISNLIVLHLR.[K]		9.55561e-06	0.000119819	1	1	2	P97311	P97311 [723-732]		0	1177.74										No Quan Values	Not Found	High	High	High	9.083e-05	3.232e-06	3.25
High	[R].LSNIFVIGK.[G]		0.000219763	0.000119819	1	1	3	P62702	P62702 [222-230]		0	990.598	0.268	0.686	0.183	110.1	29.4	160.5					High	High	High	High	9.083e-05	9.468e-05	2.96	51.98
High	[K].ISNAAVSVNDHSALAQFCKDEK.[I]	1xCarbamidomethyl [C18]; 1xDeamidated [N9]	0.000164473	0.000119819	1	1	2	Q64737	Q64737 [45-66]		1	2405.14										Not Reliable	Not Found	High	Not Found	High	9.083e-05	6.924e-05	2.61
High	[K].LSIYEALKK.[D]		0.00100589	0.000119819	1	1	2	Q9QXS1	Q9QXS1 [3182-3190]		1	1064.64	0.097	1.275	0.123	159.5	15.4	125.1					High	Peak Found	High	High	9.083e-05	0.0004904	2.28	35.99
High	[K].LSLTGHISTVR.[G]		0.000152978	0.000119819	1	1	2	Q922V4	Q922V4 [239-249]		0	1183.68	0.01	0.892	0.01	141.4		158.6					High	Not Found	High	High	9.083e-05	6.406e-05	2.54	28.45
High	[R].LSLRPIFLHPGRPLTR.[I]		0.000541738	0.000119819	1	1	1	Q6NS46	Q6NS46 [343-358]		0	1873.13	0.01	0.765	0.01	130.1		169.9					High	Not Found	Peak Found	High	9.083e-05	0.0002503	4.07	50.12
High	[R].ISLGLPVGAVINCADNTGAK.[N]	1xCarbamidomethyl [C13]	7.95143e-08	0.000119819	1	1	2	P62830	P62830 [16-35]		0	1970.04										No Quan Values	High	Not Found	High	High	9.083e-05	1.861e-08	4.81
High	[R].ISLEYSELQDKVTSTETK.[V]		1.15482e-10	0.000119819	1	1	1	Q3U319	Q3U319 [254-271]		1	2071.04	100	0.01	4.701		247.4	52.6					Not Found	High	Peak Found	High	9.083e-05	1.637e-11	4.63	48.7
High	[K].LSLDGQNIYNACCTLR.[I]	2xCarbamidomethyl [C12; C13]	3.41399e-11	0.000119819	1	1	2	P17225	P17225 [238-253]		0	1897.89	0.01	1.137	0.01	159.6		140.4					High	Not Found	High	High	9.083e-05	4.414e-12	5.04	51.77
High	[R].ISHLPLVEELR.[S]		0.000923397	0.000119819	1	1	1	P97310	P97310 [285-295]		0	1305.75	9.177	0.489	4.49	24.5	225.3	50.2					Peak Found	High	Peak Found	High	9.083e-05	0.0004446	3.64	50.29
High	[R].ISGLIYEETRGVLK.[V]		8.77723e-08	0.000119819	1	1	3	P62806	P62806 [47-60]		1	1577.89	0.01	31.017	0.01	290.6		9.4					High	Not Found	High	High	9.083e-05	2.08e-08	4.68	50.91
High	[R].ISGLIYEETR.[G]		2.09264e-05	0.000119819	1	1	7	P62806	P62806 [47-56]		0	1180.62	0.383	18.826	7.217	208.8	80.1	11.1					High	High	High	High	9.083e-05	7.526e-06	2.88	34.69
High	[K].LRTEVIQLEDTLAQVR.[K]		1.12738e-07	0.000119819	2	2	1	Q5DTM8; Q3U319	Q5DTM8 [434-449]; Q3U319 [441-456]		1	1884.05										No Quan Values	Not Found	High	Not Found	High	9.083e-05	2.711e-08	5.82
High	[K].LSQVNGATPVSPIEPESK.[K]		7.15126e-06	0.000119819	1	1	1	Q7TPV4	Q7TPV4 [1270-1287]		0	1852.97	0.01	0.685	0.01	122		178					High	Not Found	Peak Found	High	9.083e-05	2.372e-06	3.19	38.56
High	[R].LRSEIDNVKK.[Q]		0.00246089	0.000119819	1	1	4	Q922U2	Q922U2 [390-399]		2	1201.69	1.168	0.802	0.937	87.8	102.6	109.6					High	High	High	High	9.083e-05	0.001285	2.95	9.58
High	[R].LRQIFNGTFVK.[L]		0.000129752	0.000119819	1	1	4	P14148	P14148 [136-146]		1	1322.76	0.01	0.606	0.01	113.2		186.8					High	Not Found	High	High	9.083e-05	5.4e-05	2.87	40.43
High	[K].LQSRPAVPPAPGPGQLTLR.[V]		1.19623e-07	0.000119819	1	1	1	Q62465	Q62465 [77-95]		0	1955.12	0.057	0.797	0.045	129.8	7.3	162.9					Peak Found	Peak Found	High	High	9.083e-05	2.892e-08	3.87	45.37
High	[R].LQSLTENLTK.[E]		0.00110298	0.000119819	1	1	1	E9Q557	E9Q557 [1718-1727]		0	1146.64	1.388	0.839	1.164	83.8	116.3	99.9					High	Peak Found	Peak Found	High	9.083e-05	0.0005383	2.08	29.17
High	[R].IQSLLDIQEKEFEK.[F]		6.76411e-07	0.000119819	1	1	1	Q6A4J8	Q6A4J8 [1025-1038]		1	1719.92	100		100		300						Not Found	High	Not Found	High	9.083e-05	1.873e-07	3.63	51.08
High	[R].LQSIGTENTEENR.[R]		2.38731e-05	0.000119819	1	1	1	P05064	P05064 [44-56]		0	1490.71										No Quan Values	Not Found	High	Not Found	High	9.083e-05	8.659e-06	1.92
High	[R].LQSGICHLFR.[E]	1xCarbamidomethyl [C6]	1.55581e-05	0.000119819	1	1	3	Q922B2	Q922B2 [198-207]		0	1230.64	0.01	1.448	0.01	177.4		122.6					High	Not Found	High	High	9.083e-05	5.471e-06	2.86	35.45
High	[R].LQSDDILPLGK.[D]		1.72874e-05	0.000119819	1	1	1	Q99PU8	Q99PU8 [401-411]		0	1198.67	6.579	0.544	3.578	31.9	209.6	58.6					Peak Found	High	Peak Found	High	9.083e-05	6.151e-06	3.16	50.28
High	[R].LQSCCGAAASYCR.[S]	3xCarbamidomethyl [C4; C5; C12]	3.12753e-05	0.000119819	1	1	1	Q8R3F9	Q8R3F9 [566-578]		0	1503.61	100		100		300						Not Found	High	Not Found	High	9.083e-05	1.161e-05	2.2	13.39
High	[R].IQQVDCSGYELEHLHTK.[V]	1xCarbamidomethyl [C6]	2.2948e-05	0.000119819	1	1	1	Q6PFD9	Q6PFD9 [1705-1721]		0	2056.98	100		100		300						Not Found	High	Not Found	High	9.083e-05	8.339e-06	2.93	29.89
High	[K].LQQSLQQGNHSSGSNR.[L]		7.08802e-09	0.000119819	1	1	3	Q7TPV4	Q7TPV4 [1116-1131]		0	1740.84										No Quan Values	High	Not Found	High	High	9.083e-05	1.382e-09	4.53
High	[K].IQQQFSDLKR.[K]		0.000642891	0.000119819	1	1	1	Q91YR7	Q91YR7 [138-147]		1	1262.69	7.808	0.676	5.275	29.2	227.7	43.2					High	Peak Found	Peak Found	High	9.083e-05	0.0003017	2.74	15.78
High	[R].LQQQAALSPTTAPAVSSVSK.[Q]		3.39938e-08	0.000119819	1	1	3	Q8VHR5	Q8VHR5 [480-499]		0	1984.07	0.278	0.771	0.214	116.6	32.3	151.1					High	Peak Found	High	High	9.083e-05	7.438e-09	4.57	38.96
High	[R].LQTLKEELDFQK.[N]		0.000269542	0.000119819	1	1	1	P48678	P48678 [197-208]		1	1491.81										No Quan Values	High	Not Found	Not Found	High	9.083e-05	0.0001186	2.55
High	[K].LQQLPADFGR.[L]		4.67421e-05	0.000119819	1	1	2	Q922Q8	Q922Q8 [74-83]		0	1144.61	0.048	0.843	0.04	134.3	6.4	159.3					High	Peak Found	High	High	9.083e-05	1.791e-05	2.71	37.04
High	[K].LQQLFNHTMFILEQEEYQR.[E]	1xOxidation [M9]	4.46229e-14	0.000119819	3	3	4	O08638; Q8VDD5; Q61879	O08638 [483-501]; Q8VDD5 [476-494]; Q61879 [483-501]		0	2483.2	0.01	1.189	0.01	163		137				Shared	High	Not Found	High	High	9.083e-05	3.453e-15	5.77	53.18
High	[R].IQQLEEAHQAETEALRHELAEATASQHR.[A]	1xDeamidated [Q3]	1.60791e-05	0.000119819	1	1	1	E9Q7G0	E9Q7G0 [765-792]		1	3197.56	100	0.01	0.2		50.1	249.9					Not Found	Peak Found	High	High	9.083e-05	5.667e-06	6.37	49.46
High	[R].IQQLEEAHQAETEALRHELAEATASQHR.[A]		0.000424596	0.000119819	1	1	1	E9Q7G0	E9Q7G0 [765-792]		1	3196.57	0.01	1.175	0.01	162.1		137.9					High	Not Found	Peak Found	High	9.083e-05	0.000193	5.1	49.43
High	[R].LQQHIQELESHLEAEEGAR.[Q]		1.68715e-11	0.000119819	1	1	3	Q6URW6	Q6URW6 [969-987]		0	2217.09	0.01	0.496	0.01	99.5		200.5					High	Not Found	High	High	9.083e-05	2.062e-12	5.03	40.64
High	[R].LQQELEDKMEVEQQSR.[R]	1xDeamidated [Q2]; 1xOxidation [M9]	4.94842e-08	0.000119819	1	1	1	Q9JMH9	Q9JMH9 [1385-1400]		1	2006.93										No Quan Values	Not Found	Not Found	High	High	9.083e-05	1.116e-08	3.13
High	[R].LQQELEDKMEVEQQSR.[R]	1xOxidation [M9]	9.00557e-06	0.000119819	1	1	2	Q9JMH9	Q9JMH9 [1385-1400]		1	2005.95	2.412	0.514	1.239	56	135	109					High	Peak Found	High	High	9.083e-05	3.047e-06	3.51	15.11
High	[R].LQQELDDLVVDLDNQR.[Q]		7.72687e-11	0.000119819	1	1	4	O08638	O08638 [1425-1440]		0	1912.96	0.182	0.703	0.128	115.2	21	163.8					High	High	High	High	9.083e-05	1.059e-11	5.14	54.69
High	[R].LQQELDDLTVDLDHQR.[Q]		3.39158e-11	0.000119819	1	1	2	Q61879	Q61879 [1425-1440]		0	1937.96	0.546	0.695	0.38	100.5	54.9	144.6					High	Peak Found	High	High	9.083e-05	4.38e-12	5.2	51.48
High	[R].LQQELDDLLVDLDHQR.[Q]		7.09743e-13	0.000119819	1	1	10	Q8VDD5	Q8VDD5 [1418-1433]		0	1949.99	0.202	1.112	0.225	142.8	28.8	128.4					High	High	High	High	9.083e-05	6.785e-14	5.53	54.67
High	[K].LQPQEISPPPTANLDR.[S]	1xDeamidated [Q4]	0.00246089	0.000119819	1	1	1	P34152	P34152 [942-957]		0	1776.91										Not Reliable	Not Found	High	Not Found	High	9.083e-05	0.001285	1.55
High	[R].IQPGNPSFTLSLK.[C]		1.51536e-05	0.000119819	1	1	1	O35643	O35643 [911-923]		0	1401.77	100		100		300						Not Found	High	Not Found	High	9.083e-05	5.307e-06	3.03	51.98
High	[K].LQQLKDETGELSSADEKR.[Y]		1.79313e-06	0.000119819	1	1	2	Q9EPU0	Q9EPU0 [583-600]		2	2047.03	100	0.01	9.369		271.1	28.9					Not Found	High	High	High	9.083e-05	5.342e-07	3.36	20.59
High	[R].IQTLPNQNQSQTQPLLK.[T]		1.4857e-05	0.000119819	1	1	2	Q8CH18	Q8CH18 [202-218]		0	1951.06										No Quan Values	High	High	Not Found	High	9.083e-05	5.2e-06	2.56
High	[R].LQTQASATVPIPK.[E]		7.6382e-06	0.000119819	1	1	2	Q8VDJ3	Q8VDJ3 [147-159]		0	1353.77	0.244	0.889	0.217	126.7	30.9	142.4					High	Peak Found	High	High	9.083e-05	2.541e-06	2.8	35.12
High	[R].LQTQLNELQAQLSQK.[E]		3.89216e-09	0.000119819	1	1	1	E9Q7G0	E9Q7G0 [1571-1585]		0	1741.94										No Quan Values	High	Not Found	Not Found	High	9.083e-05	7.212e-10	4.37
High	[K].LRQDFEEVTTQNEK.[L]		3.35266e-06	0.000119819	1	1	2	Q5DTM8	Q5DTM8 [349-362]		1	1736.84	100	0.01	10.173		273.2	26.8					Not Found	High	Peak Found	High	9.083e-05	1.048e-06	3.26	19.79
High	[R].LRPGISILALHGR.[Q]		2.08029e-07	0.000119819	1	1	3	Q80Y44	Q80Y44 [336-348]		0	1402.86	5.85	0.514	3.008	34.1	199.6	66.3					Peak Found	High	High	High	9.083e-05	5.255e-08	3.53	41.96
High	[R].LRNILSVVGTDALKK.[T]		1.7749e-05	0.000119819	1	1	2	Q9DAW6	Q9DAW6 [132-146]		2	1626.99										No Quan Values	High	Not Found	High	High	9.083e-05	6.319e-06	4.44
High	[K].LRLEVNMQALK.[G]	1xOxidation [M7]	0.00133491	0.000119819	1	1	2	O08638	O08638 [1563-1573]		1	1330.75	0.376	1.15	0.432	133.6	50.2	116.2					Peak Found	Peak Found	High	High	9.083e-05	0.0006607	2.24	31.73
High	[K].LRLDSIVIQQGR.[L]		4.12433e-05	0.000119819	2	2	4	Q6PGB8; Q91ZW3	Q6PGB8 [632-643]; Q91ZW3 [624-635]		1	1397.82	9.229	0.276	2.546	21.7	199.9	78.5				Shared	Peak Found	High	High	High	9.083e-05	1.568e-05	3.43	45.54
High	[R].LRLDGSDNKNDFWR.[L]		2.7596e-05	0.000119819	1	1	3	Q8K214	Q8K214 [90-103]		2	1735.85	4.049	0.129	0.521	23.4	94.8	181.8					Peak Found	High	High	High	9.083e-05	1.013e-05	3.43	35.39
High	[R].LRGWEAFLNAPEASR.[G]		1.66175e-05	0.000119819	1	1	2	Q8BGC0	Q8BGC0 [367-381]		1	1716.88	0.01	0.798	0.01	133.1		166.9					Peak Found	High	High	High	9.083e-05	5.894e-06	3.63	52.68
High	[R].LRETEILFHSTLLR.[L]		1.62442e-06	0.000119819	1	1	2	Q8R5K4	Q8R5K4 [81-94]		1	1727.98	100	0.01	17.781		284	16					Not Found	High	Peak Found	High	9.083e-05	4.82e-07	3.98	51.42
High	[R].IREPLTAQQLETTTER.[W]		2.41184e-06	0.000119819	1	1	2	Q8K1A6	Q8K1A6 [783-798]		1	1886	4.713	0.392	1.848	36.3	171.1	92.6					Peak Found	High	High	High	9.083e-05	7.346e-07	2.82	34.57
High	[R].IRELTAVVQKR.[F]		1.08296e-05	0.000119819	1	1	2	P62908	P62908 [66-76]		2	1312.81	0.01	0.714	0.01	125		175					High	Not Found	High	High	9.083e-05	3.706e-06	4.38	15.56
High	[R].LREIQPCLAESR.[A]	1xCarbamidomethyl [C7]	0.000441708	0.000119819	1	1	1	Q3U319	Q3U319 [884-895]		1	1471.77	100	0.01	2.821		221.5	78.5					Not Found	High	Peak Found	High	9.083e-05	0.000202	3.44	23.4
High	[K].IRELETQISELQEDLESER.[A]	1xDeamidated [Q]	0.000176832	0.000119819	1	1	2	Q8VDD5	Q8VDD5 [1106-1124]		1	2318.14										No Quan Values	High	Not Found	High	High	9.083e-05	7.521e-05	2.25
High	[K].IRELETQISELQEDLESER.[A]		1.89644e-16	0.000119819	1	1	12	Q8VDD5	Q8VDD5 [1106-1124]		1	2317.15	0.964	0.494	0.476	75.2	72.5	152.3					High	Peak Found	High	High	9.083e-05	9.644e-18	5.23	54.16
High	[K].IRELEGHISDLQEDLDSER.[A]	1xDeamidated [Q12]	1.26096e-07	0.000119819	1	1	1	O08638	O08638 [1113-1131]		1	2255.08										Not Reliable	High	Not Found	Not Found	High	9.083e-05	3.069e-08	3.31
High	[K].IRELEGHISDLQEDLDSER.[A]		4.00138e-13	0.000119819	1	1	6	O08638	O08638 [1113-1131]		1	2254.09	0.284	0.758	0.216	115.3	32.8	152					High	High	High	High	9.083e-05	3.657e-14	6.83	46.9
High	[K].LREFLEGSNLITK.[L]		0.0012917	0.000119819	1	1	1	Q91Z69	Q91Z69 [443-455]		1	1519.85	100	0.01	1.883		195.9	104.1					Not Found	High	Peak Found	High	9.083e-05	0.000641	2.77	47.37
High	[K].LRECLPLIIFLR.[N]	1xCarbamidomethyl [C4]	9.49287e-06	0.000119819	1	1	1	P62702	P62702 [38-49]		1	1542.92										No Quan Values	Not Found	Not Found	High	High	9.083e-05	3.21e-06	4.13
High	[R].LRECELSPGVNR.[D]	1xCarbamidomethyl [C4]	3.47515e-05	0.000119819	1	1	3	Q99MR6	Q99MR6 [486-497]		1	1429.72	30.152	0.287	8.648	8.7	261.1	30.2					Peak Found	High	High	High	9.083e-05	1.304e-05	3.04	15.95
High	[K].LRDEEVHTGLGELLR.[S]		7.54325e-08	0.000119819	1	1	6	P19324	P19324 [101-115]		1	1736.93	0.059	0.924	0.055	140.1	8.3	151.6					High	Peak Found	High	High	9.083e-05	1.762e-08	4.45	43.29
High	[R].LQVSNVLSQPLAQAAVK.[L]		2.8643e-08	0.000119819	1	1	1	Q9DBG6	Q9DBG6 [290-306]		0	1766.02										No Quan Values	High	Not Found	Not Found	High	9.083e-05	6.204e-09	5.1
High	[R].LQVIVCSATLHSFDVKK.[L]	1xCarbamidomethyl [C6]	2.59309e-06	0.000119819	1	1	1	Q91VR5	Q91VR5 [401-417]		1	1945.06	0.01	0.311	0.01	71.2		228.8					Peak Found	Not Found	High	High	9.083e-05	7.934e-07	4.4	50.57
High	[K].LQVDALIDTIKR.[S]		5.28536e-08	0.000119819	1	1	5	Q9JMH9	Q9JMH9 [1023-1034]		1	1384.82	0.778	2.003	1.558	131.8	102.5	65.8					High	High	High	High	9.083e-05	1.197e-08	4.61	53.07
High	[K].IQTSNVTNKNDPK.[S]		1.56147e-06	0.000119819	1	1	2	Q64012	Q64012 [5-17]		1	1458.75	0.776	100	100	168.9	131.1						High	Peak Found	Not Found	High	9.083e-05	4.603e-07	3.45	9.18
High	[R].IQTQPGYANTLR.[E]	1xDeamidated [Q4]	0.000574812	0.000119819	1	1	1	Q8VEM8	Q8VEM8 [185-196]		0	1362.7										Not Reliable	High	Not Found	Not Found	High	9.083e-05	0.0002669	2.55
High	[R].IQTQPGYANTLR.[E]		0.000136773	0.000119819	1	1	2	Q8VEM8	Q8VEM8 [185-196]		0	1361.72	0.132	1.207	0.159	153.1	20.2	126.8					Peak Found	High	High	High	9.083e-05	5.683e-05	3.13	22.82
High	[R].IRQNEINNPK.[F]		5.58403e-05	0.000119819	1	1	2	Q8K4Z5	Q8K4Z5 [71-80]		1	1225.66	100		100		300						Not Found	High	High	High	9.083e-05	2.163e-05	3.06	9.2
High	[K].LSQVNGATPVSPIEPESK.[K]	1xDeamidated [N5]	1.87094e-05	0.000119819	1	1	2	Q7TPV4	Q7TPV4 [1270-1287]		0	1853.95	0.01	0.678	0.01	121.2		178.8					High	Not Found	High	High	9.083e-05	6.662e-06	3.12	40.8
High	[K].LSQVNGATPVSPIEPESK.[K]	2xDeamidated [Q3; N5]	4.7849e-06	0.000119819	1	1	4	Q7TPV4	Q7TPV4 [1270-1287]		0	1854.93										No Quan Values	High	High	High	High	9.083e-05	1.542e-06	2.74
High	[R].LSQVSDSVSGQTVVDPK.[G]		7.3205e-07	0.000119819	1	1	3	Q91YR7	Q91YR7 [255-271]		0	1745.89	10.45	0.811	8.478	23.7	247.2	29.2					High	High	High	High	9.083e-05	2.039e-07	3.43	31.13
High	[R].LTPSLEAGLQR.[D]		0.00269808	0.000119819	1	1	1	Q91W86	Q91W86 [921-931]		0	1184.66	3.99	0.573	2.285	44.5	177.7	77.8					Peak Found	High	Peak Found	High	9.083e-05	0.001411	2.14	36.47
High	[K].LTPSGYEWGR.[Q]		0.00141635	0.000119819	1	1	4	Q99PV0	Q99PV0 [2230-2239]		0	1165.56	0.01	1.133	0.01	159.3		140.7					High	Not Found	High	High	9.083e-05	0.0007071	2.06	30.87
High	[K].LTPLSHEVISR.[Q]		7.17225e-05	0.000119819	1	1	1	Q9Z0N1	Q9Z0N1 [28-38]		0	1251.71	0.3	1.087	0.326	135.2	40.5	124.3					High	Peak Found	Peak Found	High	9.083e-05	2.834e-05	2.13	25.15
High	[K].LTPLSEISQR.[L]		0.000941813	0.000119819	1	1	1	Q8BIK4	Q8BIK4 [1808-1817]		0	1143.64	0.01	0.837	0.01	136.7		163.3					Peak Found	Not Found	High	High	9.083e-05	0.0004541	2.13	37.77
High	[K].LTPEEEEILNKKR.[S]		3.14101e-08	0.000119819	1	1	6	P62242	P62242 [129-141]		2	1598.87	0.149	0.736	0.109	119.7	17.8	162.6					High	Peak Found	High	High	9.083e-05	6.846e-09	3.82	20.04
High	[K].LTPEEEEILNKK.[R]		4.43427e-05	0.000119819	1	1	2	P62242	P62242 [129-140]		1	1442.77	2.073	1.289	2.672	78	161.6	60.5					High	High	Peak Found	High	9.083e-05	1.69e-05	3.43	26.61
High	[K].LTPEEEEILNK.[K]		0.00071431	0.000119819	1	1	4	P62242	P62242 [129-139]		0	1314.68	2.085	1.538	3.207	80.3	167.5	52.2					High	High	High	High	9.083e-05	0.000338	2	34.15
High	[R].LTMQVSSLQR.[E]	1xOxidation [M3]	0.000103037	0.000119819	1	1	2	Q7TNV0	Q7TNV0 [70-79]		0	1178.62	0.01	1.183	0.01	162.6		137.4					High	Not Found	Peak Found	High	9.083e-05	4.197e-05	2.72	16.66
High	[K].ITMIAEPLEK.[G]	1xOxidation [M3]	0.00108142	0.000119819	1	1	1	O08810	O08810 [684-693]		0	1160.62	24.452	100	100	11.8	288.2						Peak Found	High	Not Found	High	9.083e-05	0.0005266	2.06	30.16
High	[R].LTLYQSALESAR.[Q]		0.000137677	0.000119819	1	1	2	Q8K1A6	Q8K1A6 [143-154]		0	1351.72	100	0.01	4.041		240.5	59.5					Not Found	High	Peak Found	High	9.083e-05	5.723e-05	2.98	48.74
High	[R].LTISSPLEAHK.[A]		3.52124e-05	0.000119819	1	1	4	Q921M3	Q921M3 [152-162]		0	1195.67	4.894	0.817	3.998	42.1	206.3	51.6					High	High	High	High	9.083e-05	1.323e-05	2.72	31.96
High	[R].ITPSYVAFTPEGER.[L]		4.37623e-05	0.000119819	1	1	3	P20029	P20029 [62-75]		0	1566.78	0.561	1.368	0.767	130.9	73.4	95.7					Peak Found	High	High	High	9.083e-05	1.675e-05	2.83	48.33
High	[K].LTLSALVDGK.[S]		0.000362523	0.000119819	1	1	1	Q60930	Q60930 [269-278]		0	1016.6	0.01	0.969	0.01	147.6		152.4					Peak Found	Not Found	High	High	9.083e-05	0.0001622	2.88	52.04
High	[K].ITLEANSQSVSVQGIR.[F]		5.46596e-10	0.000119819	1	1	1	Q6P5D8	Q6P5D8 [1209-1224]		0	1701.91	0.283	1.043	0.295	133.8	37.9	128.3					High	Peak Found	Peak Found	High	9.083e-05	8.746e-11	4.85	46.66
High	[K].LTLDTIFVPNTGKK.[S]		0.000556196	0.000119819	1	1	1	Q60931	Q60931 [97-110]		1	1546.88										No Quan Values	Not Found	High	Not Found	High	9.083e-05	0.0002589	2.67
High	[R].LTLDQGSVQGPPTETER.[I]	1xDeamidated [Q5]	0.000231653	0.000119819	1	1	1	Q921G8	Q921G8 [778-794]		0	1828.89										No Quan Values	Not Found	High	Not Found	High	9.083e-05	0.0001006	1.81
High	[K].ITKPGSIDSNNQLFAPGGR.[L]		1.25185e-05	0.000119819	1	1	2	Q6NZJ6	Q6NZJ6 [1076-1094]		0	1972.02	0.998	0.84	0.838	94.1	93.9	112					High	Peak Found	High	High	9.083e-05	4.328e-06	3.89	36.41
High	[K].ITKFENAFLSHVISQHQSLLGNIR.[S]		1.15217e-13	0.000119819	1	1	3	Q03265	Q03265 [504-527]		1	2752.49	0.867	1.114	0.965	108.5	94	97.4					High	Peak Found	High	High	9.083e-05	9.594e-15	8.81	54.15
High	[K].LTKEDEQQQALQDIASR.[C]		1.07021e-09	0.000119819	1	1	1	P97386	P97386 [392-408]		1	1972.99	3.288	0.766	2.518	53.6	176.3	70					Peak Found	High	Peak Found	High	9.083e-05	1.801e-10	5.21	31.26
High	[R].LTHVLTGK.[N]		0.00262808	0.000119819	1	1	1	Q9ESP1	Q9ESP1 [106-113]		0	868.525	10.294	2.659	27.377	25.7	264.6	9.7					Peak Found	High	Peak Found	High	9.083e-05	0.001379	2.53	10.89
High	[K].LTGVFAPRPSTGPHK.[L]		7.19853e-06	0.000119819	1	1	5	P62702	P62702 [23-37]		0	1564.86	0.037	1.134	0.042	156.4	5.7	137.9					High	Peak Found	High	High	9.083e-05	2.391e-06	2.22	19.14
High	[R].LTGTAIDCYK.[Y]	1xCarbamidomethyl [C8]	0.000804177	0.000119819	1	1	1	Q4FK66	Q4FK66 [109-118]		0	1141.56	0.01	1.396	0.01	174.8		125.2					Peak Found	Not Found	High	High	9.083e-05	0.0003832	2.38	22.79
High	[K].LTGIKHELQANCYEEVKDR.[C]	1xCarbamidomethyl [C12]; 1xDeamidated [N/Q]	1.0548e-05	0.000119819	1	1	2	P18760	P18760 [128-146]		2	2304.13		0.01	0.01			300					Not Found	Not Found	High	High	9.083e-05	3.613e-06	2.98	22.93
High	[K].LTGIKHELQANCYEEVKDR.[C]	1xCarbamidomethyl [C12]	0.00295806	0.000119819	1	1	1	P18760	P18760 [128-146]		2	2303.14										No Quan Values	Not Found	High	Not Found	High	9.083e-05	0.00156	1.22
High	[K].LTILPDPEKPIR.[L]		1.21929e-05	0.000119819	1	1	1	Q6P5D8	Q6P5D8 [1360-1371]		0	1391.83	0.206	0.684	0.141	112.5	23.1	164.4					Peak Found	Peak Found	High	High	9.083e-05	4.224e-06	3.3	47.38
High	[R].LTPVRPAAASPIVSGAR.[R]		9.90442e-05	0.000119819	1	1	2	P59997	P59997 [549-565]		0	1662.96	1.846	0.666	1.229	69	127.4	103.6					Peak Found	High	High	High	9.083e-05	4.029e-05	2.23	32.12
High	[R].LTPYEVDELRR.[K]		6.12348e-05	0.000119819	1	1	2	Q501J6	Q501J6 [65-75]		1	1390.73	0.074	0.969	0.072	142.4	10.5	147					High	Peak Found	High	High	9.083e-05	2.404e-05	3.06	32.63
High	[K].LTQEEINLK.[S]		0.00252646	0.000119819	1	1	2	Q8CG47	Q8CG47 [563-571]		0	1087.6	0.01	0.951	0.01	146.2		153.8					High	Not Found	High	High	9.083e-05	0.00132	2.2	24.76
High	[K].LVAIVDVIDQNR.[A]		2.96899e-07	0.000119819	1	1	2	Q9CR57	Q9CR57 [24-35]		0	1354.77	17.811	0.784	13.972	14.9	266	19					Peak Found	High	High	High	9.083e-05	7.7e-08	3.8	54.29
High	[R].IVALSSSLSNAK.[D]		2.27973e-05	0.000119819	1	1	2	Q6P4T2	Q6P4T2 [1487-1498]		0	1189.68	0.14	0.876	0.122	131.5	18.4	150.1					High	Peak Found	High	High	9.083e-05	8.285e-06	3.13	32.35
High	[R].IVALNAHTFLR.[N]	1xDeamidated [N5]	1.69605e-07	0.000119819	1	2	1	P35550	P35550 [251-261]		0	1255.72	0.01	0.708	0.01	124.3		175.7					High	Not Found	Peak Found	High	9.083e-05	4.202e-08	4.23	51.73
High	[R].IVALNAHTFLR.[N]		2.38186e-08	0.000119819	1	2	5	P35550	P35550 [251-261]		0	1254.73	0.048	1.359	0.066	168.1	8.2	123.7					High	High	High	High	9.083e-05	5.097e-09	3.92	47.63
High	[R].LVAGEMGQNEPDQGGQR.[G]	1xOxidation [M6]	0.00186707	0.000119819	1	1	1	O08756	O08756 [131-147]		0	1801.81	100	0.01	2.466		213.4	86.6					Not Found	High	Peak Found	High	9.083e-05	0.0009537	1.99	11.39
High	[K].IVAFENAFER.[L]		5.09211e-05	0.000119819	1	1	3	Q9Z1Z0	Q9Z1Z0 [203-212]		0	1195.61	9.176	0.684	6.278	25.8	236.5	37.7					High	High	High	High	9.083e-05	1.968e-05	2.78	50.46
High	[K].IVAETMDNYLFGER.[L]	1xOxidation [M6]	0.000174518	0.000119819	1	1	1	Q91VE6	Q91VE6 [103-116]		0	1673.78										No Quan Values	Not Found	Not Found	High	High	9.083e-05	7.399e-05	2.13
High	[K].IVAERPGTNSTGPGPMAPPR.[A]	1xDeamidated [N9]; 1xOxidation [M16]	3.90111e-06	0.000119819	1	1	2	Q62318	Q62318 [409-428]		0	2022.01										No Quan Values	Not Found	High	High	High	9.083e-05	1.235e-06	2.6
High	[K].IVAERPGTNSTGPGPMAPPR.[A]	1xOxidation [M16]	1.39192e-07	0.000119819	1	1	2	Q62318	Q62318 [409-428]		0	2021.02	100	0.01	5.207		251.7	48.3					Not Found	High	Peak Found	High	9.083e-05	3.397e-08	3.38	17.42
High	[K].ITYGQCGDVLR.[A]	1xCarbamidomethyl [C6]	0.000101021	0.000119819	1	2	1	P09541	P09541 [69-79]		0	1281.63	5.751	0.733	4.216	37	212.6	50.4					Peak Found	High	Peak Found	High	9.083e-05	4.102e-05	2.25	28.37
High	[R].LTWHAYPEDAENK.[E]		0.00214356	0.000119819	1	1	1	Q61686	Q61686 [172-184]		0	1573.73	29.389	100	100	9.9	290.1						Peak Found	High	Not Found	High	9.083e-05	0.001103	2.39	27.69
High	[R].LTVVDTPGYGDAINCR.[D]	1xCarbamidomethyl [C15]	4.7051e-05	0.000119819	1	1	1	P42208	P42208 [97-112]		0	1750.84	0.01	1.021	0.01	151.6		148.4					Peak Found	Not Found	High	High	9.083e-05	1.805e-05	2.53	46
High	[K].ITVTSEVPFSKR.[Y]		6.62715e-05	0.000119819	1	1	3	P67984	P67984 [70-81]		1	1363.76										Not Reliable	High	Not Found	High	High	9.083e-05	2.608e-05	3.31
High	[K].ITVTSEVPFSK.[R]		2.35607e-05	0.000119819	1	1	2	P67984	P67984 [70-80]		0	1207.66	0.306	1.55	0.474	153.8	47	99.2					High	Peak Found	High	High	9.083e-05	8.588e-06	3	44.01
High	[K].ITVPGNFQGHSGAQCITCSYK.[A]	2xCarbamidomethyl [C15; C18]	2.28127e-07	0.000119819	1	1	2	Q08943	Q08943 [326-346]		0	2325.08	0.388	0.932	0.361	121.9	47.3	130.8					High	Peak Found	High	High	9.083e-05	5.81e-08	3.44	41.64
High	[K].LTTYAMTVPFVR.[Q]	1xOxidation [M6]	3.99071e-05	0.000119819	1	1	2	Q8BMS1	Q8BMS1 [268-279]		0	1414.74	0.01	0.828	0.01	135.8		164.2					High	Not Found	High	High	9.083e-05	1.509e-05	3.18	51.68
High	[K].LTTTGQVTSPVK.[G]		0.00218626	0.000119819	1	1	1	P97386	P97386 [203-214]		0	1231.69	100	0.01	1.874		195.6	104.4					Not Found	Peak Found	High	High	9.083e-05	0.001127	2.6	20.14
High	[R].LTTSPAQNAQQLHER.[I]		0.000197783	0.000119819	1	1	1	Q8BPU7	Q8BPU7 [77-91]		0	1693.86	0.939	0.606	0.569	83.6	78.5	137.9					High	Peak Found	Peak Found	High	9.083e-05	8.504e-05	2.96	14.98
High	[K].LTSSSIDPGLNIK.[Q]		0.000709623	0.000119819	1	1	1	Q8R2M2	Q8R2M2 [561-573]		0	1344.74	4.269	0.694	2.962	44.7	190.9	64.4					Peak Found	Peak Found	High	High	9.083e-05	0.000335	2.48	42.97
High	[R].ITSLEVENQNLR.[G]		2.05915e-06	0.000119819	1	1	2	P57776	P57776 [84-95]		0	1415.75	0.01	1.199	0.01	163.6		136.4					High	Not Found	High	High	9.083e-05	6.219e-07	3.1	32.61
High	[R].ITSGPFEPDLYK.[S]		0.00041904	0.000119819	1	1	1	P50580	P50580 [333-344]		0	1366.69	0.511	1.117	0.57	124.7	63.7	111.7					High	Peak Found	Peak Found	High	9.083e-05	0.0001902	2.76	48.62
High	[K].LTSDDVKEQIYK.[L]		2.37324e-07	0.000119819	1	1	2	P62301	P62301 [28-39]		1	1438.74	0.356	1.436	0.511	146.2	52	101.8					High	Peak Found	High	High	9.083e-05	6.072e-08	3.92	23.85
High	[K].LTRDETNYGIPQR.[A]		9.49287e-06	0.000119819	1	1	3	P68040	P68040 [45-57]		1	1562.79	0.041	1.152	0.047	157.1	6.5	136.4					High	Peak Found	High	High	9.083e-05	3.229e-06	3.23	18.71
High	[K].LTQVLNTHYVAPR.[R]		2.57778e-08	0.000119819	1	2	3	Q3TKT4	Q3TKT4 [893-905]		0	1511.83	0.397	0.682	0.271	104.8	41.6	153.6					High	High	High	High	9.083e-05	5.525e-09	2.35	32.01
High	[K].ITQSNAILR.[Y]		0.000330593	0.000119819	2	4	2	P10649; P15626	P10649 [70-78]; P15626 [70-78]		0	1015.59	4.276	2.146	9.178	52.2	223.4	24.3				Shared	High	High	Peak Found	High	9.083e-05	0.0001478	2.3	18.03
High	[K].LTGDVEELEIQEKPALK.[V]		0.00011299	0.000119819	1	1	1	Q9QXK7	Q9QXK7 [533-549]		0	1912.03	0.01	0.914	0.01	143.3		156.7					Peak Found	Not Found	High	High	9.083e-05	4.637e-05	2.94	47.38
High	[R].LTGADGTPPGFLLK.[A]		9.45811e-05	0.000119819	1	1	1	Q9CR62	Q9CR62 [109-122]		0	1386.76		0.01	0.01			300					Not Found	Not Found	High	High	9.083e-05	3.816e-05	2.85	52.35
High	[K].LTFSCLGGSDNFK.[H]	1xCarbamidomethyl [C5]	1.3737e-07	0.000119819	1	1	1	Q9R0Q7	Q9R0Q7 [36-48]		0	1445.67	30.399	0.802	24.374	9.2	279.3	11.5					Peak Found	High	Peak Found	High	9.083e-05	3.361e-08	3.78	50.76
High	[K].LTFNSLLEK.[A]		0.000793658	0.000119819	1	1	1	Q80W14	Q80W14 [602-610]		0	1064.6										No Quan Values	Not Found	High	Not Found	High	9.083e-05	0.0003795	2.48
High	[R].LSVPDVPKEHFGQR.[L]		9.52061e-05	0.000119819	1	1	1	Q8R1A4	Q8R1A4 [251-264]		1	1608.85	1.715	0.666	1.142	71.2	122	106.8					High	Peak Found	Peak Found	High	9.083e-05	3.857e-05	3.92	34.71
High	[R].LSVLGAITSVQQR.[L]		0.00102595	0.000119819	1	1	1	Q8BWY3	Q8BWY3 [69-81]		0	1371.8										No Quan Values	High	Not Found	Not Found	High	9.083e-05	0.0005003	2.77
High	[K].LSVGGDSDPPLKR.[S]		1.95923e-05	0.000119819	1	1	1	Q6NZF1	Q6NZF1 [288-300]		1	1340.72	3.072	1.076	3.306	60	184.3	55.7					Peak Found	High	Peak Found	High	9.083e-05	7.043e-06	2.34	20.21
High	[K].LSVACFYGGTPYGGQIER.[M]	1xCarbamidomethyl [C5]	8.38726e-10	0.000119819	1	1	2	Q9JIK5	Q9JIK5 [359-376]		0	1974.94										No Quan Values	High	High	Not Found	High	9.083e-05	1.386e-10	4.68
High	[R].LSTQPALAGPGAAPR.[A]		0.0002458	0.000119819	1	1	2	Q80U87	Q80U87 [374-388]		0	1406.78	3.491	0.53	1.851	47	164.2	88.7					High	Peak Found	High	High	9.083e-05	0.0001068	2.47	28.55
High	[K].ISTPVDVNNR.[E]		0.00244477	0.000119819	1	1	2	P80318	P80318 [140-149]		0	1114.59	0.347	0.922	0.319	123.4	42.8	133.9					Peak Found	High	High	High	9.083e-05	0.001277	2.76	20.5
High	[K].LSTNTFGPVGNGDQTGPESR.[G]	2xDeamidated [N4; N11]	2.10025e-06	0.000119819	1	1	1	Q8BGW5	Q8BGW5 [135-154]		0	2035.92										Not Reliable	Not Found	High	Not Found	High	9.083e-05	6.328e-07	2.68
High	[K].LSTNTFGPVGNGDQTGPESR.[G]		3.08868e-07	0.000119819	1	1	1	Q8BGW5	Q8BGW5 [135-154]		0	2033.95	100		100		300						Not Found	High	Not Found	High	9.083e-05	8.064e-08	2.83	34.5
High	[K].LSTNQQNILK.[F]		1.97218e-05	0.000119819	1	1	1	Q9CR67	Q9CR67 [149-158]		0	1158.65	100		100		300						Not Found	High	Not Found	High	9.083e-05	7.096e-06	2.68	20.41
High	[R].LSTLTATEANHTR.[L]		4.58275e-05	0.000119819	1	1	3	Q8R3N1	Q8R3N1 [675-687]		0	1414.73	11.995	0.408	4.898	19.4	233	47.6					High	High	Peak Found	High	9.083e-05	1.756e-05	3	13.46
High	[K].LSTLSDQVNQRDFESEKR.[L]		3.55743e-06	0.000119819	1	1	3	Q9JMH9	Q9JMH9 [1632-1649]		2	2152.06	0.01	0.69	0.01	122.5		177.5					High	Not Found	High	High	9.083e-05	1.121e-06	3.45	26.16
High	[K].LSTLSDQVNQR.[D]		7.17225e-05	0.000119819	1	1	3	Q9JMH9	Q9JMH9 [1632-1642]		0	1260.65	0.507	1.123	0.57	125.1	63.5	111.4					High	High	High	High	9.083e-05	2.842e-05	2.35	17.97
High	[K].LSTLPSDFCGLTHLVK.[L]	1xCarbamidomethyl [C9]	1.47694e-07	0.000119819	1	1	2	Q922Q8	Q922Q8 [51-66]		0	1787.94		0.01	0.01			300					High	Not Found	High	High	9.083e-05	3.63e-08	4.69	54.32
High	[K].LSTDVCEQILR.[V]	1xCarbamidomethyl [C6]	2.58368e-05	0.000119819	1	1	1	Q6EDY6	Q6EDY6 [230-240]		0	1333.68	1.228	0.943	1.158	91.2	112	96.7					Peak Found	Peak Found	High	High	9.083e-05	9.439e-06	3.53	44.52
High	[K].LSTDDLNSLIAHAHR.[R]		1.13819e-06	0.000119819	1	1	2	Q8CAQ8	Q8CAQ8 [395-409]		0	1662.86	0.01	0.917	0.01	143.5		156.5					High	Not Found	High	High	9.083e-05	3.285e-07	4.93	50.8
High	[R].LSSVSHIVLDEIHER.[N]		4.23042e-12	0.000119819	1	1	2	Q8VHK9	Q8VHK9 [318-332]		0	1733.92	4.34	4.508	19.566	53.9	234.1	12					Peak Found	High	Peak Found	High	9.083e-05	4.648e-13	5.25	47.51
High	[R].LSSVDSVLKR.[M]		4.61303e-05	0.000119819	1	1	1	P28660	P28660 [897-906]		1	1103.64	13.434	0.233	3.126	16	215.2	68.8					Peak Found	High	Peak Found	High	9.083e-05	1.761e-05	2.48	23.44
High	[K].LSSTQQSLAEKETHLTNLR.[A]		1.13895e-08	0.000119819	1	1	1	Q99MI1	Q99MI1 [899-917]		1	2156.13	1.258	100	100	132.9	167.1						Peak Found	High	Not Found	High	9.083e-05	2.301e-09	3.08	30.49
High	[K].LSSTPPLSALGR.[L]		1.98521e-05	0.000119819	1	1	2	Q6P4S8	Q6P4S8 [80-91]		0	1198.68	0.336	0.749	0.252	112.3	37.7	150					High	Peak Found	High	High	9.083e-05	7.147e-06	2.52	42.49
High	[R].LSSSSATLLNSPDR.[A]		4.97781e-06	0.000119819	1	1	1	O88735	O88735 [199-212]		0	1447.74	8.389	0.47	3.941	26	218.5	55.5					Peak Found	High	Peak Found	High	9.083e-05	1.606e-06	3.36	28.68
High	[R].ISSPLFNTK.[Q]		0.000986223	0.000119819	1	1	1	Q8CGY8	Q8CGY8 [1002-1010]		0	1006.56	100		100		300						Not Found	High	Not Found	High	9.083e-05	0.0004794	1.79	35.29
High	[K].LSSLIILMPHHVEPLER.[L]	1xOxidation [M8]	1.4857e-05	0.000119819	1	1	2	P19324	P19324 [263-279]		0	2000.1	0.287	0.86	0.246	122.5	35.1	142.4					High	Peak Found	High	High	9.083e-05	5.216e-06	3.61	51.47
High	[K].ISSLLEEQFQQGK.[L]		2.27452e-08	0.000119819	1	1	8	P62242	P62242 [158-170]		0	1506.78	1.529	1.517	2.32	94.1	143.9	62					High	High	High	High	9.083e-05	4.842e-09	4.17	46.55
High	[K].ISRPGDSDDSR.[S]		0.00228923	0.000119819	1	1	1	Q8R081	Q8R081 [176-186]		0	1204.56	0.01	0.961	0.01	147.1		152.9					High	Not Found	Peak Found	High	9.083e-05	0.001184	2.81	8.68
High	[R].LSQVSDSVSGQTVVDPK.[G]	1xDeamidated [Q3]	0.000150976	0.000119819	1	1	1	Q91YR7	Q91YR7 [255-271]		0	1746.88										Not Reliable	Not Found	High	Not Found	High	9.083e-05	6.329e-05	1.98
High	[R].ISVSFYHVK.[S]		0.00146371	0.000119819	1	1	4	Q8JZQ9	Q8JZQ9 [576-584]		0	1079.59	4.016	0.68	2.732	46.3	185.8	68					High	High	High	High	9.083e-05	0.0007298	2.05	33.76
High	[R].IVATKPLYVALAQR.[K]		2.90228e-08	0.000119819	1	1	4	P29341	P29341 [357-370]		0	1542.94	0.01	1.305	0.01	169.9		130.1					High	Not Found	High	High	9.083e-05	6.28e-09	3.52	47.61
High	[K].ISVVVETVYTHVLHPYPTQITQSEK.[Q]		1.51088e-06	0.000119819	1	1	1	Q91YQ5	Q91YQ5 [128-152]		0	2868.51		0.01	0.01			300					Not Found	Not Found	High	High	9.083e-05	4.45e-07	5.17	54.37
High	[R].ISVYYNEATGGK.[Y]		0.000321998	0.000119819	1	1	1	P99024	P99024 [47-58]		0	1301.64	0.01	1.379	0.01	173.9		126.1					High	Not Found	Peak Found	High	9.083e-05	0.0001435	2.89	25.48
High	[R].LTFASTLSHLR.[R]		3.25582e-07	0.000119819	1	1	3	Q8CFI7	Q8CFI7 [473-483]		0	1245.69	4.088	0.769	3.143	47	192	61.1					High	High	High	High	9.083e-05	8.491e-08	2.89	48.3
High	[K].LTEVLTDSHVK.[V]		0.000668796	0.000119819	1	1	1	E9PVA8	E9PVA8 [1543-1553]		0	1241.67	0.01	0.81	0.01	134.3		165.7					High	Not Found	Peak Found	High	9.083e-05	0.000314	2.1	20.52
High	[K].LTEQLAGPLR.[Q]		0.000524192	0.000119819	1	1	1	Q9CZU3	Q9CZU3 [922-931]		0	1097.63	11.066	0.411	4.549	20.7	229	50.3					Peak Found	High	Peak Found	High	9.083e-05	0.0002427	3.02	33.79
High	[R].LTEQKGEQQIQK.[A]		3.98161e-08	0.000119819	1	1	6	Q920B9	Q920B9 [493-504]		1	1429.76	2.284	2.09	4.774	79.7	182.1	38.1					High	High	High	High	9.083e-05	8.848e-09	4.93	9.26
High	[R].LTEPQLGLGSQR.[D]		0.000100358	0.000119819	1	1	2	P70302	P70302 [503-514]		0	1298.71	0.455	0.839	0.382	113.4	51.6	135.1					High	Peak Found	High	High	9.083e-05	4.094e-05	2.61	36.58
High	[R].LTEMETMQSQLMAEK.[L]	1xDeamidated [Q8]; 3xOxidation [M4; M7; M12]	0.000567292	0.000119819	1	1	1	Q8VDD5	Q8VDD5 [868-882]		0	1818.78										Not Reliable	High	Not Found	Not Found	High	9.083e-05	0.0002633	2.78
High	[R].LTEMETMQSQLMAEK.[L]	3xOxidation [M4; M7; M12]	5.87283e-08	0.000119819	1	1	2	Q8VDD5	Q8VDD5 [868-882]		0	1817.8	0.161	0.734	0.118	118.9	19.1	162					High	Peak Found	High	High	9.083e-05	1.348e-08	3.8	16.01
High	[R].LTEMETMQSQLMAEK.[L]	2xOxidation [M4; M7]	1.00727e-05	0.000119819	1	1	1	Q8VDD5	Q8VDD5 [868-882]		0	1801.8										No Quan Values	High	Not Found	Not Found	High	9.083e-05	3.425e-06	2.34
High	[R].ITEIYEGTSEIQR.[L]		3.3208e-07	0.000119819	1	1	1	Q07417	Q07417 [387-399]		0	1538.77										No Quan Values	High	Not Found	Not Found	High	9.083e-05	8.708e-08	3.38
High	[K].LTEDKADVQSIIGLQR.[F]		1.03554e-09	0.000119819	1	1	5	Q62318	Q62318 [775-790]		1	1785.97	10.804	0.789	8.522	23	248	29.1					High	High	High	High	9.083e-05	1.736e-10	4.03	48.62
High	[K].ITDVIIGFQACCR.[G]	2xCarbamidomethyl [C11; C12]	2.38186e-08	0.000119819	1	1	3	Q8VDD5	Q8VDD5 [779-791]		0	1552.76	0.639	1.487	0.95	129.8	82.9	87.3					High	High	High	High	9.083e-05	5.097e-09	4.8	52.7
High	[K].LTDTSKDDENHEESEALQEDMLGNR.[L]	1xOxidation [M21]	0.00109575	0.000119819	1	1	1	Q8CH18	Q8CH18 [975-999]		1	2892.24										No Quan Values	Not Found	High	Not Found	High	9.083e-05	0.0005344	1.38
High	[R].ITDSGQDTAFLHSK.[Y]		5.88619e-05	0.000119819	1	1	2	Q3UPF5	Q3UPF5 [444-457]		0	1519.74	5.82	100	100	44	256						Peak Found	High	Not Found	High	9.083e-05	2.292e-05	2.06	21.11
High	[K].ITDSAGHILYAK.[E]		7.96942e-05	0.000119819	1	1	2	Q9D1D4	Q9D1D4 [76-87]		0	1288.69	1.691	0.594	1.005	68.6	116	115.4					Peak Found	High	Peak Found	High	9.083e-05	3.188e-05	2.28	21.31
High	[K].LTDNGTEFSVK.[V]		1.75167e-05	0.000119819	1	1	1	Q6P9P6	Q6P9P6 [146-156]		0	1210.6	5.413	100	100	46.8	253.2						Peak Found	High	Not Found	High	9.083e-05	6.241e-06	2.55	24.04
High	[R].LTDEQVALVHR.[L]		0.00157357	0.000119819	1	1	2	P97452	P97452 [182-192]		0	1280.7	1.477	1.074	1.586	88	130	82					High	Peak Found	High	High	9.083e-05	0.0007914	2.59	22.67
High	[K].ITDDQQESLNK.[W]		6.02562e-06	0.000119819	1	1	1	P32067	P32067 [317-327]		0	1290.62	0.225	1.18	0.265	144.8	32.5	122.7					High	Peak Found	Peak Found	High	9.083e-05	1.969e-06	3.59	10.88
High	[K].LTDAQVLTR.[L]		0.000814835	0.000119819	1	1	2	Q9WUK4	Q9WUK4 [188-196]		0	1016.57	0.166	0.802	0.133	124.3	20.7	155					High	Peak Found	High	High	9.083e-05	0.0003908	2.65	21.21
High	[K].ITCLCQVPQNAANR.[G]	2xCarbamidomethyl [C3; C5]	0.000134097	0.000119819	1	1	1	Q8BGQ7	Q8BGQ7 [899-912]		0	1644.79	100		100		300						Not Found	High	Not Found	High	9.083e-05	5.571e-05	1.52	26.45
High	[R].ITAFHNAHDLSK.[W]		0.00217193	0.000119819	1	1	1	O35638	O35638 [694-705]		0	1353.69	6.154	0.695	4.279	34.9	214.9	50.2					Peak Found	High	Peak Found	High	9.083e-05	0.001121	2.2	13.71
High	[R].LTAELQDTKLHLEGQQVR.[N]		3.92308e-13	0.000119819	1	1	6	Q9JMH9	Q9JMH9 [1431-1448]		1	2079.12	0.127	0.932	0.118	136.4	17.3	146.3					High	Peak Found	High	High	9.083e-05	3.584e-14	4.81	37.26
High	[R].LTAELQDTK.[L]		0.00112498	0.000119819	1	1	2	Q9JMH9	Q9JMH9 [1431-1439]		0	1018.54	2.329	1.079	2.514	70.5	164.2	65.3					Peak Found	High	High	High	9.083e-05	0.000553	2.24	15.1
High	[K].LTAEFEEAQR.[T]		0.000362523	0.000119819	1	1	2	Q99PL5	Q99PL5 [1506-1515]		0	1193.58	100		100		300						Not Found	High	High	High	9.083e-05	0.0001623	1.66	21.64
High	[K].LTADPDSEIATTSLR.[V]		0.00010236	0.000119819	1	2	2	O88907	O88907 [316-330]		0	1589.8										Not Reliable	High	Not Found	High	High	9.083e-05	4.17e-05	2.8
High	[R].LSYNTASNK.[T]		0.00222981	0.000119819	1	1	3	Q9D1R9	Q9D1R9 [11-19]		0	997.495	0.433	1.723	0.745	149	64.5	86.5					High	High	High	High	9.083e-05	0.001149	2.44	10.24
High	[K].LSVYTALQR.[Q]		0.000484366	0.000119819	1	1	1	Q9QXS1	Q9QXS1 [2854-2862]		0	1050.59	0.01	1.399	0.01	175		125					Peak Found	Not Found	High	High	9.083e-05	0.0002222	2.51	39.11
High	[R].IQPGNPNYTLSLK.[C]		5.29739e-05	0.000119819	1	1	3	Q9DBG3	Q9DBG3 [905-917]		0	1444.78	2.424	0.671	1.626	61	148	91					High	High	High	High	9.083e-05	2.047e-05	2.3	41.6
High	[-].MSETAPAAPAAPAPAEK.[T]	1xMet-loss+Acetyl [N-Term]	2.44545e-08	0.000119819	1	1	4	P43274	P43274 [1-17]	P43274 1xMet-loss+Acetyl [N-Term]	0	1520.76	0.185	0.694	0.129	114.3	21.2	164.6					High	High	High	High	9.083e-05	5.234e-09	2.87	27.54
High	[-].MSETAPAAPAAPAPVEK.[T]	1xMet-loss [N-Term]	1.14988e-07	0.000119819	1	1	3	P43277	P43277 [1-17]	P43277 1xMet-loss [N-Term]	0	1506.78	0.211	0.527	0.111	96.5	20.3	183.2					High	High	High	High	9.083e-05	2.768e-08	3.22	23.21
High	[K].QAPEEEEEREEEQLNR.[T]		0.000142286	0.000119819	1	1	1	Q9DBE9	Q9DBE9 [353-368]		1	2014.89	100		100		300						Not Found	High	Not Found	High	9.083e-05	5.933e-05	2.56	16.41
High	[R].QAGLYSISLPNK.[Y]		5.01071e-06	0.000119819	1	1	1	Q9D3B1	Q9D3B1 [196-207]		0	1290.71	1.209	0.764	0.924	85.3	103.1	111.6					Peak Found	High	Peak Found	High	9.083e-05	1.618e-06	3.36	49.44
High	[R].QAGEVTYADAHK.[GE]		8.8877e-06	0.000119819	2	2	2	Q8VE97; Q3TWW8	Q8VE97 [126-137]; Q3TWW8 [132-143]		0	1289.61	0.413	1.095	0.453	129	53.3	117.8				Shared	High	High	Peak Found	High	9.083e-05	2.988e-06	3.55	10.43
High	[R].QAGEVTFADAHRPK.[L]		6.99525e-09	0.000119819	1	1	4	O35326	O35326 [130-143]		0	1526.77	0.353	1.165	0.412	135.6	47.9	116.4					High	Peak Found	High	High	9.083e-05	1.359e-09	4.44	13.58
High	[R].QAGAEALSQAVAR.[Y]		9.8464e-07	0.000119819	1	1	2	E9PVA8	E9PVA8 [1177-1189]		0	1271.67	0.01	1.088	0.01	156.3		143.7					High	Not Found	High	High	9.083e-05	2.793e-07	3.12	25.5
High	[R].QAFQIGSPWR.[T]		0.000638672	0.000119819	1	2	1	P24549	P24549 [69-78]		0	1189.61	0.973	0.698	0.679	88.1	85.7	126.2					Peak Found	Peak Found	High	High	9.083e-05	0.0002988	2.82	51.25
High	[K].QAEETYENIPGR.[S]		0.00307699	0.000119819	1	1	1	Q8BKC5	Q8BKC5 [28-39]		0	1406.65	100		100		300						Not Found	High	Not Found	High	9.083e-05	0.001631	2	20.18
High	[K].QADSETKEIITEEPSEEEADMPKPK.[K]	1xDeamidated [Q1]; 1xOxidation [M21]	0.000286002	0.000119819	1	1	1	Q9JIK5	Q9JIK5 [104-128]		1	2848.29										Not Reliable	Not Found	High	Not Found	High	9.083e-05	0.0001258	2.27
High	[K].QADLSFSSPVEMK.[N]	1xOxidation [M12]	6.04334e-05	0.000119819	1	1	1	Q9Z204	Q9Z204 [225-237]		0	1454.68										No Quan Values	High	Not Found	Not Found	High	9.083e-05	2.359e-05	2.24
High	[K].QADLEKEELAEELASSLSGR.[N]		2.8662e-10	0.000119819	1	1	2	O08638	O08638 [1705-1724]		1	2175.08	10.33	0.636	6.565	23.2	240.2	36.6					High	Peak Found	High	High	9.083e-05	4.362e-11	6.8	54.12
High	[R].QAASSLQQASLK.[L]		9.81074e-06	0.000119819	1	1	2	P38647	P38647 [635-646]		0	1231.66	0.01	1.203	0.01	163.8		136.2					Peak Found	High	High	High	9.083e-05	3.343e-06	3.46	16.1
High	[R].QAQQERDELADEIANSSGK.[G]		4.64219e-14	0.000119819	1	1	10	Q8VDD5	Q8VDD5 [1698-1716]		1	2088.98	0.278	1.036	0.288	133.7	37.1	129.1					High	High	High	High	9.083e-05	3.591e-15	5.77	27.57
High	[R].QAANLQDCYR.[L]	1xCarbamidomethyl [C8]	6.71504e-05	0.000119819	1	1	1	P43247	P43247 [397-406]		0	1238.56	100	0.01	11.259		275.5	24.5					Not Found	High	Peak Found	High	9.083e-05	2.644e-05	2.82	13.91
High	[R].NYPATVHGALLSGLR.[E]		0.00034619	0.000119819	1	1	2	Q6ZQ88	Q6ZQ88 [807-821]		0	1568.85	100	0.01	17.883		284.1	15.9					Not Found	High	Peak Found	High	9.083e-05	0.0001546	2.82	46.7
High	[R].NYLWREENAEQQALAAK.[R]		0.000103037	0.000119819	1	1	2	Q9CW03	Q9CW03 [470-486]		1	2034	0.815	0.549	0.447	82.5	67.2	150.3					High	Peak Found	High	High	9.083e-05	4.212e-05	2.51	41.08
High	[R].NYIVVDEKR.[A]		0.000682137	0.000119819	1	1	4	Q9JMH9	Q9JMH9 [1135-1143]		1	1135.61	0.295	0.814	0.24	118.9	35.1	146.1					High	High	High	High	9.083e-05	0.0003209	2.83	15.22
High	[R].NYILDQTNVYGSAQR.[R]		1.97481e-09	0.000119819	1	1	2	Q8VDM6	Q8VDM6 [502-516]		0	1741.85	0.997	1.086	1.083	102.8	102.5	94.7					High	High	Peak Found	High	9.083e-05	3.489e-10	4.1	42.84
High	[K].NYICAWELQR.[K]	1xCarbamidomethyl [C4]	0.0011176	0.000119819	1	1	1	Q4VBE8	Q4VBE8 [60-69]		0	1352.64	0.01	1.172	0.01	161.9		138.1					High	Not Found	Peak Found	High	9.083e-05	0.0005478	2.12	50
High	[R].NYFLEEDNYK.[N]		0.00204713	0.000119819	1	1	2	Q3TIX9	Q3TIX9 [250-259]		0	1334.59	0.01	1.721	0.01	189.8		110.2					High	Not Found	High	High	9.083e-05	0.001052	2.16	37.62
High	[K].NYDTTIHGK.[N]		0.00262808	0.000119819	1	1	1	Q5SYD0	Q5SYD0 [367-375]		0	1048.51	100		100		300						Not Found	High	Not Found	High	9.083e-05	0.001374	1.62	9.63
High	[R].NVTSVTSLTTQQR.[Q]		1.05864e-06	0.000119819	1	1	5	Q7TPV4	Q7TPV4 [556-568]		0	1434.75	0.404	0.721	0.291	107.5	43.4	149.1					High	High	High	High	9.083e-05	3.033e-07	4.08	26.6
High	[K].NVTELNEPLSNEER.[N]		4.30626e-06	0.000119819	1	1	1	P61982	P61982 [29-42]		0	1643.79										No Quan Values	High	Not Found	Not Found	High	9.083e-05	1.369e-06	3.65
High	[R].NVSSFPDDATSPLQENR.[N]	1xDeamidated [N1]	0.00118579	0.000119819	1	1	1	P52293	P52293 [52-68]		0	1877.85										Not Reliable	Not Found	Not Found	High	High	9.083e-05	0.0005836	1.41
High	[K].NVSEELDRTPPEVSK.[K]		8.43147e-06	0.000119819	1	1	2	Q921M3	Q921M3 [1192-1206]		1	1699.85	5.406	0.559	3.02	36.6	197.9	65.5					Peak Found	High	High	High	9.083e-05	2.842e-06	2.71	25.58
High	[R].NYYGYQGYR.[-]		0.00045951	0.000119819	1	1	1	Q00PI9	Q00PI9 [737-745]		0	1183.52	100		100		300						Not Found	High	Not Found	High	9.083e-05	0.0002098	1.78	20.17
High	[R].QAQQERDELADEIANSSGK.[G]	1xDeamidated [N/Q]	1.45761e-07	0.000119819	1	1	3	Q8VDD5	Q8VDD5 [1698-1716]		1	2089.96										No Quan Values	High	Not Found	High	High	9.083e-05	3.582e-08	3.44
High	[R].QAQQERDELADEIANSSGK.[G]	2xDeamidated [Q1; N15]	0.000453498	0.000119819	1	1	1	Q8VDD5	Q8VDD5 [1698-1716]		1	2090.95										No Quan Values	High	Not Found	Not Found	High	9.083e-05	0.0002075	2.41
High	[R].QASPNIVIALSGNK.[A]		7.86512e-05	0.000119819	1	1	1	Q9CQD1	Q9CQD1 [121-134]		0	1411.79	100		100		300						Not Found	High	Not Found	High	9.083e-05	3.137e-05	2.84	50.68
High	[K].QFLPFLQR.[A]		0.00212951	0.000119819	1	1	1	Q78PY7	Q78PY7 [516-523]		0	1048.59	100	0.01	7.445		264.5	35.5					Not Found	High	Peak Found	High	9.083e-05	0.001094	2.27	54.35
High	[K].QFIAAQGSSR.[S]		0.00181859	0.000119819	1	1	1	Q8CGC7	Q8CGC7 [473-482]		0	1064.55	2.626	100	100	82.7	217.3						Peak Found	High	Not Found	High	9.083e-05	0.0009268	2.64	13.48
High	[K].QFHATHYHPSNAR.[F]		0.00135259	0.000119819	1	1	1	Q8K411	Q8K411 [252-264]		0	1565.74	0.029	0.997	0.029	147.7	4.2	148.1					Peak Found	High	Peak Found	High	9.083e-05	0.0006727	2.2	9
High	[K].QEYDESGPSIVHR.[K]		5.02891e-07	0.000119819	1	2	4	P60710	P60710 [360-372]		0	1516.7	1.854	0.295	0.547	48.1	89.1	162.9					High	High	High	High	9.083e-05	1.363e-07	4.06	17.86
High	[R].QEPSDSPMFIINR.[K]	1xOxidation [M8]	0.000438809	0.000119819	1	2	1	Q61495	Q61495 [201-213]		0	1549.73	100		100		300						Not Found	High	Not Found	High	9.083e-05	0.0002003	2.09	40.21
High	[K].QENESSYDR.[R]		0.00261086	0.000119819	1	1	1	Q8VDM6	Q8VDM6 [118-126]		0	1127.46										No Quan Values	Not Found	High	Not Found	High	9.083e-05	0.001362	1.67
High	[R].QELSHALYQHDAACR.[V]	1xCarbamidomethyl [C14]	6.69537e-06	0.000119819	1	1	1	Q99KP6	Q99KP6 [101-115]		0	1798.83	0.01	0.831	0.01	136.1		163.9					Peak Found	Not Found	High	High	9.083e-05	2.213e-06	3.33	15
High	[K].QELEEICHDLEAR.[V]	1xCarbamidomethyl [C7]	5.23165e-07	0.000119819	1	1	3	Q8VDD5	Q8VDD5 [911-923]		0	1641.75	0.146	0.97	0.142	137.8	20.1	142.1					High	Peak Found	High	High	9.083e-05	1.42e-07	3.11	42.73
High	[K].QEIAEINR.[M]		0.00288133	0.000119819	1	2	1	P50446	P50446 [368-375]		0	972.511	21.732	0.568	12.353	12.2	266.2	21.5					Peak Found	High	Peak Found	High	9.083e-05	0.001514	2.36	14.29
High	[K].QEFEKQDELKR.[S]		0.000357779	0.000119819	1	1	1	Q6ZQ38	Q6ZQ38 [1164-1174]		2	1449.73	100		100		300						Not Found	High	Not Found	High	9.083e-05	0.0001602	2.18	10.52
High	[R].QEEELQAKDEELLK.[V]		2.99947e-08	0.000119819	1	1	5	Q61879	Q61879 [850-863]		1	1701.85	0.232	0.876	0.203	126.4	29.3	144.3					High	High	High	High	9.083e-05	6.527e-09	4.45	28.76
High	[R].QDVDNASLAR.[L]		0.000103718	0.000119819	1	1	2	P20152	P20152 [208-217]		0	1088.53	0.358	1.391	0.498	144.4	51.7	103.8					High	Peak Found	High	High	9.083e-05	4.235e-05	3.19	12.21
High	[K].QDSLVINLNR.[S]		0.000168864	0.000119819	1	1	3	Q920B9	Q920B9 [648-657]		0	1171.64	0.512	1.358	0.696	133.4	68.4	98.2					High	High	High	High	9.083e-05	7.172e-05	3.22	42.48
High	[R].QDSINAYNEPNSTK.[F]		6.98574e-05	0.000119819	1	1	2	Q91ZW3	Q91ZW3 [538-551]		0	1580.72	100		100		300						Not Found	High	Not Found	High	9.083e-05	2.756e-05	2.68	14.32
High	[R].QDQSIVLLGSSGSGK.[T]		7.06237e-08	0.000119819	1	1	3	Q9JMH9	Q9JMH9 [490-504]		0	1475.77	0.485	0.745	0.361	106.1	51.5	142.5					High	High	Peak Found	High	9.083e-05	1.639e-08	3.66	37.14
High	[R].QDPLNETHLQPTSGR.[N]		1.87094e-05	0.000119819	1	1	1	Q80X32	Q80X32 [56-70]		0	1692.83	100		100		300						Not Found	High	Not Found	High	9.083e-05	6.689e-06	2.38	23.16
High	[KR].QDLECDKISLER.[Q]	1xCarbamidomethyl [C5]	3.52363e-07	0.000119819	1	2	1	P59242	P59242 [1002-1013]		1	1505.73	10.821	100	100	25.4	274.6						Peak Found	High	Not Found	High	9.083e-05	9.27e-08	3.53	27.46
High	[K].QDAQSLHGDIPQK.[Q]		5.15964e-05	0.000119819	1	1	2	Q9JIK5	Q9JIK5 [534-546]		0	1436.71	19.991	0.572	11.438	13.2	263.7	23.1					Peak Found	High	High	High	9.083e-05	1.996e-05	2.89	13.55
High	[K].QCCGTDGVEANYIK.[T]	2xCarbamidomethyl [C2; C3]	1.62442e-06	0.000119819	1	1	1	Q99NB9	Q99NB9 [794-807]		0	1614.69	100		100		300						Not Found	High	Not Found	High	9.083e-05	4.815e-07	3.97	23.7
High	[K].QCANLQAAIADAEQR.[G]	1xCarbamidomethyl [C2]	1.47595e-05	0.000119819	1	2	1	P50446	P50446 [390-404]		0	1658.79										No Quan Values	Not Found	High	Not Found	High	9.083e-05	5.169e-06	2.79
High	[R].QAYEPCLER.[Y]	1xCarbamidomethyl [C6]	0.00087028	0.000119819	1	1	1	P46735	P46735 [636-644]		0	1165.53	100		100		300						Not Found	High	Not Found	High	9.083e-05	0.0004176	1.88	19.69
High	[K].QAVFFVGQSAR.[M]		0.000364918	0.000119819	1	1	1	Q6P5D8	Q6P5D8 [241-251]		0	1209.64	0.428	1.013	0.434	124.2	53.2	122.6					Peak Found	Peak Found	High	High	9.083e-05	0.000164	2.82	39.66
High	[K].QAVEQQIQSHR.[E]		4.1122e-06	0.000119819	1	1	2	Q61768	Q61768 [699-709]		0	1323.68	100	0.01	26.679		289.2	10.8					Not Found	High	Peak Found	High	9.083e-05	1.309e-06	3.51	10.66
High	[K].QATELALLQR.[Q]		6.80409e-05	0.000119819	1	1	1	Q60875	Q60875 [799-808]		0	1142.65	30.556	0.224	6.831	8.3	254.4	37.2					Peak Found	High	Peak Found	High	9.083e-05	2.693e-05	2.24	42.74
High	[R].QATDDASLLIVNR.[Y]		1.1233e-06	0.000119819	1	1	1	Q5DTM8	Q5DTM8 [83-95]		0	1415.75	100		100		300						Not Found	High	Not Found	High	9.083e-05	3.237e-07	3.13	44.84
High	[K].NVQLTENEIR.[G]		0.00214356	0.000119819	1	1	1	P62137	P62137 [27-36]		0	1215.63	0.01	100		300							High	Not Found	Not Found	High	9.083e-05	0.001104	2.19	24.93
High	[R].QFSVQAEDERESTDDESNPLGR.[A]		7.39565e-08	0.000119819	1	1	1	G5E870	G5E870 [1398-1419]		1	2509.11	100		100		300						Not Found	High	Not Found	High	9.083e-05	1.72e-08	4.34	34.11
High	[R].NVNLVLLCSEKPSK.[S]	1xCarbamidomethyl [C8]	7.6606e-05	0.000119819	1	1	1	O88532	O88532 [805-818]		0	1600.87										No Quan Values	Not Found	High	Not Found	High	9.083e-05	3.058e-05	2.91
High	[R].NVLSLLHQR.[V]		0.000104403	0.000119819	1	1	2	O70579	O70579 [249-257]		0	1079.63	0.119	1.728	0.205	176.7	21	102.3					High	Peak Found	High	High	9.083e-05	4.257e-05	2.59	39.02
High	[K].NSSNTGVGSPSNTIGR.[T]		1.24363e-05	0.000119819	1	1	1	Q80TV8	Q80TV8 [1080-1095]		0	1547.74	1.416	1.21	1.713	92.5	131	76.5					Peak Found	High	Peak Found	High	9.083e-05	4.305e-06	2.33	13.83
High	[R].NSPGCQVASNPR.[Q]	1xCarbamidomethyl [C5]	0.000257397	0.000119819	1	1	2	Q9DBR1	Q9DBR1 [447-458]		0	1286.59	100		100		300						Not Found	High	High	High	9.083e-05	0.0001123	3.08	9.73
High	[R].NSNLVGAAHEELQQSR.[I]		0.000164473	0.000119819	1	1	1	P48678	P48678 [281-296]		0	1752.86	0.01	1.005	0.01	150.4		149.6					High	Not Found	Peak Found	High	9.083e-05	6.941e-05	3.51	26.39
High	[R].NSLQDQLDEEMEAK.[Q]	1xOxidation [M11]	2.74334e-07	0.000119819	1	1	2	O08638	O08638 [1346-1359]		0	1665.73	0.01	1.85	0.01	194.8		105.2					High	High	Peak Found	High	9.083e-05	7.091e-08	2.74	28.38
High	[R].NSLQDQLDEEMEAK.[Q]		6.91956e-06	0.000119819	1	1	1	O08638	O08638 [1346-1359]		0	1649.73										No Quan Values	High	Not Found	Not Found	High	9.083e-05	2.289e-06	2.22
High	[K].NSFREQLEEEEEAKR.[N]	1xDeamidated [N1]	4.40516e-05	0.000119819	1	1	1	Q8VDD5	Q8VDD5 [1339-1353]		2	1894.88		0.01	0.01			300					Not Found	Not Found	High	High	9.083e-05	1.684e-05	4.46	26.72
High	[K].NSFREQLEEEEEAKR.[N]		5.55488e-09	0.000119819	1	1	6	Q8VDD5	Q8VDD5 [1339-1353]		2	1893.89	0.517	1.023	0.529	120.2	62.2	117.6					High	High	High	High	9.083e-05	1.059e-09	5.97	21.66
High	[K].NSELLVVSDK.[A]		0.000111512	0.000119819	1	1	1	Q8R3N1	Q8R3N1 [647-656]		0	1103.59	100		100		300						Not Found	High	Not Found	High	9.083e-05	4.562e-05	2.67	30.41
High	[K].NSDEADLVPAK.[E]		2.65266e-05	0.000119819	1	1	1	P83917	P83917 [140-150]		0	1158.56	27.667	100	100	10.5	289.5						Peak Found	High	Not Found	High	9.083e-05	9.705e-06	2.46	18.52
High	[K].NSATEAAKPAKPDEK.[G]		3.28705e-06	0.000119819	1	1	1	Q9CZU3	Q9CZU3 [707-721]		0	1556.79	100		100		300						Not Found	High	Not Found	High	9.083e-05	1.029e-06	3.56	8.51
High	[R].NRPPLAAGANSK.[G]		1.81691e-06	0.000119819	2	2	2	Q61029; Q61033	Q61029 [49-60]; Q61033 [49-60]		0	1195.65	0.01	0.559	0.01	107.6		192.4				Shared	High	Not Found	High	High	9.083e-05	5.422e-07	3.84	9.75
High	[R].NSSPSISPNTSFASDGSPSPLGGIKR.[K]		2.10584e-14	0.000119819	1	1	1	Q9DBR1	Q9DBR1 [469-494]		1	2560.26										No Quan Values	Not Found	High	Not Found	High	9.083e-05	1.532e-15	5.23
High	[R].NRGPPPSWGR.[R]		2.48356e-05	0.000119819	1	1	4	P84104	P84104 [89-98]		1	1123.58	4.106	0.668	2.741	45.4	186.5	68					High	High	High	High	9.083e-05	9.092e-06	2.7	11.39
High	[R].NREEPFSSEEIQACLSR.[M]	1xCarbamidomethyl [C14]	3.2505e-12	0.000119819	1	1	1	P25206	P25206 [779-795]		1	2051.95	5.045	0.594	2.994	38.8	195.8	65.4					Peak Found	High	Peak Found	High	9.083e-05	3.491e-13	5.38	45.92
High	[R].NQVVPESDSPVKR.[T]		1.03485e-07	0.000119819	1	1	3	P37913	P37913 [43-55]		1	1454.76	48.879	0.214	10.474	5.5	268.8	25.7					Peak Found	High	High	High	9.083e-05	2.48e-08	3.22	14.38
High	[K].NQVLVFVHSR.[K]		1.25185e-05	0.000119819	1	1	2	Q6P4T2	Q6P4T2 [719-728]		0	1198.67	0.184	0.588	0.108	104	19.1	176.9					High	Peak Found	High	High	9.083e-05	4.333e-06	3.72	31.23
High	[K].NQVAMNPTNTVFDAKR.[L]	1xOxidation [M5]	6.35167e-06	0.000119819	1	1	2	P63017	P63017 [57-72]		1	1821.89	0.01	1.147	0.01	160.3		139.7					High	Not Found	High	High	9.083e-05	2.085e-06	3.13	24.73
High	[K].NQTLQNEILGHAPR.[V]		0.00150275	0.000119819	1	1	1	P15508	P15508 [1512-1525]		0	1590.83	0.163	1.226	0.2	151.6	24.7	123.7					High	Peak Found	Peak Found	High	9.083e-05	0.0007511	2.21	38.94
High	[K].NQSQGYNQWQQGQFWGQKPWSQHYHQGYY.[-]	1xDeamidated [N7]	1.83556e-07	0.000119819	1	1	1	Q8VEK3	Q8VEK3 [772-800]		0	3659.59										No Quan Values	Not Found	High	Not Found	High	9.083e-05	4.604e-08	3.86
High	[R].NQSFCPTVNLDK.[L]	1xCarbamidomethyl [C5]	2.91953e-06	0.000119819	1	1	1	P14115	P14115 [66-77]		0	1422.67	3.499	1.17	4.092	56	196	47.9					Peak Found	High	Peak Found	High	9.083e-05	9.051e-07	2.62	36.23
High	[K].NQLTSNPENTVFDAKR.[L]		9.15817e-07	0.000119819	1	1	3	P20029	P20029 [83-98]		1	1833.91	0.084	1.095	0.092	150.2	12.6	137.2					High	Peak Found	Peak Found	High	9.083e-05	2.588e-07	4.14	31.24
High	[K].NQLTSNPENTVFDAK.[R]	1xDeamidated [N/Q]	0.000468678	0.000119819	1	1	2	P20029	P20029 [83-97]		0	1678.79										Not Reliable	Not Found	High	Not Found	High	9.083e-05	0.0002146	2.22
High	[K].NQLTSNPENTVFDAK.[R]		2.60251e-07	0.000119819	1	1	1	P20029	P20029 [83-97]		0	1677.81	0.872	2.077	1.811	127.5	111.2	61.4					High	Peak Found	Peak Found	High	9.083e-05	6.676e-08	4.11	38.35
High	[R].NQLTSLPSAICK.[L]	1xCarbamidomethyl [C11]	5.21271e-06	0.000119819	1	1	3	Q9JJ28	Q9JJ28 [279-290]		0	1331.7	0.396	0.985	0.39	124.4	49.3	126.3					High	High	High	High	9.083e-05	1.688e-06	3.44	43.17
High	[K].NREPVQLETLSIR.[G]		4.46662e-07	0.000119819	1	1	3	P62315	P62315 [49-61]		1	1554.86	0.456	1.327	0.605	135.8	61.9	102.3					High	Peak Found	High	High	9.083e-05	1.197e-07	3.68	42.77
High	[K].NSSQFFQSYVER.[G]		5.98606e-06	0.000119819	1	1	1	A2AGT5	A2AGT5 [1871-1882]		0	1491.69	0.218	0.714	0.155	114.6	24.9	160.5					Peak Found	Peak Found	High	High	9.083e-05	1.958e-06	3.54	45.25
High	[K].NSSVGLIQLNRPK.[A]		6.80882e-07	0.000119819	1	1	2	Q8BH95	Q8BH95 [44-56]		0	1425.82	0.701	0.787	0.552	100.9	70.8	128.3					Peak Found	High	High	High	9.083e-05	1.88e-07	2.19	31.98
High	[R].NSTECTLILTEGDSAK.[T]	1xCarbamidomethyl [C5]	6.29132e-07	0.000119819	1	1	1	Q01320	Q01320 [450-465]		0	1738.82	2.765	0.177	0.489	31.8	88.1	180.1					Peak Found	High	Peak Found	High	9.083e-05	1.726e-07	2.77	37.8
High	[K].NVLCSACSGQGGK.[S]	2xCarbamidomethyl [C4; C7]	5.98606e-06	0.000119819	1	1	2	Q9QYJ0	Q9QYJ0 [140-152]		0	1337.59	0.01	0.883	0.01	140.7		159.3					High	Not Found	High	High	9.083e-05	1.956e-06	3.14	12.02
High	[K].NVGFATNNSEHITYLEHSPYEK.[F]		6.99061e-07	0.000119819	1	1	2	Q6A068	Q6A068 [602-623]		0	2550.19	0.01	0.688	0.01	122.3		177.7					High	Not Found	High	High	9.083e-05	1.938e-07	3.74	42.54
High	[K].NVFIIGATNRPDIIDPAILRPGR.[L]		8.97261e-05	0.000119819	1	1	1	Q01853	Q01853 [616-638]		0	2518.43	3.139	100	100	72.5	227.5						High	Peak Found	Not Found	High	9.083e-05	3.628e-05	4.86	54.49
High	[R].NVEVIESAK.[E]		0.00181859	0.000119819	1	1	1	Q9Z1T1	Q9Z1T1 [651-659]		0	988.531	100		100		300						Not Found	High	Not Found	High	9.083e-05	0.000922	2.05	15.68
High	[R].NVESGEDELTSR.[L]		9.24601e-06	0.000119819	1	1	1	Q8BX10	Q8BX10 [76-87]		0	1335.6	0.01	0.895	0.01	141.7		158.3					Peak Found	Not Found	High	High	9.083e-05	3.133e-06	3.12	15.3
High	[R].NVEELVIVLKK.[E]		0.000836576	0.000119819	1	1	1	Q9JIF7	Q9JIF7 [352-362]		1	1283.79										No Quan Values	Not Found	High	Not Found	High	9.083e-05	0.0003996	2.37
High	[R].NVEDLSGGELQR.[F]		9.52061e-05	0.000119819	1	1	1	P61222	P61222 [213-224]		0	1316.64	0.01	0.503	0.01	100.5		199.5					High	Not Found	Peak Found	High	9.083e-05	3.849e-05	3.43	25.96
High	[K].NVDLSTFYQNR.[A]		9.15168e-05	0.000119819	1	1	1	Q9CZW5	Q9CZW5 [152-162]		0	1356.65	0.01	1.341	0.01	171.9		128.1					High	Not Found	Peak Found	High	9.083e-05	3.686e-05	3	48.18
High	[K].NVALEKVEELEEHVSHLTEK.[L]		4.91593e-08	0.000119819	1	1	1	Q6ZPF4	Q6ZPF4 [392-411]		1	2333.2	100		100		300						Not Found	High	Not Found	High	9.083e-05	1.112e-08	3.4	53.51
High	[K].NTPAASAVQIPEVK.[Q]		1.04788e-05	0.000119819	1	1	2	O88532	O88532 [528-541]		0	1424.77	3.538	0.827	2.927	52.2	184.7	63.1					Peak Found	High	High	High	9.083e-05	3.567e-06	2.12	41.77
High	[R].NTISLLVAGLKK.[E]		3.107e-05	0.000119819	1	1	1	Q9JHU4	Q9JHU4 [797-808]		1	1256.79										No Quan Values	High	Not Found	Not Found	High	9.083e-05	1.156e-05	3.87
High	[R].NTKQEIAEINR.[M]		0.000204405	0.000119819	1	2	1	P50446	P50446 [365-375]		1	1315.7	100	0.01	1.132		159.3	140.7					Not Found	High	Peak Found	High	9.083e-05	8.756e-05	2.18	12.6
High	[K].NTHCSSLPHYQK.[L]	1xCarbamidomethyl [C4]	3.23225e-05	0.000119819	1	1	2	Q8K310	Q8K310 [817-828]		0	1471.67	13.168	1.02	13.436	19.8	260.8	19.4					Peak Found	High	Peak Found	High	9.083e-05	1.202e-05	2.89	9.3
High	[K].NTHATTHNAYDLEVIDIFKIER.[E]		1.04068e-14	0.000119819	1	1	6	P11103	P11103 [819-840]		1	2600.31	5.525	0.281	1.553	29.8	164.4	105.8					High	High	High	High	9.083e-05	7.19e-16	6.92	53.98
High	[K].NTHATTHNAYDLEVIDIFK.[I]		2.50166e-07	0.000119819	1	1	1	P11103	P11103 [819-837]		0	2202.08	64.68	0.114	7.351	4	260.5	35.4					Peak Found	High	Peak Found	High	9.083e-05	6.406e-08	4.6	54.17
High	[K].NTGVILANDANADRLK.[S]		5.02891e-07	0.000119819	1	1	4	Q922K7	Q922K7 [393-408]		1	1684.9	100	0.01	1.238		166	134					High	High	High	High	9.083e-05	1.355e-07	3.94	30.85
High	[K].NTGVILANDANADR.[L]		4.73619e-05	0.000119819	1	1	3	Q922K7	Q922K7 [393-406]		0	1443.72	8.301	0.809	6.717	28.5	236.3	35.2					High	High	High	High	9.083e-05	1.815e-05	2.68	23.41
High	[R].NTGESASQLLDAETAER.[L]		3.64645e-11	0.000119819	1	1	4	Q9JMH9	Q9JMH9 [1299-1315]		0	1791.84	1.242	1.151	1.43	96.4	119.8	83.8					High	High	High	High	9.083e-05	4.737e-12	5.38	38.91
High	[K].NTDVVATLK.[K]		0.000673214	0.000119819	1	1	1	Q3UMU9	Q3UMU9 [512-520]		0	960.536	4.744	0.875	4.154	43.6	206.7	49.8					Peak Found	High	Peak Found	High	9.083e-05	0.0003182	2.19	20.53
High	[R].NTDQASMPENTVAQK.[L]	1xOxidation [M7]	2.84549e-08	0.000119819	1	1	4	Q61879	Q61879 [366-380]		0	1649.74	0.01	0.576	0.01	109.6		190.4					High	High	High	High	9.083e-05	6.178e-09	3.53	10.92
High	[R].NTDQASMPDNTAAQK.[V]	1xOxidation [M7]	4.08792e-08	0.000119819	2	2	3	O08638; Q8VDD5	O08638 [366-380]; Q8VDD5 [359-373]		0	1607.7	100		100		300					Shared	High	High	High	High	9.083e-05	9.097e-09	5.05	8.8
High	[R].NTDQASMPDNTAAQK.[V]		1.52639e-07	0.000119819	2	2	4	O08638; Q8VDD5	O08638 [366-380]; Q8VDD5 [359-373]		0	1591.7	0.964	0.906	0.874	97.8	94.3	107.9				Shared	High	High	High	High	9.083e-05	3.752e-08	4.46	11.35
High	[R].NTALTLACFQGR.[T]	1xCarbamidomethyl [C8]	0.000444626	0.000119819	1	1	2	Q99NH0	Q99NH0 [1249-1260]		0	1351.68	0.01	0.8	0.01	133.3		166.7					High	Not Found	High	High	9.083e-05	0.0002027	2.67	48.36
High	[R].NTAGAQPQDDSIGGR.[S]		3.07044e-09	0.000119819	1	1	3	G5E870	G5E870 [19-33]		0	1486.69	6.611	0.791	5.232	33.8	223.5	42.7					High	High	High	High	9.083e-05	5.597e-10	4.04	11.6
High	[R].NSTECTLILTEGDSAK.[T]	1xCarbamidomethyl [C5]; 1xDeamidated [N1]	4.33472e-06	0.000119819	1	1	1	Q01320	Q01320 [450-465]		0	1739.8	0.01	100		300							High	Not Found	Not Found	High	9.083e-05	1.383e-06	2.82	37.84
High	[K].NVMVEPHRHEGVFICR.[G]	1xCarbamidomethyl [C15]; 1xOxidation [M3]	0.00045951	0.000119819	1	1	2	P35550	P35550 [91-106]		1	1995.96	0.105	1.116	0.118	149.9	15.8	134.3					High	Peak Found	High	High	9.083e-05	0.0002097	3.45	18.08
High	[R].QFSVQAEDERESTDDESNPLGR.[A]	1xDeamidated [Q1]	3.00633e-05	0.000119819	1	1	1	G5E870	G5E870 [1398-1419]		1	2510.09										Not Reliable	Not Found	High	Not Found	High	9.083e-05	1.116e-05	2.34
High	[R].QFVEACGQALAVNER.[L]	1xCarbamidomethyl [C6]; 1xDeamidated [Q1]	0.000117545	0.000119819	1	1	1	Q8BIK4	Q8BIK4 [2008-2022]		0	1692.8										No Quan Values	Not Found	Not Found	High	High	9.083e-05	4.829e-05	2.21
High	[R].QGAAPQAENGPAPGPAVAPSVATEAPK.[M]		1.82593e-11	0.000119819	1	1	2	Q9JLI8	Q9JLI8 [923-949]		0	2483.25	100		100		300						Not Found	High	Not Found	High	9.083e-05	2.246e-12	4.29	39.24
High	[K].QISSLRDEVEAK.[E]		0.00160493	0.000119819	1	1	2	Q61768	Q61768 [715-726]		1	1374.72	9.999	1.039	10.39	25.1	250.8	24.1					Peak Found	High	Peak Found	High	9.083e-05	0.0008109	2.65	18.41
High	[R].QISRPSAAGINLMIGSVR.[Y]	1xOxidation [M13]	1.99244e-06	0.000119819	1	1	2	O70133	O70133 [1138-1155]		0	1886.03	5.34	0.601	3.21	37.5	200.2	62.4					Peak Found	High	High	High	9.083e-05	5.968e-07	3.83	49.44
High	[K].QISQAYEVLADSK.[K]		1.02063e-05	0.000119819	1	1	1	P63037	P63037 [47-59]		0	1451.74	0.01	0.71	0.01	124.5		175.5					High	Not Found	Peak Found	High	9.083e-05	3.487e-06	3.2	42.13
High	[K].QLSLPLQEAQK.[I]		6.00366e-05	0.000119819	1	1	1	P17426	P17426 [881-891]		0	1254.71	6.782	0.917	6.222	33.8	229.3	36.9					Peak Found	High	Peak Found	High	9.083e-05	2.351e-05	1.91	43.27
High	[R].QLQQLQQLR.[D]		7.36374e-05	0.000119819	1	1	1	Q9Z315	Q9Z315 [517-525]		0	1154.66	100		100		300						Not Found	High	Not Found	High	9.083e-05	2.919e-05	3.09	27.42
High	[K].QIQPFQVLTTR.[K]		5.42286e-06	0.000119819	1	1	1	P37913	P37913 [629-639]		0	1330.75	100		100		300						Not Found	High	Not Found	High	9.083e-05	1.762e-06	3.03	52.81
High	[K].QLQNQLAECK.[K]	1xCarbamidomethyl [C9]	0.00130023	0.000119819	1	1	1	Q9EP71	Q9EP71 [926-935]		0	1231.61	100		100		300						Not Found	High	Not Found	High	9.083e-05	0.0006461	2.2	14.52
High	[R].QLQEERPELSESELTR.[L]		6.04334e-05	0.000119819	1	1	1	P25976	P25976 [424-439]		0	1943.97										No Quan Values	Not Found	High	Not Found	High	9.083e-05	2.358e-05	2.07
High	[K].QLQALSSELAQAR.[D]		0.00173676	0.000119819	1	1	1	P26043	P26043 [527-539]		0	1414.76		0.01	0.01			300					Not Found	Not Found	High	High	9.083e-05	0.0008786	2.47	42.95
High	[K].QLPLVKPYLR.[S]		0.000321998	0.000119819	1	1	1	Q68FD5	Q68FD5 [1444-1453]		0	1226.76	0.292	1.314	0.383	146.1	42.6	111.2					High	Peak Found	Peak Found	High	9.083e-05	0.0001434	2.8	43.7
High	[R].QINWTVLYR.[R]		0.000447564	0.000119819	1	1	2	Q8BP67	Q8BP67 [48-56]		0	1192.65	0.691	0.434	0.3	75.1	51.9	173.1					Peak Found	High	High	High	9.083e-05	0.0002044	3.1	53.34
High	[K].QLSVPASDEEDEVPAPIPR.[G]		9.34715e-09	0.000119819	1	1	1	Q6P542	Q6P542 [101-119]		0	2049.01	100		100		300						Not Found	High	Not Found	High	9.083e-05	1.851e-09	3.89	51.49
High	[R].QINLSNIR.[A]		0.00220068	0.000119819	1	1	1	Q78PY7	Q78PY7 [48-55]		0	957.548	21.206	0.628	13.32	12.6	267.3	20.1					Peak Found	High	Peak Found	High	9.083e-05	0.001138	2.27	28.9
High	[K].QLIVGVNKMDSTEPPYSQK.[R]	1xDeamidated [Q1]; 1xOxidation [M9]	2.46725e-05	0.000119819	1	1	1	P10126	P10126 [147-165]		1	2151.06										Not Reliable	Not Found	Not Found	High	High	9.083e-05	9e-06	2.84
High	[K].QLIVGVNKMDSTEPPYSQK.[R]	1xOxidation [M9]	6.19473e-10	0.000119819	1	1	3	P10126	P10126 [147-165]		1	2150.08	0.159	0.551	0.088	100.9	16	183					High	Peak Found	High	High	9.083e-05	9.975e-11	3.7	32.35
High	[K].QIITAQDNIIKDK.[C]		7.6103e-05	0.000119819	1	1	2	Q8CG48	Q8CG48 [880-892]		1	1499.84	2.767	0.497	1.376	51.9	143.7	104.4					Peak Found	High	High	High	9.083e-05	3.033e-05	2.62	29.51
High	[KR].QLLQANPILEAFGNAK.[T]	1xDeamidated [N/Q]	2.43496e-05	0.000119819	3	3	5	O08638; Q8VDD5; Q6URW6	O08638 [217-232]; Q8VDD5 [210-225]; Q6URW6 [241-256]		0	1727.93	0.01	1.165	0.01	161.4		138.6				Shared	High	Not Found	High	High	9.083e-05	8.893e-06	2.96	60.08
High	[KR].QLLQANPILEAFGNAK.[T]		6.05555e-11	0.000119819	3	3	11	O08638; Q8VDD5; Q6URW6	O08638 [217-232]; Q8VDD5 [210-225]; Q6URW6 [241-256]		0	1726.95	0.308	100	68.005	228.5	70.5	1				Shared	High	High	High	High	9.083e-05	8.157e-12	5.49	54.93
High	[R].QLLNSITHPEIR.[K]		2.33525e-08	0.000119819	1	1	2	Q8BHC4	Q8BHC4 [81-92]		0	1420.79	100		100		300						Not Found	High	Not Found	High	9.083e-05	4.966e-09	4.04	41.09
High	[K].QLLLYLTSK.[N]		0.00303682	0.000119819	1	1	1	G5E870	G5E870 [1199-1207]		0	1078.65	2.168	100	100	94.7	205.3						Peak Found	High	Not Found	High	9.083e-05	0.001603	2.09	53.28
High	[R].QLIIVHGPPEASQDLAECCR.[A]	2xCarbamidomethyl [C18; C19]	1.99968e-07	0.000119819	1	1	1	O35218	O35218 [560-579]		0	2293.11	100		100		300						Not Found	High	Not Found	High	9.083e-05	5.021e-08	2.17	48.25
High	[K].QLILVGDHCQLGPVVMCK.[K]	2xCarbamidomethyl [C9; C17]; 1xOxidation [M16]	0.000195195	0.000119819	1	1	1	Q9EPU0	Q9EPU0 [662-679]		0	2083.05	100		100		300						Not Found	High	Not Found	High	9.083e-05	8.36e-05	3.51	50.93
High	[R].QLLLTSPVPGR.[T]		0.000105788	0.000119819	1	1	1	Q497V5	Q497V5 [522-532]		0	1180.7	17.961	0.342	6.141	13.7	246.2	40.1					Peak Found	High	Peak Found	High	9.083e-05	4.304e-05	3.34	48.47
High	[R].QLLEGEESR.[M]	1xDeamidated [Q1]	0.00198091	0.000119819	1	1	2	Q6IFZ6	Q6IFZ6 [471-479]		0	1061.51	0.592	1.407	0.832	130.3	77.1	92.6					High	High	Peak Found	High	9.083e-05	0.001011	2.16	33.38
High	[K].QLIVGVNKMDSTEPPYSQKR.[Y]	1xOxidation [M9]	1.82229e-05	0.000119819	1	1	2	P10126	P10126 [147-166]		2	2306.18	0.01	0.406	0.01	86.7		213.3					Peak Found	Not Found	High	High	9.083e-05	6.487e-06	2.94	26.65
High	[R].QITAQQINK.[L]		0.00273377	0.000119819	1	1	1	Q9EPU0	Q9EPU0 [251-259]		0	1043.58	1.212	0.924	1.12	91.1	110.4	98.5					Peak Found	High	Peak Found	High	9.083e-05	0.001432	1.88	12.24
High	[R].QITINDLPVGR.[S]		0.000282259	0.000119819	2	2	2	P35700; O08807	P35700 [141-151]; O08807 [216-226]		0	1225.69	2.111	0.166	0.351	32.9	69.4	197.6				Shared	High	Peak Found	Peak Found	High	9.083e-05	0.0001247	2.66	50.9
High	[K].QLVAEQVTYQR.[N]		3.74993e-06	0.000119819	1	1	1	P97310	P97310 [838-848]		0	1334.71	100		100		300						Not Found	High	Not Found	High	9.083e-05	1.18e-06	3.28	26.55
High	[R].QQSAQSQVSTTAENK.[T]		4.80548e-09	0.000119819	1	1	1	Q8K224	Q8K224 [433-447]		0	1606.77	100		100		300						Not Found	High	Not Found	High	9.083e-05	9.073e-10	4.78	9.72
High	[R].QQREDITQSAQHALR.[L]		1.99833e-05	0.000119819	1	1	1	Q9Z1X4	Q9Z1X4 [309-323]		1	1780.9	100		100		300						Not Found	High	Not Found	High	9.083e-05	7.154e-06	2.39	16.16
High	[K].QQQQQQNDVVK.[L]		2.2499e-05	0.000119819	1	1	1	Q6PHN9	Q6PHN9 [179-189]		0	1342.67	100		100		300						Not Found	High	Not Found	High	9.083e-05	8.156e-06	3.36	8.94
High	[K].QQQCTLHVLGLR.[I]	1xCarbamidomethyl [C4]	0.000387201	0.000119819	1	1	1	Q3TKR3	Q3TKR3 [943-954]		0	1452.77	4.992	100	100	50.1	249.9						Peak Found	High	Not Found	High	9.083e-05	0.0001751	2.51	37.21
High	[K].QQPPEPEWIGDGEGTSPADK.[V]		0.00212951	0.000119819	1	1	1	Q6P542	Q6P542 [7-26]		0	2137.97	100		100		300						Not Found	High	Not Found	High	9.083e-05	0.001099	1.4	41.71
High	[R].QQPASESPPTDEAAGSGGSEVGQTEDAEEDAEAGPEPEVR.[A]	1xDeamidated [Q23]	1.11997e-07	0.000119819	1	1	1	Q8JZQ9	Q8JZQ9 [22-61]		0	4011.7	100		100		300						Not Found	High	Not Found	High	9.083e-05	2.692e-08	3.54	38.56
High	[R].QQPASESPPTDEAAGSGGSEVGQTEDAEEDAEAGPEPEVR.[A]		1.74017e-05	0.000119819	1	1	2	Q8JZQ9	Q8JZQ9 [22-61]		0	4010.71	100		100		300						Not Found	High	Not Found	High	9.083e-05	6.17e-06	3.08	38.56
High	[K].QQMEEKDLDIAGFTQK.[V]	1xOxidation [M3]	0.00269808	0.000119819	1	1	1	Q9JMH9	Q9JMH9 [1496-1511]		1	1896.9	2.258	0.818	1.847	67	151.2	81.9					Peak Found	High	Peak Found	High	9.083e-05	0.001412	2.5	36.91
High	[R].QQIANELNSSCR.[F]	1xCarbamidomethyl [C11]	2.7962e-05	0.000119819	1	1	1	Q8C2E7	Q8C2E7 [959-970]		0	1419.66	100		100		300						Not Found	High	Not Found	High	9.083e-05	1.031e-05	3.38	17.05
High	[R].QPYAVSELAGHQTSAESWGTGR.[A]	1xDeamidated [Q1]	2.3268e-07	0.000119819	1	1	1	Q9D8E6	Q9D8E6 [50-71]		0	2333.08										No Quan Values	Not Found	Not Found	High	High	9.083e-05	5.943e-08	2.77
High	[R].QPYAVSELAGHQTSAESWGTGR.[A]		2.02289e-12	0.000119819	1	1	1	Q9D8E6	Q9D8E6 [50-71]		0	2332.1										No Quan Values	High	Not Found	Not Found	High	9.083e-05	2.098e-13	3.73
High	[K].QPVLSQTEAR.[E]		0.000853262	0.000119819	1	1	1	P99026	P99026 [202-211]		0	1128.6	100		100		300						Not Found	High	Not Found	High	9.083e-05	0.0004107	2.14	13.59
High	[K].QPLLLSEDEEDTKR.[V]		1.06563e-06	0.000119819	1	1	2	Q8R1B4	Q8R1B4 [34-47]		1	1672.84	100		100		300						Not Found	High	Not Found	High	9.083e-05	3.045e-07	3.62	27.41
High	[R].QPLALNVAYR.[R]		0.000842102	0.000119819	1	1	1	Q9CXY6	Q9CXY6 [260-269]		0	1144.65	0.01	0.759	0.01	129.5		170.5					Peak Found	Not Found	High	High	9.083e-05	0.0004027	2.64	42.64
High	[K].QPEGTGMIDEEFTVAR.[L]	1xOxidation [M7]	2.27973e-05	0.000119819	1	1	1	Q61768	Q61768 [576-591]		0	1795.82										No Quan Values	Not Found	High	Not Found	High	9.083e-05	8.278e-06	2.2
High	[K].QPAQRPSHCTIYVAK.[N]	1xCarbamidomethyl [C9]	0.0025099	0.000119819	1	1	1	Q8BMJ2	Q8BMJ2 [930-944]		0	1755.9	3.579	1.604	5.739	57.7	206.4	36					Peak Found	High	Peak Found	High	9.083e-05	0.00131	3.02	11.85
High	[R].QNQFYETPVIK.[Q]		6.41244e-05	0.000119819	1	1	2	Q8VDM6	Q8VDM6 [107-117]		0	1366.7	6.657	0.859	5.72	34	226.4	39.6					High	High	Peak Found	High	9.083e-05	2.517e-05	2.67	40.38
High	[K].QNPTTQSLSQTGSELK.[S]		8.23626e-05	0.000119819	1	1	1	Q6AXC6	Q6AXC6 [458-473]		0	1718.86	100		100		300						Not Found	High	Not Found	High	9.083e-05	3.301e-05	2.29	25.39
High	[K].QNPATQNAPR.[L]		7.56034e-05	0.000119819	1	1	1	Q9JMH9	Q9JMH9 [947-956]		0	1096.55	0.678	1.248	0.846	121	82	97					Peak Found	High	Peak Found	High	9.083e-05	3.003e-05	2.46	9.04
High	[R].QNFEIGNNFAR.[V]		0.000236276	0.000119819	1	1	1	Q8R1A4	Q8R1A4 [1572-1582]		0	1309.63	100	0.01	4.546		245.9	54.1					Not Found	High	Peak Found	High	9.083e-05	0.0001025	2.64	39.42
High	[K].QNEDGEEKFDAEQAGK.[L]		3.54451e-05	0.000119819	1	1	1	Q9ESV0	Q9ESV0 [353-368]		1	1794.78	100		100		300						Not Found	High	Not Found	High	9.083e-05	1.331e-05	1.98	11.82
High	[K].QMADTGKLNTLLQR.[A]	1xDeamidated [Q1]; 1xOxidation [M2]	0.000196484	0.000119819	1	1	1	Q8VEK3	Q8VEK3 [521-534]		1	1605.83		0.01	0.01			300					Not Found	Not Found	High	High	9.083e-05	8.425e-05	2.2	32.45
High	[R].QIVSNLEKK.[Q]		0.00141635	0.000119819	2	2	14	O08638; Q61879	O08638 [1441-1449]; Q61879 [1441-1449]		1	1058.62	0.206	0.885	0.182	128.4	26.4	145.1				Shared	High	High	High	High	9.083e-05	0.0007089	2.71	12.31
High	[R].QIVQGCNILCATPGR.[L]	2xCarbamidomethyl [C6; C10]	9.65373e-07	0.000119819	1	1	2	Q61496	Q61496 [384-398]		0	1686.84										No Quan Values	High	Not Found	High	High	9.083e-05	2.736e-07	3.63
High	[R].QLVEQVEQIQK.[E]		1.17979e-05	0.000119819	1	1	1	Q99KF1	Q99KF1 [170-180]		0	1341.74	100		100		300						Not Found	High	Not Found	High	9.083e-05	4.075e-06	3.35	32.44
High	[K].QLKDKTEFSIIHYAGK.[V]	1xDeamidated [Q1]	0.00137955	0.000119819	1	1	1	O08638	O08638 [568-583]		2	1879										No Quan Values	High	Not Found	Not Found	High	9.083e-05	0.0006848	2.41
High	[K].QLKDKTEFSIIHYAGK.[V]		2.93013e-07	0.000119819	1	1	4	O08638	O08638 [568-583]		2	1878.01	0.025	1.07	0.027	153.1	3.8	143.1					High	Peak Found	High	High	9.083e-05	7.594e-08	3.66	31.13
High	[KR].QLKDKADFCIIHYAGK.[V]	1xCarbamidomethyl [C9]	3.40946e-07	0.000119819	2	2	5	Q8VDD5; Q61879	Q8VDD5 [561-576]; Q61879 [568-583]		2	1906.98	0.139	0.45	0.063	89.3	12.5	198.3				Shared	High	Peak Found	High	High	9.083e-05	8.966e-08	4.67	33.05
High	[R].QLHEYETELEDERK.[Q]		1.6207e-09	0.000119819	1	1	1	O08638	O08638 [1597-1610]		1	1818.85	0.01	1.149	0.01	160.4		139.6					High	Not Found	Peak Found	High	9.083e-05	2.809e-10	5.13	19.55
High	[K].QKGDVVLQSDHVIETLTK.[T]		1.64706e-08	0.000119819	1	1	1	Q9WTI7	Q9WTI7 [988-1005]		1	2010.09	100		100		300						Not Found	High	Not Found	High	9.083e-05	3.416e-09	4.92	48.55
High	[R].QKEVDFCISLLR.[E]	1xCarbamidomethyl [C7]	0.00264541	0.000119819	1	1	1	Q7TPD0	Q7TPD0 [229-240]		1	1507.79	6.105	4.589	28.018	41	250.1	8.9					Peak Found	High	Peak Found	High	9.083e-05	0.00139	3.31	52.51
High	[R].QKEQQPTDPPPPPTNLKTEK.[K]		0.00163692	0.000119819	1	1	2	Q9DBE9	Q9DBE9 [555-574]		2	2273.18	100		100		300						Not Found	High	Not Found	High	9.083e-05	0.0008268	1.94	16.05
High	[K].QKEIQEPDPTYEEK.[M]	1xDeamidated [Q5]	0.000252362	0.000119819	1	1	1	Q91ZW3	Q91ZW3 [69-82]		1	1734.81										No Quan Values	Not Found	High	Not Found	High	9.083e-05	0.0001106	2.16
High	[K].QHQDFSASSTTILDEEPIVNR.[G]		4.2906e-05	0.000119819	1	1	1	Q9Z315	Q9Z315 [622-642]		0	2387.15										No Quan Values	Not Found	High	Not Found	High	9.083e-05	1.634e-05	4.24
High	[R].QGVFSSLNHIVEKR.[V]		1.30232e-05	0.000119819	1	1	2	Q7TPD0	Q7TPD0 [453-466]		1	1613.88	100	0.01	13.331		279.1	20.9					Not Found	High	Peak Found	High	9.083e-05	4.519e-06	2.05	40.61
High	[R].QGVFSSLNHIVEK.[R]		9.78175e-07	0.000119819	1	1	2	Q7TPD0	Q7TPD0 [453-465]		0	1457.77	100	0.01	17.061		283.4	16.6					Not Found	High	Peak Found	High	9.083e-05	2.783e-07	3.76	47.34
High	[R].QGVDIEAAR.[K]		0.00128323	0.000119819	1	1	3	Q9DBR7	Q9DBR7 [162-170]		0	958.495	1.893	1.251	2.367	81.3	153.8	65					Peak Found	High	High	High	9.083e-05	0.0006348	2.22	15.78
High	[K].QGTYGGYFR.[D]		0.000966939	0.000119819	1	1	1	Q8R1B4	Q8R1B4 [876-884]		0	1048.48	27.092	0.415	11.245	9.8	266.5	23.7					Peak Found	High	Peak Found	High	9.083e-05	0.000467	2.27	22.6
High	[K].QGTQYTFSSIEREEYGK.[L]	1xDeamidated [Q4]	3.53408e-06	0.000119819	1	1	1	Q08943	Q08943 [397-413]		1	2023.92										Not Reliable	Not Found	Not Found	High	High	9.083e-05	1.112e-06	4.54
High	[K].QGTFHSQQALEYGTK.[L]		8.59974e-06	0.000119819	1	1	2	Q9WUM5	Q9WUM5 [67-81]		0	1694.81	0.345	0.792	0.274	115	39.7	145.2					High	Peak Found	High	High	9.083e-05	2.903e-06	3.05	18.2
High	[R].QGQGQLVTCSGAFK.[E]	1xCarbamidomethyl [C9]	4.57232e-08	0.000119819	1	1	1	Q3U1J4	Q3U1J4 [370-383]		0	1480.72	100	0.01	8.496		268.4	31.6					Not Found	High	Peak Found	High	9.083e-05	1.025e-08	3.45	26.86
High	[R].QGPEESGLGEGTK.[L]		2.12811e-06	0.000119819	1	1	4	Q9JMH9	Q9JMH9 [731-743]		0	1288.6	0.394	1.042	0.411	127.5	50.3	122.3					High	High	High	High	9.083e-05	6.451e-07	3.37	11.7
High	[R].QGNGPVLVCAPSNIAVDQLTEK.[I]	1xCarbamidomethyl [C9]	6.57309e-10	0.000119819	1	1	1	Q9EPU0	Q9EPU0 [518-539]		0	2310.18	2.091	100	100	97.1	202.9						Peak Found	High	Not Found	High	9.083e-05	1.066e-10	3.81	54.2
High	[K].QGIVTPIEAQTR.[V]		0.00029753	0.000119819	1	1	1	Q99KG3	Q99KG3 [882-893]		0	1312.72	100	0.01	14.291		280.4	19.6					Not Found	High	Peak Found	High	9.083e-05	0.0001312	2.78	32.66
High	[K].QGGPTYYIDTNALR.[V]	1xDeamidated [Q1]	1.30232e-05	0.000119819	1	1	1	Q9Z2N8	Q9Z2N8 [63-76]		0	1569.75										Not Reliable	High	Not Found	Not Found	High	9.083e-05	4.52e-06	2.58
High	[K].QGGPTYYIDTNALR.[V]		1.32047e-07	0.000119819	1	1	1	Q9Z2N8	Q9Z2N8 [63-76]		0	1568.77	0.01	0.616	0.01	114.3		185.7					Peak Found	Not Found	High	High	9.083e-05	3.212e-08	3.06	49.44
High	[K].QGGLGPMNIPLISDPKR.[T]	1xOxidation [M7]	5.74088e-09	0.000119819	1	1	1	P35700	P35700 [94-110]		1	1808.97	6.037	2.6	15.697	40.4	244	15.5					Peak Found	High	Peak Found	High	9.083e-05	1.096e-09	4.53	51.01
High	[K].QGGLGPMNIPLISDPKR.[T]		7.5931e-08	0.000119819	1	1	1	P35700	P35700 [94-110]		1	1792.97	100		100		300						Not Found	High	Not Found	High	9.083e-05	1.777e-08	4.26	53.71
High	[K].QGGGGAGGSVPGIER.[M]		0.000309522	0.000119819	1	1	1	Q9D0E1	Q9D0E1 [388-402]		0	1298.64	0.01	0.607	0.01	113.4		186.6					Peak Found	Not Found	High	High	9.083e-05	0.0001374	2.42	28.6
High	[R].QGFPNRVVFQEFR.[Q]		0.000185176	0.000119819	1	1	2	Q8VDD5	Q8VDD5 [706-718]		1	1623.84	0.01	0.837	0.01	136.7		163.3					High	Not Found	High	High	9.083e-05	7.909e-05	3.92	51.07
High	[K].QGFEAASIK.[E]		0.00249346	0.000119819	1	1	1	O08638	O08638 [43-51]		0	950.494	0.01	0.902	0.01	142.3		157.7					High	Not Found	Peak Found	High	9.083e-05	0.001297	2.17	19.83
High	[K].QGEGSSGVSSVLQQPQPNPGPEKENVR.[T]	1xDeamidated [Q13]	5.47477e-05	0.000119819	1	1	1	Q6NZF1	Q6NZF1 [232-258]		1	2806.36										Not Reliable	Not Found	High	Not Found	High	9.083e-05	2.121e-05	2.55
High	[R].QGDSCESIIR.[R]	1xCarbamidomethyl [C5]; 1xDeamidated [Q1]	0.00208791	0.000119819	1	1	1	Q8BMJ2	Q8BMJ2 [1091-1100]		0	1165.52										No Quan Values	Not Found	High	Not Found	High	9.083e-05	0.001075	1.44
High	[R].QGDFESDHSGYVRPLPVPR.[S]		2.92815e-05	0.000119819	1	1	2	Q6P5D8	Q6P5D8 [208-226]		0	2156.05	0.376	0.438	0.165	82	30.8	187.2					Peak Found	Peak Found	High	High	9.083e-05	1.081e-05	3.41	38.82
High	[R].QKHSQAVEELADQLEQTK.[R]		5.31675e-06	0.000119819	1	1	1	Q8VDD5	Q8VDD5 [1192-1209]		1	2082.05	0.816	0.785	0.641	97.1	79.2	123.7					Peak Found	Peak Found	High	High	9.083e-05	1.718e-06	3.89	39.16
High	[K].NQLEESEFTCAAAVK.[A]	1xCarbamidomethyl [C10]	1.75401e-09	0.000119819	1	1	2	Q9JMH9	Q9JMH9 [1686-1700]		0	1696.78	0.582	0.877	0.511	110.2	64.2	125.6					High	High	Peak Found	High	9.083e-05	3.064e-10	3.52	39.25
High	[R].QKHSQAVEELADQLEQTKR.[V]		1.55996e-13	0.000119819	1	1	5	Q8VDD5	Q8VDD5 [1192-1210]		2	2238.15	0.303	1.23	0.373	141.8	43	115.3					High	High	High	High	9.083e-05	1.327e-14	6.35	34.68
High	[K].QKVDSLLESLEK.[I]		6.35167e-06	0.000119819	1	1	1	Q9Z204	Q9Z204 [206-217]		1	1388.76	1.156	1.478	1.708	105.9	122.4	71.7					High	Peak Found	Peak Found	High	9.083e-05	2.091e-06	3.53	49.46
High	[R].QLHEYETELEDER.[K]		2.91953e-06	0.000119819	1	1	2	O08638	O08638 [1597-1609]		0	1690.76	0.01	1.115	0.01	158.1		141.9					High	Not Found	High	High	9.083e-05	9.009e-07	3.25	25.44
High	[K].QIGNVAALPGIVHR.[S]		9.64687e-05	0.000119819	1	1	2	Q99LF4	Q99LF4 [68-81]		0	1444.84	0.187	1.012	0.189	138	25.8	136.3					High	Peak Found	High	High	9.083e-05	3.919e-05	3.15	48.08
High	[R].QLGEVASFGGSNIEPSVR.[S]		0.00235022	0.000119819	1	1	1	P11531	P11531 [3240-3257]		0	1846.93										No Quan Values	High	Not Found	Not Found	High	9.083e-05	0.001218	2.31
High	[R].QIFNGTFVK.[L]		0.00276994	0.000119819	1	1	3	P14148	P14148 [138-146]		0	1053.57	0.209	1.232	0.258	148.5	31.1	120.5					High	High	High	High	9.083e-05	0.001451	1.97	40.91
High	[K].QIFLGGVDKR.[T]		2.53312e-05	0.000119819	1	1	4	P51881	P51881 [97-106]		1	1132.65	0.114	1.05	0.12	145.2	16.6	138.3					High	High	High	High	9.083e-05	9.268e-06	3.41	23.92
High	[R].QLFHPEQLITGKEDAANNYAR.[G]		3.47183e-12	0.000119819	2	6	4	P05214; P05213	P05214 [85-105]; P05213 [85-105]		1	2415.21	0.01	0.983	0.01	148.7		151.3				Shared	High	Not Found	High	High	9.083e-05	3.75e-13	5.91	48.13
High	[R].QLFHPEQLITGK.[E]		0.000660047	0.000119819	2	6	2	P05214; P05213	P05214 [85-96]; P05213 [85-96]		0	1410.77	1.633	1.991	3.252	95.7	156.3	48				Shared	High	Peak Found	High	High	9.083e-05	0.0003097	2.68	48.55
High	[R].QLEVYTSGGDPESVAGEYGR.[H]		3.70331e-08	0.000119819	1	1	1	Q8QZY1	Q8QZY1 [243-262]		0	2113.97										No Quan Values	High	Not Found	Not Found	High	9.083e-05	8.212e-09	3.43
High	[K].QLESTQTESNKK.[M]		0.00103273	0.000119819	1	1	2	Q61768	Q61768 [610-621]		1	1392.7	100		100		300						Not Found	High	Not Found	High	9.083e-05	0.0005032	2.12	7.6
High	[K].QLESTQTESNK.[K]		1.32831e-05	0.000119819	1	1	1	Q61768	Q61768 [610-620]		0	1264.6										No Quan Values	Not Found	High	Not Found	High	9.083e-05	4.621e-06	3.12
High	[R].QIEIQFAQGDRK.[T]		0.000257397	0.000119819	1	1	1	Q9R0U0	Q9R0U0 [80-91]		1	1432.75										No Quan Values	Not Found	High	Not Found	High	9.083e-05	0.0001126	3.02
High	[R].QIEIQFAQGDR.[K]		2.2948e-05	0.000119819	1	1	1	Q9R0U0	Q9R0U0 [80-90]		0	1304.66	100	0.01	12.249		277.4	22.6					Not Found	High	Peak Found	High	9.083e-05	8.336e-06	3.01	39.05
High	[K].QLEFCFSR.[E]	1xCarbamidomethyl [C5]	0.00290032	0.000119819	1	1	1	Q8BWW4	Q8BWW4 [122-129]		0	1086.5	100	0.01	8.615		268.8	31.2					Not Found	High	Peak Found	High	9.083e-05	0.001527	1.84	46.67
High	[R].QLEEEKNSLQEQQEEEEEARK.[N]		0.000195195	0.000119819	1	1	2	Q61879	Q61879 [1340-1360]		2	2603.21										No Quan Values	Not Found	High	Not Found	High	9.083e-05	8.326e-05	2.52
High	[R].QLEEAEEEATR.[A]		7.68868e-06	0.000119819	1	1	3	Q61879	Q61879 [1885-1895]		0	1304.6	0.358	0.912	0.327	122.2	43.8	134					High	Peak Found	High	High	9.083e-05	2.558e-06	2.31	38.52
High	[R].QLEEAEEEASR.[A]		1.31092e-05	0.000119819	1	1	3	Q6URW6	Q6URW6 [1906-1916]		0	1290.58	1.239	0.775	0.961	85	105.3	109.6					High	Peak Found	High	High	9.083e-05	4.549e-06	2.73	12.3
High	[R].QLEEAEEEAQRANASR.[R]		2.22194e-07	0.000119819	1	1	3	Q8VDD5	Q8VDD5 [1878-1893]		1	1830.86	0.187	0.362	0.068	75.9	14.2	209.9					High	Peak Found	High	High	9.083e-05	5.635e-08	3.61	16.56
High	[R].QLEEAEEEAQR.[A]		2.05915e-06	0.000119819	1	1	6	Q8VDD5	Q8VDD5 [1878-1888]		0	1331.61	0.221	0.809	0.179	122.1	27	151					High	High	High	High	9.083e-05	6.198e-07	3.32	12.27
High	[K].QIDLIQQYR.[T]		0.000809488	0.000119819	1	1	1	Q6P5D8	Q6P5D8 [1906-1914]		0	1176.64	0.321	0.876	0.282	121.8	39.1	139					Peak Found	Peak Found	High	High	9.083e-05	0.0003876	2.43	41.27
High	[K].QLDDLKVELSQLR.[V]		6.26854e-06	0.000119819	1	1	2	Q6ZWV7	Q6ZWV7 [20-32]		1	1556.86	1.753	0.88	1.543	77.1	135.2	87.6					Peak Found	High	High	High	9.083e-05	2.06e-06	2.87	52.93
High	[K].QLDDKDEEINQQSQLVEK.[L]		3.63914e-05	0.000119819	1	1	3	Q61768	Q61768 [431-448]		1	2159.05	100		100		300						Not Found	High	Not Found	High	9.083e-05	1.368e-05	2.14	25.52
High	[K].QIATLHAQVTDMKK.[K]	1xOxidation [M12]	2.0322e-06	0.000119819	1	1	9	Q8VDD5	Q8VDD5 [1358-1371]		1	1599.85	0.214	0.825	0.177	123.7	26.5	149.9					High	High	High	High	9.083e-05	6.118e-07	3.61	13.24
High	[K].QIATLHAQVTDMKK.[K]		2.67019e-05	0.000119819	1	1	3	Q8VDD5	Q8VDD5 [1358-1371]		1	1583.86	0.859	1.054	0.906	106.9	91.8	101.4					High	Peak Found	Peak Found	High	9.083e-05	9.8e-06	3.37	18.93
High	[K].QIATLHAQVTDMK.[K]	1xOxidation [M12]	7.6382e-06	0.000119819	1	1	4	Q8VDD5	Q8VDD5 [1358-1370]		0	1471.76	0.389	1.312	0.511	139.4	54.3	106.3					High	High	High	High	9.083e-05	2.542e-06	2.58	17.85
High	[K].QIAGGDVTAK.[N]		0.00222981	0.000119819	1	1	1	Q7TPD0	Q7TPD0 [169-178]		0	959.516	100	0.01	21.063		286.4	13.6					Not Found	High	Peak Found	High	9.083e-05	0.001156	2.11	10.81
High	[R].QKHTQAVEELTEQLEQFKR.[A]		7.24389e-15	0.000119819	1	1	7	O08638	O08638 [1199-1217]		2	2342.21	1.646	1.063	1.749	83.6	137.7	78.7					High	High	High	High	9.083e-05	4.874e-16	7.48	50.73
High	[-].MSETAPAAPAAPAPAEKTPVK.[K]	1xMet-loss+Acetyl [N-Term]	3.54691e-07	0.000119819	1	1	4	P43274	P43274 [1-21]	P43274 1xMet-loss+Acetyl [N-Term]	1	1946.02	0.401	0.368	0.147	72.8	29.2	198					High	Peak Found	High	High	9.083e-05	9.347e-08	2.51	30.15
High	[R].NQGGYGGSSSSSSYGSGR.[R]		2.27603e-10	0.000119819	1	1	2	P49312	P49312 [301-318]		0	1694.7	0.01	1.159	0.01	161		139					High	Not Found	High	High	9.083e-05	3.385e-11	5.02	9.87
High	[K].NQDEESQEPPELLK.[R]		9.97698e-07	0.000119819	1	1	3	Q6P542	Q6P542 [582-595]		0	1655.78	100		100		300						Not Found	High	Not Found	High	9.083e-05	2.833e-07	2.14	31.02
High	[R].NDEELNKLLGR.[V]	1xDeamidated [N]	7.92265e-07	0.000119819	1	6	9	Q8BFU2	Q8BFU2 [90-100]		1	1301.67	0.036	1.223	0.044	161.9	5.8	132.3					High	Peak Found	High	High	9.083e-05	2.225e-07	3.6	43.88
High	[R].NDEELNKLLGR.[V]		2.56845e-07	0.000119819	1	6	14	Q8BFU2	Q8BFU2 [90-100]		1	1300.69	0.112	0.943	0.106	138.1	15.5	146.4					High	High	High	High	9.083e-05	6.578e-08	3.9	38.71
High	[R].NDEELNKLLGK.[V]	1xDeamidated [N1]	2.3406e-05	0.000119819	1	2	4	Q64523	Q64523 [90-100]		1	1273.66	0.698	1.336	0.932	122.6	85.6	91.8					High	Peak Found	High	High	9.083e-05	8.531e-06	3.62	48.1
High	[R].NDEELNKLLGK.[V]		3.99342e-07	0.000119819	1	2	10	Q64523	Q64523 [90-100]		1	1272.68	0.158	1.331	0.21	157.1	24.8	118.1					High	High	High	High	9.083e-05	1.059e-07	3.75	35.92
High	[R].NDEELNKLLGGVTIAQGGVLPNIQAVLLPK.[K]		2.74334e-07	0.000119819	1	2	1	P27661	P27661 [90-119]		1	3113.76										No Quan Values	High	Not Found	Not Found	High	9.083e-05	7.092e-08	2.95
High	[K].NCVVELNFGQK.[E]	1xCarbamidomethyl [C2]	7.43957e-06	0.000119819	1	1	1	Q00PI9	Q00PI9 [405-415]		0	1307.64	100	0.01	10.076		272.9	27.1					Not Found	High	Peak Found	High	9.083e-05	2.469e-06	2.79	45.3
High	[R].NCSSFLIKR.[N]	1xCarbamidomethyl [C2]	0.000266015	0.000119819	1	1	2	P41105	P41105 [12-20]		1	1124.59	0.147	0.987	0.146	138.9	20.5	140.7					High	Peak Found	High	High	9.083e-05	0.0001167	2.36	18.25
High	[K].NCIVLIDSTPYR.[Q]	1xCarbamidomethyl [C2]	7.89396e-06	0.000119819	1	1	2	P62242	P62242 [99-110]		0	1450.74	1.613	2.22	3.581	97.9	158	44.1					Peak Found	High	High	High	9.083e-05	2.645e-06	3.93	51.21
High	[K].NCLTNFHGMDLTR.[D]	1xCarbamidomethyl [C2]; 1xOxidation [M9]	1.24363e-05	0.000119819	1	1	4	P97351	P97351 [95-107]		0	1594.71	0.01	0.834	0.01	136.5		163.5					High	Not Found	High	High	9.083e-05	4.304e-06	2.91	28.56
High	[K].NCLTNFHGMDLTR.[D]	1xCarbamidomethyl [C2]	1.80498e-06	0.000119819	1	1	1	P97351	P97351 [95-107]		0	1578.72	0.47	2.222	1.045	156.2	73.5	70.3					High	Peak Found	Peak Found	High	9.083e-05	5.388e-07	3.67	43.38
High	[K].NCLALADDRK.[L]	1xCarbamidomethyl [C2]	2.56672e-05	0.000119819	1	1	1	Q9QZQ8	Q9QZQ8 [296-305]		1	1175.58	0.01	0.865	0.01	139.1		160.9					Peak Found	Not Found	High	High	9.083e-05	9.369e-06	2.89	13.08
High	[K].NDFTEEEEAQVR.[K]		1.17979e-05	0.000119819	1	1	2	Q9WTX5	Q9WTX5 [143-154]		0	1466.64	29.692	0.54	16.031	9.2	273.7	17.1					Peak Found	High	High	High	9.083e-05	4.06e-06	2.9	23.24
High	[K].NCLALADDR.[K]	1xCarbamidomethyl [C2]	0.00151266	0.000119819	1	1	2	Q9QZQ8	Q9QZQ8 [296-304]		0	1047.49	0.075	0.816	0.061	130.4	9.8	159.8					High	Peak Found	High	High	9.083e-05	0.000756	2.78	19.41
High	[K].NCAVEFNFGQR.[A]	1xCarbamidomethyl [C2]	3.52124e-05	0.000119819	1	1	2	Q8VDM6	Q8VDM6 [377-387]		0	1341.6	2.924	0.921	2.694	59.9	175.1	65					High	Peak Found	High	High	9.083e-05	1.318e-05	2.82	42.11
High	[R].NAVTQEFGPVPDTAR.[Y]		2.63525e-05	0.000119819	1	1	1	Q99KI0	Q99KI0 [634-648]		0	1601.79	0.285	0.824	0.235	120	34.3	145.7					Peak Found	High	Peak Found	High	9.083e-05	9.641e-06	2.93	40.76
High	[K].NAVITVPAYFNDSQR.[Q]		3.70331e-08	0.000119819	1	1	1	P38647	P38647 [188-202]		0	1694.85	0.01	1.118	0.01	158.4		141.6					High	Not Found	Peak Found	High	9.083e-05	8.199e-09	3.46	52.67
High	[K].NASVNAHHGPALEAVETTVPK.[Q]		0.000278566	0.000119819	1	1	1	Q9Z277	Q9Z277 [965-985]		0	2142.09	100	0.01	1.175		162.1	137.9					Not Found	High	Peak Found	High	9.083e-05	0.0001228	2.5	30.31
High	[K].NASCTLSSAVHSQGVTR.[L]	1xCarbamidomethyl [C4]; 1xDeamidated [N1]	0.000435929	0.000119819	1	1	1	Q99J09	Q99J09 [244-260]		0	1775.83										No Quan Values	High	Not Found	Not Found	High	9.083e-05	0.0001979	2.58
High	[R].NANSDVCAAALR.[G]	1xCarbamidomethyl [C7]	2.98659e-05	0.000119819	1	1	1	Q9DBD5	Q9DBD5 [517-528]		0	1261.6	0.01	1.099	0.01	157.1		142.9					High	Not Found	Peak Found	High	9.083e-05	1.103e-05	3.34	17.84
High	[R].NANNGNLLLR.[N]		0.000208484	0.000119819	1	1	2	P32067	P32067 [287-296]		0	1098.6	0.01	1.159	0.01	161.1		138.9					High	Not Found	High	High	9.083e-05	8.987e-05	2.91	23.79
High	[K].NAIVVLIPK.[Y]		0.0016586	0.000119819	1	1	1	Q9CSH3	Q9CSH3 [858-866]		0	966.635	6.643	0.574	3.811	32	212.3	55.7					Peak Found	High	Peak Found	High	9.083e-05	0.0008358	2.38	52.05
High	[K].NAFTEEVTK.[S]		0.00290032	0.000119819	1	1	1	Q9CXR1	Q9CXR1 [244-252]		0	1038.51	0.01	0.766	0.01	130.1		169.9					High	Not Found	Peak Found	High	9.083e-05	0.001532	1.67	19.71
High	[R].NAFACFDEEASGFIHEDHLR.[E]	1xCarbamidomethyl [C5]	6.78209e-15	0.000119819	1	1	8	Q9CQ19	Q9CQ19 [105-124]		0	2365.03	23.837	0.659	15.702	11.4	271.3	17.3					High	High	High	High	9.083e-05	4.526e-16	7.02	53.81
High	[K].NAESNAELK.[G]	1xDeamidated [N1]	0.00202038	0.000119819	1	1	1	Q9CPR4	Q9CPR4 [97-105]		0	976.458	4.643	0.798	3.705	43.5	202	54.5					Peak Found	High	Peak Found	High	9.083e-05	0.001036	1.72	11.45
High	[K].NCGCLEASPSLEQLREENLK.[L]	2xCarbamidomethyl [C2; C4]	6.91956e-06	0.000119819	1	1	2	Q9D0I9	Q9D0I9 [31-50]		1	2347.1	0.01	0.466	0.01	95.4		204.6					High	Not Found	High	High	9.083e-05	2.285e-06	2.69	48.42
High	[K].NDFTEEEEAQVRK.[E]		9.52738e-07	0.000119819	1	1	2	Q9WTX5	Q9WTX5 [143-155]		1	1594.73	100		100		300						Not Found	High	Not Found	High	9.083e-05	2.71e-07	2.78	17.65
High	[R].NDGVGQISGFYVGR.[L]		0.00218626	0.000119819	1	1	1	Q8BUE4	Q8BUE4 [335-348]		0	1468.72	0.01	100		300							High	Not Found	Not Found	High	9.083e-05	0.001132	3.34	49.78
High	[K].NDLAVVDVR.[T]		0.000126378	0.000119819	1	1	2	P09405	P09405 [336-344]		0	1000.54	1.337	0.926	1.238	87.8	117.4	94.8					High	Peak Found	High	High	9.083e-05	5.239e-05	3.15	32.45
High	[K].NFYQEHPDLAR.[R]		9.33433e-05	0.000119819	1	1	5	Q61656	Q61656 [57-67]		0	1389.65	0.064	0.943	0.06	141.3	9	149.7					High	High	High	High	9.083e-05	3.768e-05	2.58	22.84
High	[K].NFSTVDIQK.[N]		0.00291944	0.000119819	1	1	1	P43247	P43247 [538-546]		0	1051.54	100		100		300						Not Found	High	Not Found	High	9.083e-05	0.001537	1.78	23.89
High	[K].NFMNSPMAQADWVAK.[K]	2xOxidation [M3; M7]	8.48719e-06	0.000119819	1	1	1	O08638	O08638 [19-33]		0	1741.77										No Quan Values	High	Not Found	Not Found	High	9.083e-05	2.853e-06	2.42
High	[K].NFINNPLAQADWAAKK.[L]		1.19623e-07	0.000119819	1	1	2	Q8VDD5	Q8VDD5 [15-30]		1	1800.94										No Quan Values	High	Not Found	High	High	9.083e-05	2.904e-08	4.07
High	[K].NFINNPLAQADWAAK.[K]		7.41758e-07	0.000119819	1	1	1	Q8VDD5	Q8VDD5 [15-29]		0	1672.84	1.121	1.509	1.692	107.8	120.8	71.4					Peak Found	Peak Found	High	High	9.083e-05	2.062e-07	3.94	54.39
High	[R].NFILDQTNVSAAAQR.[R]	1xDeamidated [N1]	7.39565e-08	0.000119819	1	1	1	Q8VEK3	Q8VEK3 [552-566]		0	1648.83	100		100		300						Not Found	High	Not Found	High	9.083e-05	1.725e-08	3.91	51.96
High	[R].NFILDQTNVSAAAQR.[R]		1.97481e-09	0.000119819	1	1	7	Q8VEK3	Q8VEK3 [552-566]		0	1647.84	13.078	0.625	8.171	19.1	250.2	30.6					High	High	High	High	9.083e-05	3.48e-10	4.41	48.54
High	[R].NFILDQCNVYNSGQR.[R]	1xCarbamidomethyl [C7]	1.08048e-08	0.000119819	1	1	2	Q00PI9	Q00PI9 [530-544]		0	1827.84	11.434	0.553	6.321	21.1	240.8	38.1					Peak Found	High	High	High	9.083e-05	2.168e-09	2.9	47.75
High	[R].NFIHGGPPGYAPYCEER.[L]	1xCarbamidomethyl [C14]	7.61563e-07	0.000119819	1	1	2	P97479	P97479 [1214-1230]		0	1963.88	0.01	0.843	0.01	137.3		162.7					High	Not Found	High	High	9.083e-05	2.128e-07	3.01	36.53
High	[K].NFGIGQDIQPK.[R]		6.20469e-05	0.000119819	1	1	3	P12970	P12970 [38-48]		0	1216.63	0.056	0.953	0.053	142.5	7.9	149.5					High	High	High	High	9.083e-05	2.435e-05	2.18	36.51
High	[K].NFGDQPDIR.[C]		0.000112249	0.000119819	1	1	1	Q921M3	Q921M3 [260-268]		0	1061.5	6.563	0.545	3.575	31.9	209.5	58.6					Peak Found	High	Peak Found	High	9.083e-05	4.617e-05	2.6	20.39
High	[K].NFDVGHVPIRLPR.[T]		8.34548e-05	0.000119819	1	1	1	O08663	O08663 [386-398]		1	1519.85	0.01	0.504	0.01	100.5		199.5					High	Not Found	Peak Found	High	9.083e-05	3.352e-05	2.38	50.7
High	[K].NELTYQMEQDHNLQSVLQER.[E]	1xOxidation [M7]	7.41758e-07	0.000119819	1	1	1	O70133	O70133 [368-387]		0	2491.15	100		100		300						Not Found	High	Not Found	High	9.083e-05	2.071e-07	3.42	48.05
High	[R].NELSGALTGLTR.[V]		0.000178	0.000119819	1	1	2	Q9D0R2	Q9D0R2 [442-453]		0	1231.66	0.053	1.541	0.082	176.2	9.4	114.4					High	Peak Found	High	High	9.083e-05	7.59e-05	3	48.96
High	[R].NELQLVDLPTGR.[S]		4.3475e-05	0.000119819	1	1	1	Q8K1X1	Q8K1X1 [544-555]		0	1354.73	100		100		300						Not Found	High	Not Found	High	9.083e-05	1.661e-05	3.36	52.56
High	[R].NELESYAYSLK.[N]		0.000123092	0.000119819	1	1	1	P20029	P20029 [564-574]		0	1316.64	0.194	2.035	0.395	178	34.5	87.5					High	Peak Found	Peak Found	High	9.083e-05	5.1e-05	2.78	45.26
High	[K].NEKSEEEQSSASVK.[K]		8.19338e-09	0.000119819	1	1	3	Q9Z204	Q9Z204 [238-251]		1	1551.71										No Quan Values	High	High	Not Found	High	9.083e-05	1.616e-09	4.08
High	[R].NEKEQELNTLK.[Q]		1.29377e-05	0.000119819	1	1	2	Q01320	Q01320 [1146-1156]		1	1345.7	0.518	0.675	0.349	100	51.8	148.2					High	Peak Found	High	High	9.083e-05	4.493e-06	3.27	12.01
High	[R].NEGNIFPNPEATFVK.[E]		4.97781e-06	0.000119819	1	1	2	Q920B9	Q920B9 [582-596]		0	1676.83	0.01	0.823	0.01	135.4		164.6					High	High	Peak Found	High	9.083e-05	1.601e-06	4.35	53.45
High	[R].NEEQKAEQEEGK.[V]		1.95345e-06	0.000119819	1	1	2	O35691	O35691 [299-310]		1	1418.64										No Quan Values	Not Found	High	Not Found	High	9.083e-05	5.859e-07	2.88
High	[K].NDQDTWDYTNPNLSGQGDPGSNPNKR.[Q]	1xDeamidated [Q3]	1.20851e-08	0.000119819	1	1	2	Q8R081	Q8R081 [275-300]		1	2891.25										No Quan Values	High	Not Found	High	High	9.083e-05	2.451e-09	2.77
High	[K].NDPPMEAAGFTAQVIILNHPGQISAGYAPVLDCHTAHIACK.[F]	2xCarbamidomethyl [C33; C40]; 1xOxidation [M5]	1.25268e-07	0.000119819	1	1	2	P10126	P10126 [331-371]		0	4401.12										No Quan Values	High	Not Found	High	High	9.083e-05	3.032e-08	6.11
High	[R].NDNDSWDYTKPYLGR.[R]	1xDeamidated [N3]	0.000167755	0.000119819	1	1	1	Q921F4	Q921F4 [301-315]		0	1844.81										Not Reliable	High	Not Found	Not Found	High	9.083e-05	7.099e-05	2.92
High	[R].NDISSHPPVEGSYAPR.[R]		2.88983e-05	0.000119819	1	1	4	Q78PY7	Q78PY7 [716-731]		0	1725.82	17.435	0.578	10.086	14.9	259.4	25.7					High	High	High	High	9.083e-05	1.07e-05	2.24	22.25
High	[R].NDIAWNFEK.[F]		0.00163692	0.000119819	1	1	1	P11352	P11352 [156-164]		0	1136.54	7.821	1.239	9.69	31.2	243.7	25.1					Peak Found	High	Peak Found	High	9.083e-05	0.0008268	2.31	43.32
High	[K].NAESNAELK.[G]		0.00130023	0.000119819	1	1	1	Q9CPR4	Q9CPR4 [97-105]		0	975.474	100	0.01	73.022		295.9	4.1					Not Found	High	Peak Found	High	9.083e-05	0.0006437	3.05	9.13
High	[K].NFYVEHPEVAR.[L]		0.0011176	0.000119819	1	1	1	Q501J6	Q501J6 [54-64]		0	1360.66	0.01	1.097	0.01	157		143					Peak Found	Not Found	High	High	9.083e-05	0.000549	2.41	25.17
High	[R].NAEQFKDQADKASTR.[L]	1xDeamidated [N/Q]	4.34048e-10	0.000119819	1	1	4	Q8VDD5	Q8VDD5 [1857-1871]		2	1709.81	0.01	0.872	0.01	139.8		160.2					High	Not Found	High	High	9.083e-05	6.798e-11	4.78	14.53
High	[R].NAEQFKDQADK.[A]	1xDeamidated [Q4]	0.00108142	0.000119819	1	1	1	Q8VDD5	Q8VDD5 [1857-1867]		1	1294.59										No Quan Values	High	Not Found	Not Found	High	9.083e-05	0.0005272	2.43
High	[-].MSSVAVLTQESFAEHR.[S]	1xMet-loss+Acetyl [N-Term]	1.25268e-07	0.000119819	1	1	1	Q8VDJ3	Q8VDJ3 [1-16]	Q8VDJ3 1xMet-loss+Acetyl [N-Term]	0	1702.84	0.01	1.283	0.01	168.6		131.4					Peak Found	Not Found	High	High	9.083e-05	3.042e-08	4.19	52.73
High	[-].MSSEAETQQPPAAPAAALSAADTKPGSTGSGAGSGGPGGLTSAAPAGGDKK.[V]	1xDeamidated [Q9]; 1xMet-loss+Acetyl [N-Term]	1.23181e-06	0.000119819	1	1	2	P62960	P62960 [1-51]	P62960 1xMet-loss+Acetyl [N-Term]	1	4435.11	0.01	0.726	0.01	126.2		173.8					High	Not Found	High	High	9.083e-05	3.574e-07	4.9	50.02
High	[-].MSSEAETQQPPAAPAAALSAADTKPGSTGSGAGSGGPGGLTSAAPAGGDKK.[V]	1xMet-loss+Acetyl [N-Term]	1.40018e-05	0.000119819	1	1	1	P62960	P62960 [1-51]	P62960 1xMet-loss+Acetyl [N-Term]	1	4434.13										No Quan Values	Not Found	High	Not Found	High	9.083e-05	4.884e-06	3.05
High	[-].MSSAVEPPPPPPPESAPSKPSAAGAGGSSSGNK.[G]	1xMet-loss+Acetyl [N-Term]	0.000767959	0.000119819	1	1	1	Q91ZW3	Q91ZW3 [1-33]	Q91ZW3 1xMet-loss+Acetyl [N-Term]	0	2941.42	100		100		300						Not Found	High	Not Found	High	9.083e-05	0.000365	2.18	32.06
High	[-].MSQAVQTNGTQPLSK.[T]	1xDeamidated [N8]; 1xMet-loss+Acetyl [N-Term]	8.23626e-05	0.000119819	1	1	1	Q9CQJ4	Q9CQJ4 [1-15]	Q9CQJ4 1xMet-loss+Acetyl [N-Term]	0	1501.75										No Quan Values	High	Not Found	Not Found	High	9.083e-05	3.289e-05	2.22
High	[-].MSQAVQTNGTQPLSK.[T]	1xMet-loss+Acetyl [N-Term]	0.000116007	0.000119819	1	1	1	Q9CQJ4	Q9CQJ4 [1-15]	Q9CQJ4 1xMet-loss+Acetyl [N-Term]	0	1500.77	100		100		300						Not Found	High	Not Found	High	9.083e-05	4.761e-05	2.78	22.5
High	[-].MSLVIPEKFQHILR.[V]	1xMet-loss+Acetyl [N-Term]	4.00527e-06	0.000119819	1	1	2	P62270	P62270 [1-14]	P62270 1xMet-loss+Acetyl [N-Term]	1	1621.94										No Quan Values	High	Not Found	High	High	9.083e-05	1.275e-06	3.86
High	[-].MSLICSISNEVPEHPCVSPVSNHVYER.[R]	2xCarbamidomethyl [C5; C16]; 1xMet-loss+Acetyl [N-Term]	1.0653e-15	0.000119819	1	1	1	Q99KP6	Q99KP6 [1-27]	Q99KP6 1xMet-loss+Acetyl [N-Term]	0	3051.43										No Quan Values	High	Not Found	Not Found	High	9.083e-05	6.158e-17	7.27
High	[-].MSHTILLVQPTK.[R]	1xMet-loss+Acetyl [N-Term]	0.000402806	0.000119819	1	1	1	P84089	P84089 [1-12]	P84089 1xMet-loss+Acetyl [N-Term]	0	1278.74	0.472	5.266	2.485	180.5	85.2	34.3					Peak Found	High	Peak Found	High	9.083e-05	0.0001829	2.71	44.33
High	[-].MSGNNLSGNDEFDEQLR.[M]	1xMet-loss+Acetyl [N-Term]	1.22011e-07	0.000119819	1	1	1	Q8BGC0	Q8BGC0 [1-17]	Q8BGC0 1xMet-loss+Acetyl [N-Term]	0	1836.8										No Quan Values	Not Found	High	Not Found	High	9.083e-05	2.953e-08	2.44
High	[-].MSGESGQPQPGPSHAGLYLEHPERDQAGVPGGVIR.[R]	1xMet-loss+Acetyl [N-Term]	1.58218e-06	0.000119819	1	1	1	Q8C779	Q8C779 [1-35]	Q8C779 1xMet-loss+Acetyl [N-Term]	1	3521.72										No Quan Values	High	Not Found	Not Found	High	9.083e-05	4.672e-07	3.38
High	[-].MSYDYHQSWSR.[D]	1xMet-loss+Acetyl [N-Term]	2.2948e-05	0.000119819	1	1	1	Q8VHK9	Q8VHK9 [1-11]	Q8VHK9 1xMet-loss+Acetyl [N-Term]	0	1370.58	100	0.01	3.411		232	68					Not Found	High	Peak Found	High	9.083e-05	8.312e-06	2.36	26.34
High	[-].MSGDHLHNDSQIEADFR.[L]	1xMet-loss+Acetyl [N-Term]	1.65195e-07	0.000119819	1	1	2	Q04750	Q04750 [1-17]	Q04750 1xMet-loss+Acetyl [N-Term]	0	1882.83	6.475	0.729	4.718	33.9	219.6	46.5					High	High	Peak Found	High	9.083e-05	4.088e-08	4.29	31.13
High	[-].MSETAPVAQAASTATEKPAAAKK.[T]	1xMet-loss+Acetyl [N-Term]	7.09743e-13	0.000119819	1	1	6	P43275	P43275 [1-23]	P43275 1xMet-loss+Acetyl [N-Term]	1	2170.14	0.093	0.79	0.073	127.2	11.8	161					High	High	High	High	9.083e-05	6.766e-14	3.93	26.42
High	[-].MSETAPVAQAASTATEKPAAAKK.[T]	1xMet-loss [N-Term]	3.816e-09	0.000119819	1	1	3	P43275	P43275 [1-23]	P43275 1xMet-loss [N-Term]	1	2128.12	0.01	0.651	0.01	118.2		181.8					High	Not Found	High	High	9.083e-05	7.072e-10	4.97	15.66
High	[-].MSETAPVAQAASTATEKPAAAK.[K]	1xDeamidated [Q9]; 1xMet-loss+Acetyl [N-Term]	5.43008e-10	0.000119819	1	1	4	P43275	P43275 [1-22]	P43275 1xMet-loss+Acetyl [N-Term]	0	2043.02		0.01	0.01			300					High	High	High	High	9.083e-05	8.654e-11	3.38	36.35
High	[-].MSETAPVAQAASTATEKPAAAK.[K]	1xMet-loss+Acetyl [N-Term]	1.20217e-12	0.000119819	1	1	14	P43275	P43275 [1-22]	P43275 1xMet-loss+Acetyl [N-Term]	0	2042.04	0.098	1.005	0.099	143.3	14.1	142.6					High	High	High	High	9.083e-05	1.2e-13	5.04	33.12
High	[-].MSETAPVAQAASTATEKPAAAK.[K]	1xDeamidated [Q9]; 1xMet-loss [N-Term]	1.29463e-07	0.000119819	1	1	3	P43275	P43275 [1-22]	P43275 1xMet-loss [N-Term]	0	2001.01	0.01	100		300							High	Not Found	High	High	9.083e-05	3.157e-08	3.28	20.62
High	[-].MSETAPVAQAASTATEKPAAAK.[K]	1xMet-loss [N-Term]	2.38344e-10	0.000119819	1	1	3	P43275	P43275 [1-22]	P43275 1xMet-loss [N-Term]	0	2000.03	0.01	0.815	0.01	134.7		165.3					High	High	High	High	9.083e-05	3.576e-11	5.97	20.59
High	[-].MSETAPAETAAPAPVEKSPAK.[K]	1xMet-loss+Acetyl [N-Term]	5.73707e-07	0.000119819	1	1	1	P43276	P43276 [1-21]	P43276 1xMet-loss+Acetyl [N-Term]	1	1994.01										No Quan Values	Not Found	Not Found	High	High	9.083e-05	1.562e-07	2.68
High	[-].MSETAPAETAAPAPVEK.[S]	1xMet-loss+Acetyl [N-Term]	6.12772e-07	0.000119819	1	1	3	P43276	P43276 [1-17]	P43276 1xMet-loss+Acetyl [N-Term]	0	1610.79	0.339	0.602	0.204	100	33.9	166.1					High	High	Peak Found	High	9.083e-05	1.677e-07	3.22	29.67
High	[-].MSETAPAETAAPAPVEK.[S]	1xMet-loss [N-Term]	6.41689e-07	0.000119819	1	1	3	P43276	P43276 [1-17]	P43276 1xMet-loss [N-Term]	0	1568.78	0.338	0.715	0.242	109.6	37	153.3					High	High	High	High	9.083e-05	1.767e-07	3.97	18.79
High	[-].MSETAPAAPAAPAPVEKTPVK.[K]	1xMet-loss+Acetyl [N-Term]	3.86141e-05	0.000119819	1	1	2	P43277	P43277 [1-21]	P43277 1xMet-loss+Acetyl [N-Term]	1	1974.05	0.01	0.202	0.01	50.4		249.6					High	Not Found	High	High	9.083e-05	1.457e-05	2.82	35.76
High	[-].MSETAPAAPAAPAPVEK.[T]	1xMet-loss+Acetyl [N-Term]	6.94471e-07	0.000119819	1	1	4	P43277	P43277 [1-17]	P43277 1xMet-loss+Acetyl [N-Term]	0	1548.79	0.157	0.579	0.091	104	16.4	179.7					High	Peak Found	High	High	9.083e-05	1.919e-07	3.22	33.86
High	[-].MSETAPVAQAASTATEKPAAAKK.[T]	1xDeamidated [Q9]; 1xMet-loss+Acetyl [N-Term]	1.07729e-09	0.000119819	1	1	4	P43275	P43275 [1-23]	P43275 1xMet-loss+Acetyl [N-Term]	1	2171.12		0.01	0.01			300					High	Not Found	High	High	9.083e-05	1.807e-10	2.98	29.26
High	[-].MSYGRPPPDVEGMTSLK.[V]	1xMet-loss+Acetyl [N-Term]	0.00259376	0.000119819	1	1	1	Q62093	Q62093 [1-17]	Q62093 1xMet-loss+Acetyl [N-Term]	0	1775.86										No Quan Values	Not Found	Not Found	High	High	9.083e-05	0.001355	1.64
High	[-].MSYGRPPPDVEGMTSLK.[V]	1xOxidation [M13]; 1xMet-loss+Acetyl [N-Term]	1.36873e-06	0.000119819	1	1	4	Q62093	Q62093 [1-17]	Q62093 1xMet-loss+Acetyl [N-Term]	0	1791.86	0.223	1.079	0.241	139.6	31.1	129.3					High	High	High	High	9.083e-05	4.003e-07	2.8	34.11
High	[-].MSYGRPPPDVEGMTSLKVDNLTYR.[T]	1xOxidation [M13]; 1xMet-loss+Acetyl [N-Term]	8.18542e-16	0.000119819	1	1	2	Q62093	Q62093 [1-24]	Q62093 1xMet-loss+Acetyl [N-Term]	1	2653.29	0.01	1.168	0.01	161.6		138.4					High	Not Found	High	High	9.083e-05	4.632e-17	7.31	50.88
High	[R].NAEQFKDQADK.[A]		1.45233e-06	0.000119819	1	1	5	Q8VDD5	Q8VDD5 [1857-1867]		1	1293.61	0.32	1.297	0.415	143.5	45.9	110.6					High	High	High	High	9.083e-05	4.245e-07	3.45	9.26
High	[K].NAEQAATQLK.[V]		0.000820217	0.000119819	1	1	1	Q61595	Q61595 [481-490]		0	1073.56	8.041	100	100	33.2	266.8						Peak Found	High	Not Found	High	9.083e-05	0.0003919	2.29	11.8
High	[K].NAEPLINLDVNNPDFK.[A]		6.37899e-09	0.000119819	1	1	1	Q9CQE8	Q9CQE8 [116-131]		0	1812.91										No Quan Values	Not Found	High	Not Found	High	9.083e-05	1.23e-09	4.26
High	[R].NAEAVLQGQGLSGK.[V]		1.41038e-07	0.000119819	1	1	3	Q9JJ28	Q9JJ28 [849-862]		0	1371.72	0.46	0.916	0.421	117.5	54.1	128.4					High	High	High	High	9.083e-05	3.446e-08	4.07	28.56
High	[KR].NADVELQQR.[A]		0.000247424	0.000119819	2	2	1	P17427; P17426	P17427 [570-578]; P17426 [571-579]		0	1072.54	2.68	1.068	2.863	65	174.2	60.8				Shared	Peak Found	High	Peak Found	High	9.083e-05	0.0001075	2.23	12.3
High	[K].NAASQQDAVTEGAMPAATGK.[D]	2xDeamidated [Q5; Q6]; 1xOxidation [M14]	0.00128323	0.000119819	1	1	1	Q7TPV4	Q7TPV4 [1195-1214]		0	1935.86										No Quan Values	Not Found	Not Found	High	High	9.083e-05	0.000636	2.21
High	[R].NAALNTIVTVYNVHGDQVFK.[L]		1.37462e-09	0.000119819	1	1	1	A2AGT5	A2AGT5 [1384-1403]		0	2203.15										No Quan Values	High	Not Found	Not Found	High	9.083e-05	2.362e-10	4.92
High	[K].MYSTDDGVQFHAFGR.[V]	1xOxidation [M1]	7.92265e-07	0.000119819	1	1	1	O08810	O08810 [480-494]		0	1746.75	100		100		300						Not Found	High	Not Found	High	9.083e-05	2.22e-07	2.61	38.71
High	[-].MVRYSLDPENPTK.[S]	1xMet-loss [N-Term]	0.0002458	0.000119819	1	1	2	Q9CPR4	Q9CPR4 [1-13]	Q9CPR4 1xMet-loss [N-Term]	1	1418.73	18.453	0.11	2.031	10.5	194	95.5					Peak Found	High	Peak Found	High	9.083e-05	0.0001068	3.82	22.59
High	[-].MVQQVPENISFPAEEEK.[I]	1xMet-loss [N-Term]	0.000113737	0.000119819	1	1	2	Q8BU30	Q8BU30 [1-17]	Q8BU30 1xMet-loss [N-Term]	0	1843.91										No Quan Values	High	High	Not Found	High	9.083e-05	4.665e-05	2.63
High	[-].MVNFTVDQIR.[A]	1xMet-loss [N-Term]	0.000369756	0.000119819	1	1	3	P58252	P58252 [1-10]	P58252 1xMet-loss [N-Term]	0	1091.58	0.593	1.17	0.694	122.5	72.7	104.8					Peak Found	High	High	High	9.083e-05	0.0001658	2.6	38.89
High	[K].MVLSRPCHPDDQFTTSILR.[H]	1xCarbamidomethyl [C7]; 1xDeamidated [Q12]; 1xOxidation [M1]	9.33433e-05	0.000119819	1	1	1	Q7TPD0	Q7TPD0 [858-876]		0	2290.1										Not Reliable	Not Found	High	Not Found	High	9.083e-05	3.778e-05	2.89
High	[-].MVLSGEDKSNIK.[A]	1xMet-loss [N-Term]	0.00194221	0.000119819	1	1	1	P01942	P01942 [1-12]	P01942 1xMet-loss [N-Term]	1	1189.64	0.567	2.167	1.229	147.9	83.9	68.2					High	Peak Found	Peak Found	High	9.083e-05	0.0009902	2.57	9.89
High	[K].MVLSGCAIIVR.[G]	1xCarbamidomethyl [C6]; 1xOxidation [M1]	4.43427e-05	0.000119819	1	1	1	Q78PY7	Q78PY7 [26-36]		0	1234.66	0.597	1.887	1.126	141.1	84.2	74.8					Peak Found	High	Peak Found	High	9.083e-05	1.695e-05	2.71	42.84
High	[-].MVKETTYYDVLGVKPNATQEELKK.[A]	1xMet-loss [N-Term]	2.20587e-05	0.000119819	1	1	1	P63037	P63037 [1-24]	P63037 1xMet-loss [N-Term]	2	2653.41	0.01	1.209	0.01	164.2		135.8					High	Not Found	Peak Found	High	9.083e-05	7.96e-06	3.73	40.64
High	[-].MVHLTDAEK.[AS]	1xMet-loss [N-Term]	0.00297756	0.000119819	2	2	2	P02088; P02089	P02088 [1-9]; P02089 [1-9]	P02088 1xMet-loss [N-Term]; P02089 1xMet-loss [N-Term]	0	912.479	3.04	2.737	8.322	68.1	207	24.9				Shared	High	High	Peak Found	High	9.083e-05	0.001575	2.74	9.51
High	[K].MTPPIKDLLPR.[L]	1xOxidation [M1]	6.62715e-05	0.000119819	1	1	2	Q99NB9	Q99NB9 [1009-1019]		1	1296.73	1.237	0.841	1.041	87.5	108.3	104.1					Peak Found	High	High	High	9.083e-05	2.609e-05	2.65	46.06
High	[-].MTEWEAATPAVAETPDIK.[L]	1xMet-loss+Acetyl [N-Term]	5.70319e-09	0.000119819	1	1	1	P97461	P97461 [1-18]	P97461 1xMet-loss+Acetyl [N-Term]	0	1870.91										No Quan Values	Not Found	High	Not Found	High	9.083e-05	1.091e-09	4.43
High	[K].MTESSLPSASK.[T]	1xOxidation [M1]	2.2948e-05	0.000119819	1	1	1	O08638	O08638 [634-644]		0	1153.54	0.225	0.66	0.148	109.4	24.6	165.9					Peak Found	High	Peak Found	High	9.083e-05	8.315e-06	2.36	11.12
High	[-].MTENSTSAPAAKPK.[R]	1xDeamidated [N4]; 1xMet-loss+Acetyl [N-Term]	4.37623e-05	0.000119819	1	1	4	P10922	P10922 [1-14]	P10922 1xMet-loss+Acetyl [N-Term]	0	1344.66	0.01	0.812	0.01	134.4		165.6					High	High	High	High	9.083e-05	1.673e-05	3.32	10.42
High	[-].MTENSTSAPAAKPK.[R]	1xMet-loss+Acetyl [N-Term]	4.73944e-07	0.000119819	1	1	2	P10922	P10922 [1-14]	P10922 1xMet-loss+Acetyl [N-Term]	0	1343.68	0.324	0.788	0.255	115.7	37.4	146.8					High	High	Peak Found	High	9.083e-05	1.273e-07	3.52	9.72
High	[-].MTENSTSAPAAKPK.[R]	1xMet-loss [N-Term]	0.000218321	0.000119819	1	1	1	P10922	P10922 [1-14]	P10922 1xMet-loss [N-Term]	0	1301.67										No Quan Values	Not Found	Not Found	High	High	9.083e-05	9.43e-05	2.92
High	[K].MTDVFEGSIIR.[C]	1xOxidation [M1]	0.000421809	0.000119819	1	1	1	Q9CZU3	Q9CZU3 [983-993]		0	1283.63	4.178	2.575	10.757	53.9	225.2	20.9					Peak Found	High	Peak Found	High	9.083e-05	0.0001921	2.55	48.59
High	[R].MTDQEAIQDLWQWRK.[S]	1xDeamidated [Q4]; 1xOxidation [M1]	0.00228923	0.000119819	1	1	1	Q61937	Q61937 [276-290]		1	1964.92										No Quan Values	Not Found	Not Found	High	High	9.083e-05	0.001189	1.4
High	[-].MTDAAVSFAK.[D]	1xMet-loss+Acetyl [N-Term]	0.0011176	0.000119819	1	1	2	P51881	P51881 [1-10]	P51881 1xMet-loss+Acetyl [N-Term]	0	951.478	0.01	1.104	0.01	157.4		142.6					High	Not Found	High	High	9.083e-05	0.0005464	2.57	37.04
High	[R].NAEQFKDQADKASTR.[L]		1.62177e-11	0.000119819	1	1	5	Q8VDD5	Q8VDD5 [1857-1871]		2	1708.82	0.04	0.814	0.032	132.3	5.2	162.5					High	Peak Found	High	High	9.083e-05	1.979e-12	5.53	10.36
High	[K].NGEDLGVAFR.[I]		0.000180361	0.000119819	1	1	2	Q00PI9	Q00PI9 [377-386]		0	1077.53	10.094	0.563	5.681	23.3	235.3	41.4					Peak Found	High	High	High	9.083e-05	7.646e-05	2.45	34.49
High	[K].NGEDLGVAFR.[I]	1xDeamidated [N1]	0.000112249	0.000119819	1	1	3	Q00PI9	Q00PI9 [377-386]		0	1078.52	24.602	0.31	7.621	10.4	256	33.6					Peak Found	High	High	High	9.083e-05	4.605e-05	2.69	43.92
High	[R].NGETVPIDEQFDKEK.[A]		1.87775e-06	0.000119819	1	1	2	Q61768	Q61768 [370-384]		1	1748.83	100	0.01	6.587		260.5	39.5					Not Found	High	High	High	9.083e-05	5.623e-07	3.29	29.54
High	[K].NLTEELQQAK.[E]		0.00126645	0.000119819	1	1	1	Q3UYG1	Q3UYG1 [218-227]		0	1173.61	0.01	1.06	0.01	154.3		145.7					High	Not Found	Peak Found	High	9.083e-05	0.0006257	2.57	26.22
High	[R].NLSYTSSEEDLEK.[L]		5.69941e-07	0.000119819	1	1	1	Q8R3C6	Q8R3C6 [406-418]		0	1514.69	100		100		300						Not Found	High	Not Found	High	9.083e-05	1.554e-07	2.69	26.49
High	[R].NLSTDASTNTVPVVGPR.[E]		1.30705e-06	0.000119819	1	1	1	Q6A0A2	Q6A0A2 [568-584]		0	1727.89										No Quan Values	Not Found	High	Not Found	High	9.083e-05	3.812e-07	2.71
High	[K].NISQDTFGTTFGR.[I]		5.90771e-06	0.000119819	1	1	2	Q9JJ80	Q9JJ80 [253-265]		0	1443.69	0.01	0.847	0.01	137.5		162.5					High	Not Found	High	High	9.083e-05	1.926e-06	2.95	43
High	[K].NISMSVEGDYTYLR.[I]	1xOxidation [M4]	2.37164e-05	0.000119819	1	1	1	Q920B9	Q920B9 [556-569]		0	1663.76										No Quan Values	Not Found	Not Found	High	High	9.083e-05	8.626e-06	2.8
High	[R].NLSDVATKQEGLESVLK.[I]		2.05169e-05	0.000119819	1	1	1	Q02257	Q02257 [378-394]		1	1830.98	1.164	0.919	1.069	92.3	107.3	100.4					High	Peak Found	Peak Found	High	9.083e-05	7.372e-06	3.49	50.23
High	[R].NLRDQADFSVLHYAGK.[V]		2.83708e-09	0.000119819	1	1	2	Q6URW6	Q6URW6 [591-606]		1	1833.92	0.01	0.673	0.01	120.7		179.3					High	Not Found	Peak Found	High	9.083e-05	5.14e-10	5.52	42.72
High	[R].NLRDDEGFIIR.[Q]		0.00137955	0.000119819	1	1	4	Q64331	Q64331 [571-581]		1	1347.7	0.483	0.799	0.386	109.7	53	137.3					High	High	High	High	9.083e-05	0.0006882	2.98	38.28
High	[K].NLQYYDISAK.[S]		0.00139783	0.000119819	1	1	3	P62827	P62827 [143-152]		0	1214.61	2.682	0.785	2.106	60.5	162.4	77.1					High	High	High	High	9.083e-05	0.0006949	2.55	33.15
High	[K].NLQEGQVTDPR.[G]		0.000143226	0.000119819	1	1	1	Q9JKY0	Q9JKY0 [282-292]		0	1256.62	3.477	0.654	2.274	50	173.7	76.4					Peak Found	Peak Found	High	High	9.083e-05	5.965e-05	2.33	14.52
High	[K].NLQEAEEWYK.[S]		0.00106728	0.000119819	1	2	2	P20152	P20152 [283-292]		0	1309.61	0.01	1.072	0.01	155.2		144.8					High	Not Found	High	High	9.083e-05	0.0005192	2.28	37.13
High	[R].NITVIFHPLLR.[F]		2.02484e-05	0.000119819	1	1	1	O35382	O35382 [496-506]		0	1322.79	100		100		300						Not Found	High	Not Found	High	9.083e-05	7.286e-06	3.06	54.02
High	[K].NLQCLVIDEADR.[I]	1xCarbamidomethyl [C4]	0.000301475	0.000119819	1	1	1	Q8K363	Q8K363 [316-327]		0	1445.71										No Quan Values	High	Not Found	Not Found	High	9.083e-05	0.0001334	2.56
High	[K].NLPIYSEEIVEMYK.[G]	1xOxidation [M12]	1.1763e-06	0.000119819	1	1	4	Q8VDD5	Q8VDD5 [126-139]		0	1743.85	0.019	0.762	0.014	128.7	2.4	168.9					High	Peak Found	High	High	9.083e-05	3.401e-07	4.28	53.64
High	[R].NLPLPPPPPPR.[G]		3.03723e-06	0.000119819	1	1	11	P61979	P61979 [306-316]		0	1194.7	0.084	0.959	0.081	141	11.9	147.1					High	High	High	High	9.083e-05	9.462e-07	3.63	44.34
High	[R].NIPGITLLNVSK.[L]		2.35607e-05	0.000119819	1	1	2	Q9D8E6	Q9D8E6 [223-234]		0	1268.76	0.01	0.458	0.01	94.3		205.7					High	Not Found	High	High	9.083e-05	8.575e-06	2.55	54.4
High	[K].NLNQALLDLHALGSAR.[T]		2.4527e-07	0.000119819	1	2	1	P29391	P29391 [106-121]		0	1705.93	0.423	1.397	0.59	140.3	59.3	100.4					Peak Found	High	Peak Found	High	9.083e-05	6.275e-08	4.29	53.53
High	[K].NILVFGEDGSGK.[T]		0.000319884	0.000119819	1	1	1	Q6PDL0	Q6PDL0 [56-67]		0	1235.63	0.219	0.912	0.2	129.5	28.4	142.1					Peak Found	Peak Found	High	High	9.083e-05	0.0001421	2.67	45.41
High	[R].NILSVVGTDALKK.[T]		2.14995e-07	0.000119819	1	1	1	Q9DAW6	Q9DAW6 [134-146]		1	1357.8	1.212	1.27	1.538	100	121.2	78.8					High	Peak Found	Peak Found	High	9.083e-05	5.453e-08	4.05	50.04
High	[K].NLLPVLAQHVAGPSRPR.[H]		7.97501e-07	0.000119819	1	1	6	Q7TPV4	Q7TPV4 [1006-1022]		0	1825.06	0.348	0.94	0.327	124.4	43.3	132.3					High	High	High	High	9.083e-05	2.238e-07	2.86	46.33
High	[R].NLLLSGEQLEASR.[N]		2.15633e-06	0.000119819	1	1	1	Q91V61	Q91V61 [35-47]		0	1429.76	1.242	0.975	1.211	91.8	114	94.2					High	Peak Found	Peak Found	High	9.083e-05	6.516e-07	3.14	48.73
High	[K].NLILELKPR.[G]		0.000450521	0.000119819	1	1	1	Q99104	Q99104 [1488-1496]		0	1095.69	0.01	0.948	0.01	146		154					High	Not Found	Peak Found	High	9.083e-05	0.0002056	2.22	42.33
High	[K].NIIGQQGDQSCANK.[L]	1xCarbamidomethyl [C11]	1.94063e-06	0.000119819	1	1	2	P35601	P35601 [581-594]		0	1532.71	100		100		300						Not Found	High	High	High	9.083e-05	5.811e-07	3.04	12.34
High	[R].NILGGTVFREPIICK.[N]	1xCarbamidomethyl [C14]	1.48769e-09	0.000119819	1	1	2	P54071	P54071 [141-155]		1	1716.95	0.01	0.949	0.01	146.1		153.9					High	Not Found	High	High	9.083e-05	2.567e-10	4.75	52.74
High	[R].NLPSFGTEEPAYSTR.[R]		2.47623e-06	0.000119819	1	1	2	Q5SVQ0	Q5SVQ0 [63-77]		0	1668.79	0.01	0.901	0.01	142.2		157.8					High	Not Found	High	High	9.083e-05	7.593e-07	3.39	45.63
High	[K].NLTVILSDASAPGEGEHK.[I]		2.35224e-10	0.000119819	1	1	4	Q9DBR1	Q9DBR1 [190-207]		0	1837.93	15.153	0.25	3.788	14.9	225.6	59.6					Peak Found	High	High	High	9.083e-05	3.531e-11	3.85	45.77
High	[K].NLVDNVAKDYVR.[L]		0.000324125	0.000119819	1	1	1	Q99ME9	Q99ME9 [104-115]		1	1405.74	0.01	0.599	0.01	112.3		187.7					Peak Found	Not Found	High	High	9.083e-05	0.0001446	2.66	42.43
High	[K].NLVPGESVYGEK.[R]		0.000484366	0.000119819	1	1	1	P35550	P35550 [116-127]		0	1291.65	0.01	1.262	0.01	167.4		132.6					High	Not Found	Peak Found	High	9.083e-05	0.0002224	2.55	31.42
High	[K].NQALNIAWQK.[V]		0.00177137	0.000119819	1	1	1	Q8CG48	Q8CG48 [1027-1036]		0	1185.64		0.01	0.01			300					Not Found	Not Found	High	High	9.083e-05	0.0008983	2.5	37.63
High	[R].NPQNSSQSADGLR.[C]		2.30315e-06	0.000119819	1	1	1	Q9D883	Q9D883 [54-66]		0	1373.64	0.01	1.059	0.01	154.3		145.7					High	Not Found	Peak Found	High	9.083e-05	7.016e-07	4.05	9.92
High	[R].NPPGFAFVEFEDPRDAADAVR.[E]		1.01662e-13	0.000119819	1	1	2	P84104	P84104 [44-64]		1	2320.1	100		100		300						Not Found	High	Not Found	High	9.083e-05	8.394e-15	4.88	54.48
High	[R].NPPGASSYNK.[N]		0.00175975	0.000119819	1	1	1	Q8VDM6	Q8VDM6 [725-734]		0	1034.49	100	0.01	5.155		251.3	48.7					Not Found	High	Peak Found	High	9.083e-05	0.0008914	2.05	9.41
High	[K].NPDVGLKPVWYSPK.[V]		5.06215e-07	0.000119819	1	1	2	Q8CGC7	Q8CGC7 [536-549]		0	1599.85	0.763	1.27	0.97	117.6	89.8	92.6					High	Peak Found	Peak Found	High	9.083e-05	1.367e-07	3.02	47.56
High	[R].NPDTQWITKPVHK.[H]		1.77609e-07	0.000119819	1	1	4	Q9CZM2	Q9CZM2 [145-157]		0	1563.83	33.516	0.234	7.835	7.7	259.2	33.1					Peak Found	High	High	High	9.083e-05	4.44e-08	3.74	21.4
High	[R].NPDDITQEEYGEFYK.[S]		1.05934e-08	0.000119819	1	1	1	P11499	P11499 [292-306]		0	1847.8	0.01	1.224	0.01	165.1		134.9					High	Not Found	Peak Found	High	9.083e-05	2.13e-09	3.71	46.89
High	[R].NPDDITNEEYGEFYK.[S]		2.49426e-08	0.000119819	1	1	2	P07901	P07901 [301-315]		0	1833.78	0.272	1.123	0.306	138.7	37.8	123.5					High	Peak Found	High	High	9.083e-05	5.358e-09	3.27	45.35
High	[R].NPATTNQTEFER.[V]		0.00020173	0.000119819	1	1	1	Q99J95	Q99J95 [359-370]		0	1407.65	1.141	1.241	1.416	101.8	116.2	82					High	Peak Found	Peak Found	High	9.083e-05	8.632e-05	2.55	14.04
High	[K].NNTQVLINCR.[N]	1xCarbamidomethyl [C9]	0.00183059	0.000119819	1	1	2	P62317	P62317 [38-47]		0	1231.62	0.332	1.932	0.641	162.2	53.8	83.9					High	High	Peak Found	High	9.083e-05	0.0009284	2.66	19.09
High	[R].NNTALQSVSLR.[S]		0.00224452	0.000119819	1	1	1	Q60875	Q60875 [101-111]		0	1202.65	20.83	0.245	5.102	11.6	241.2	47.3					Peak Found	High	Peak Found	High	9.083e-05	0.00116	2.52	28.82
High	[K].NNRQPYAVSELAGHQTSAESWGTGR.[A]		9.39356e-14	0.000119819	1	1	2	Q9D8E6	Q9D8E6 [47-71]		1	2716.28	0.426	0.577	0.246	95	40.4	164.6					High	Peak Found	High	High	9.083e-05	7.668e-15	7.57	37.3
High	[R].NNNQQLAQLQK.[E]		0.000392334	0.000119819	1	1	1	P28660	P28660 [71-81]		0	1298.68	100	0.01	9.037		270.1	29.9					Not Found	Peak Found	High	High	9.083e-05	0.0001777	1.93	14.9
High	[K].NNAYLAQSPQLYK.[Q]		6.829e-06	0.000119819	1	1	2	Q922B2	Q922B2 [242-254]		0	1509.77	0.01	1.163	0.01	161.3		138.7					High	Not Found	High	High	9.083e-05	2.261e-06	3.59	37.05
High	[K].NNASTDYDLSDK.[S]		3.78585e-05	0.000119819	1	1	3	P27659	P27659 [301-312]		0	1342.58	0.399	1.013	0.405	125.7	50.2	124.1					High	High	High	High	9.083e-05	1.429e-05	2.59	14.43
High	[R].NMSVIAHVDHGK.[S]	1xOxidation [M2]	3.46492e-06	0.000119819	1	1	4	P58252	P58252 [21-32]		0	1323.65	3.025	0.922	2.79	58.7	177.6	63.7					High	High	High	High	9.083e-05	1.089e-06	2.65	9.93
High	[K].NMSVHLSPCFR.[D]	1xCarbamidomethyl [C9]; 1xOxidation [M2]	6.73962e-06	0.000119819	1	1	2	P62281	P62281 [108-118]		0	1363.62	2.227	1.38	3.073	75.9	169.1	55					High	High	Peak Found	High	9.083e-05	2.218e-06	2.78	25.69
High	[K].NMSVHLSPCFR.[D]	1xCarbamidomethyl [C9]	0.000173372	0.000119819	1	1	1	P62281	P62281 [108-118]		0	1347.63	100		100		300						Not Found	High	Not Found	High	9.083e-05	7.374e-05	2.14	36.86
High	[R].NMGGPYGGGNYGPGGSGGSGGYGGR.[S]	1xOxidation [M2]	1.82416e-18	0.000119819	1	1	2	O88569	O88569 [326-350]		0	2205.9	0.01	1.458	0.01	177.9		122.1					High	Not Found	High	High	9.083e-05	6.478e-20	7.13	20.63
High	[K].NMETFCEESR.[K]	1xCarbamidomethyl [C6]; 1xOxidation [M2]	0.000291709	0.000119819	1	1	1	Q8BMJ2	Q8BMJ2 [551-560]		0	1318.5	100		100		300						Not Found	High	Not Found	High	9.083e-05	0.0001286	1.98	11.9
High	[K].NMDPLNDNIATLLHQSSDK.[F]	1xOxidation [M2]	2.39601e-06	0.000119819	1	1	1	Q8VDD5	Q8VDD5 [588-606]		0	2142.01	1.84	2.061	3.793	90.2	166	43.8					Peak Found	Peak Found	High	High	9.083e-05	7.299e-07	3.85	53.11
High	[K].NMAVLDPPDADHLYSAK.[V]	1xOxidation [M2]	1.98521e-05	0.000119819	1	1	1	Q8CH18	Q8CH18 [429-445]		0	1872.88	100		100		300						Not Found	High	Not Found	High	9.083e-05	7.148e-06	2.87	40.22
High	[K].NMALLSQLYHSPAR.[R]	1xOxidation [M2]	4.43427e-05	0.000119819	1	1	1	P70372	P70372 [192-205]		0	1616.82										No Quan Values	High	Not Found	Not Found	High	9.083e-05	1.689e-05	2.94
High	[K].NIYVLQDLDNPGAKR.[V]		3.16901e-05	0.000119819	1	1	1	P23475	P23475 [99-113]		1	1715.91		0.01	0.01			300					Not Found	Not Found	High	High	9.083e-05	1.176e-05	3.34	49.56
High	[K].NLYSDDIPHALR.[E]		0.000173372	0.000119819	1	1	1	P60229	P60229 [60-71]		0	1413.71	0.01	1.257	0.01	167.1		132.9					High	Not Found	Peak Found	High	9.083e-05	7.336e-05	2.8	40.89
High	[K].NILFVITKPDVYK.[S]		1.1763e-06	0.000119819	1	2	1	P70670	P70670 [2073-2085]		0	1549.9	0.01	100		300							High	Not Found	Not Found	High	9.083e-05	3.386e-07	2.91	53.42
High	[K].NIIFLVRPR.[L]		0.00236572	0.000119819	1	1	2	Q9D2N9	Q9D2N9 [78-86]		0	1127.7	0.01	1.061	0.01	154.4		145.6					High	Not Found	High	High	9.083e-05	0.001232	1.96	47.93
High	[R].NLIAPIFLHR.[T]		7.31539e-05	0.000119819	1	1	2	Q80U70	Q80U70 [106-115]		0	1193.72										No Quan Values	High	Not Found	High	High	9.083e-05	2.894e-05	2.86
High	[R].NIHDTSDLDAIAK.[D]		3.31855e-05	0.000119819	1	1	1	Q6A0A9	Q6A0A9 [292-304]		0	1412.7	100		100		300						Not Found	High	Not Found	High	9.083e-05	1.236e-05	1.96	25.37
High	[K].NKGVKDWPWWK.[L]		0.000200405	0.000119819	1	1	1	Q9JMH9	Q9JMH9 [1224-1234]		2	1443.75	0.01	0.6	0.01	112.5		187.5					Peak Found	Not Found	High	High	9.083e-05	8.617e-05	3.64	39.46
High	[R].NKGSVLIPGLAEGPIKR.[K]	1xDeamidated [N1]	0.000630317	0.000119819	1	1	1	Q9CXF7	Q9CXF7 [620-636]		2	1750.02										No Quan Values	Not Found	High	Not Found	High	9.083e-05	0.0002958	2.16
High	[K].NKFDVDAADEKFR.[R]		1.06634e-08	0.000119819	1	1	1	Q9DBR1	Q9DBR1 [523-535]		2	1554.75	100	0.01	9.204		270.6	29.4					Not Found	High	Peak Found	High	9.083e-05	2.139e-09	3.58	23.53
High	[R].NKEQSAEENIPASSLNK.[G]	1xDeamidated [Q4]	2.06052e-08	0.000119819	1	1	1	Q6PCM2	Q6PCM2 [775-791]		1	1859.9										Not Reliable	Not Found	High	Not Found	High	9.083e-05	4.345e-09	2.94
High	[R].NKEQSAEENIPASSLNK.[G]		2.36622e-08	0.000119819	1	1	1	Q6PCM2	Q6PCM2 [775-791]		1	1858.91	100		100		300						Not Found	High	Not Found	High	9.083e-05	5.058e-09	4.35	17.01
High	[R].NKEQGTYEDFVEGLR.[V]		4.15442e-07	0.000119819	1	1	1	P09541	P09541 [122-136]		1	1784.84	100		100		300						Not Found	High	Not Found	High	9.083e-05	1.108e-07	3.63	47.48
High	[K].NKDQGTYEDYVEGLR.[V]	1xDeamidated [N/Q]	1.27769e-07	0.000119819	1	1	9	Q60605	Q60605 [80-94]		1	1787.81	0.015	1.262	0.019	166	2.5	131.5					High	Peak Found	High	High	9.083e-05	3.099e-08	3.73	45.16
High	[K].NKDQGTYEDYVEGLR.[V]		1.56355e-10	0.000119819	1	1	12	Q60605	Q60605 [80-94]		1	1786.82	0.032	1.417	0.045	172.6	5.5	121.8					High	High	High	High	9.083e-05	2.262e-11	4.33	37.7
High	[R].NKDEEIQQLR.[S]		9.45811e-05	0.000119819	1	1	4	Q9JMH9	Q9JMH9 [1254-1263]		1	1272.65	0.658	0.979	0.644	111.9	73.7	114.4					High	High	High	High	9.083e-05	3.833e-05	3.36	12.56
High	[K].NHQLEVTPK.[N]		0.00185483	0.000119819	1	1	1	Q8BYC6	Q8BYC6 [739-747]		0	1065.57	100		100		300						Not Found	High	Not Found	High	9.083e-05	0.0009453	2.1	10.53
High	[R].NHLLETTPK.[S]		0.00211555	0.000119819	1	1	1	Q5F2E8	Q5F2E8 [742-750]		0	1052.57	100		100		300						Not Found	High	Not Found	High	9.083e-05	0.001087	2.63	12.04
High	[K].NGWLEQISGK.[G]		0.000143226	0.000119819	1	1	2	Q3TEA8	Q3TEA8 [394-403]		0	1131.58	0.027	0.678	0.018	119.9	3.2	176.9					High	Peak Found	High	High	9.083e-05	5.987e-05	2.17	45.5
High	[K].NGQDLGVAFK.[I]	1xDeamidated [N/Q]	0.00019909	0.000119819	1	1	6	Q8VEK3	Q8VEK3 [400-409]		0	1049.53	19.848	0.519	10.302	13.2	261.4	25.4					High	High	High	High	9.083e-05	8.532e-05	2.63	37.38
High	[K].NGQDLGVAFK.[I]		0.000249059	0.000119819	1	1	2	Q8VEK3	Q8VEK3 [400-409]		0	1048.54	9.755	0.399	3.896	22.6	220.7	56.7					High	Peak Found	High	High	9.083e-05	0.0001089	2.67	29.06
High	[R].NGPLNESQEEEEDGEQGSNLNR.[E]		3.11323e-11	0.000119819	1	1	1	Q8BYC6	Q8BYC6 [318-339]		0	2445.04										No Quan Values	Not Found	High	Not Found	High	9.083e-05	3.977e-12	3.07
High	[K].NGPLEVAGAAISAGHGLPAK.[F]		1.75634e-13	0.000119819	1	1	2	Q9QZQ8	Q9QZQ8 [252-271]		0	1829.99		0.01	0.01			300					High	Not Found	High	High	9.083e-05	1.507e-14	5.71	51.55
High	[K].NGHLAVVAPR.[L]	1xDeamidated [N1]	0.000474891	0.000119819	1	1	1	Q9WTI7	Q9WTI7 [1050-1059]		0	1034.57	100		100		300						Not Found	High	Not Found	High	9.083e-05	0.0002184	2.87	20.46
High	[K].NGHLAVVAPR.[L]		0.000247424	0.000119819	1	1	1	Q9WTI7	Q9WTI7 [1050-1059]		0	1033.59	100	0.01	7.68		265.4	34.6					Not Found	High	Peak Found	High	9.083e-05	0.0001077	2.54	14.08
High	[R].NGGHFVISIK.[A]	1xDeamidated [N1]	0.00309727	0.000119819	1	1	3	P35550	P35550 [262-271]		0	1072.58	0.103	1.385	0.143	164.3	17	118.7					High	Peak Found	High	High	9.083e-05	0.001646	3.17	40.37
High	[R].NGGHFVISIK.[A]		2.38731e-05	0.000119819	1	1	3	P35550	P35550 [262-271]		0	1071.59	0.641	1.276	0.817	123.8	79.3	97					High	Peak Found	High	High	9.083e-05	8.664e-06	3.29	28.66
High	[K].NGFEPASLKEEVGEEAIVELVENGKK.[V]	2xDeamidated [N1; N23]	2.67992e-06	0.000119819	1	1	7	Q8VDD5	Q8VDD5 [39-64]		2	2817.4	0.01	4.602	0.01	246.4		53.6					High	Not Found	High	High	9.083e-05	8.242e-07	4.3	54.72
High	[K].NGFEPASLKEEVGEEAIVELVENGKK.[V]	1xDeamidated [N]	1.12703e-16	0.000119819	1	1	15	Q8VDD5	Q8VDD5 [39-64]		2	2816.42	0.194	1.071	0.208	140.9	27.4	131.7					High	High	High	High	9.083e-05	5.491e-18	8.15	54.52
High	[K].NGFEPASLK.[E]	1xDeamidated [N1]	0.00217193	0.000119819	1	1	1	Q8VDD5	Q8VDD5 [39-47]		0	963.478	0.302	1.485	0.448	151.9	45.8	102.3					Peak Found	Peak Found	High	High	9.083e-05	0.001122	2.07	32.97
High	[K].NGFEPASLK.[E]		0.00220068	0.000119819	1	1	1	Q8VDD5	Q8VDD5 [39-47]		0	962.494	0.01	1.25	0.01	166.7		133.3					Peak Found	Not Found	High	High	9.083e-05	0.001134	2.36	23.72
High	[R].NGETVPIDEQFDKEK.[A]	1xDeamidated [N1]	7.79064e-06	0.000119819	1	1	3	Q61768	Q61768 [370-384]		1	1749.82	100		100		300						Not Found	High	Not Found	High	9.083e-05	2.593e-06	2.72	35.47
High	[K].NKHEAMITDLEER.[L]		1.80498e-06	0.000119819	1	1	5	Q8VDD5	Q8VDD5 [1023-1035]		1	1585.76	0.042	1.176	0.05	158.5	6.7	134.8					High	Peak Found	High	High	9.083e-05	5.402e-07	2.83	19.43
High	[R].NQGEEEGTEIDTLQFR.[L]		2.52566e-06	0.000119819	1	1	1	P52432	P52432 [126-141]		0	1865.85										No Quan Values	High	Not Found	Not Found	High	9.083e-05	7.725e-07	2.65
High	[K].NKHEAMITDLEER.[L]	1xOxidation [M6]	2.28127e-07	0.000119819	1	1	8	Q8VDD5	Q8VDD5 [1023-1035]		1	1601.76	0.096	1.063	0.102	147.3	14.1	138.6					High	Peak Found	High	High	9.083e-05	5.796e-08	3.15	13.89
High	[K].NKLEGDSDVDSELEDRVDGVK.[S]		9.29195e-11	0.000119819	1	1	2	Q9JMH9	Q9JMH9 [1960-1980]		2	2319.09	0.845	0.762	0.644	95	80.3	124.7					High	Peak Found	High	High	9.083e-05	1.295e-11	4.9	37.84
High	[R].NLGSINTELQDVQR.[I]		1.3878e-08	0.000119819	1	1	2	O08547	O08547 [134-147]		0	1586.81	100	0.01	4.675		247.1	52.9					High	High	Peak Found	High	9.083e-05	2.839e-09	4.19	46
High	[R].NLGQNLWGPHR.[Y]		0.00119362	0.000119819	1	1	4	Q8BK67	Q8BK67 [129-139]		0	1291.67	0.085	0.651	0.055	114.5	9.7	175.8					High	Peak Found	High	High	9.083e-05	0.0005878	2.84	30.18
High	[K].NLGFGMGIEFR.[E]	1xOxidation [M6]	0.000400162	0.000119819	1	1	1	Q920B9	Q920B9 [347-357]		0	1256.61	100		100		300						Not Found	High	Not Found	High	9.083e-05	0.0001812	2.73	52.68
High	[R].NLGEVPQCVWR.[I]	1xCarbamidomethyl [C8]	0.00262808	0.000119819	1	1	1	Q9CRC8	Q9CRC8 [47-57]		0	1357.67	0.01	0.644	0.01	117.5		182.5					Peak Found	Not Found	High	High	9.083e-05	0.001378	2.32	48.08
High	[R].NLFNVVDCK.[L]	1xCarbamidomethyl [C8]	0.0027882	0.000119819	1	1	2	Q8JZQ9	Q8JZQ9 [497-505]		0	1108.55	5.779	0.629	3.636	35.9	207.2	57					Peak Found	High	High	High	9.083e-05	0.001464	2.03	45.82
High	[K].NLETSSAFQSSSQK.[L]		1.07976e-06	0.000119819	1	1	1	Q99LI5	Q99LI5 [771-784]		0	1513.71	100	0.01	3.38		231.5	68.5					Not Found	High	Peak Found	High	9.083e-05	3.087e-07	2.47	17.53
High	[K].NLEQYNKLDQDLNEVK.[A]		4.06378e-10	0.000119819	1	1	3	Q9CW03	Q9CW03 [430-445]		1	1962.98	0.11	0.91	0.1	135.8	15	149.3					High	Peak Found	High	High	9.083e-05	6.33e-11	3.53	44.72
High	[K].NLEEKQGAEIDGR.[S]		3.44217e-06	0.000119819	1	1	3	P09405	P09405 [447-459]		1	1458.72	0.01	0.855	0.01	138.2		161.8					High	Not Found	High	High	9.083e-05	1.075e-06	3.25	11.72
High	[R].NIEEHASADVEK.[M]		1.23996e-06	0.000119819	1	1	1	P55258	P55258 [105-116]		0	1341.63	4.026	0.932	3.753	49.2	198	52.8					Peak Found	High	Peak Found	High	9.083e-05	3.601e-07	2.4	10.89
High	[K].NIEDVIAQGVGK.[L]		3.54451e-05	0.000119819	1	1	2	P99027	P99027 [50-61]		0	1242.67	0.406	1.177	0.478	133	54	113					Peak Found	High	High	High	9.083e-05	1.331e-05	2.95	50.76
High	[K].NIEDKAEEVINNTK.[T]		4.2248e-08	0.000119819	1	1	3	Q8CG47	Q8CG47 [962-975]		1	1616.81	0.183	0.748	0.137	119	21.8	159.2					High	Peak Found	High	High	9.083e-05	9.449e-09	3.84	38.63
High	[K].NLEAVETLGSTSTICSDK.[T]	1xCarbamidomethyl [C15]	2.49591e-10	0.000119819	1	4	1	Q8VDN2	Q8VDN2 [360-377]		0	1924.92										No Quan Values	Not Found	High	Not Found	High	9.083e-05	3.761e-11	4.01
High	[K].NLDSTTVAVHGEEIYCK.[S]	1xCarbamidomethyl [C16]; 1xDeamidated [N1]	4.27799e-06	0.000119819	1	1	1	P97315	P97315 [43-59]		0	1936.9										Not Reliable	Not Found	High	Not Found	High	9.083e-05	1.36e-06	2.29
High	[R].NLDIERPTYTNLNR.[L]		1.02806e-07	0.000119819	2	6	3	P05214; P05213	P05214 [216-229]; P05213 [216-229]		0	1718.88	0.189	1.009	0.191	137.6	26	136.4				Shared	High	Peak Found	High	High	9.083e-05	2.46e-08	3.33	36.79
High	[R].NLDLDSIIAEVK.[A]		5.09211e-05	0.000119819	1	1	1	Q8VED5	Q8VED5 [304-315]		0	1329.73	5.309	100	100	47.6	252.4						Peak Found	High	Not Found	High	9.083e-05	1.97e-05	1.87	54.41
High	[K].NLDFGIDMDSR.[I]	1xOxidation [M8]	0.00171406	0.000119819	1	1	1	Q6P542	Q6P542 [635-645]		0	1298.57	100		100		300						Not Found	High	Not Found	High	9.083e-05	0.000865	1.89	41.58
High	[R].NIDEHANEDVER.[M]		0.000379626	0.000119819	1	1	1	P61027	P61027 [106-117]		0	1440.63	100	0.01	11.443		275.9	24.1					Not Found	High	Peak Found	High	9.083e-05	0.0001711	2.67	10.66
High	[K].NIDDGTSDRPYSHALVAGIDRYPR.[K]		3.76605e-09	0.000119819	1	1	2	P61358	P61358 [28-51]		1	2688.31	0.01	0.601	0.01	112.6		187.4					High	Not Found	High	High	9.083e-05	6.994e-10	2.88	41.37
High	[K].NKYEDEINKR.[T]		2.22194e-07	0.000119819	3	4	5	Q8VED5; Q6IFZ6; Q922U2	Q8VED5 [228-237]; Q6IFZ6 [255-264]; Q922U2 [250-259]		2	1308.65	5.385	1.165	6.275	41.4	223	35.5				Shared	High	High	High	High	9.083e-05	5.642e-08	3.34	10.07
High	[R].NKQTYSTEPNNLK.[A]		8.46211e-07	0.000119819	1	1	6	P41105	P41105 [21-33]		1	1536.77	0.997	0.464	0.462	72.3	72	155.7					High	High	High	High	9.083e-05	2.381e-07	3.86	10.7
High	[K].NKQGLETDNKELACEVK.[V]	1xCarbamidomethyl [C14]	1.30879e-10	0.000119819	1	1	4	Q61879	Q61879 [1225-1241]		2	1975.98	0.79	0.821	0.649	99.8	78.8	121.5					High	Peak Found	High	High	9.083e-05	1.871e-11	5.18	15.63
High	[R].NKQEVMISDLEER.[L]	1xOxidation [M6]	2.38892e-07	0.000119819	1	1	2	Q61879	Q61879 [1030-1042]		1	1606.77	0.01	0.675	0.01	120.9		179.1					High	Not Found	High	High	9.083e-05	6.115e-08	2.93	23.65
High	[R].NKQEVMISDLEER.[L]		8.13418e-07	0.000119819	1	1	1	Q61879	Q61879 [1030-1042]		1	1590.78										No Quan Values	High	Not Found	Not Found	High	9.083e-05	2.274e-07	3.79
High	[K].NKNQEESIDAR.[A]		0.000247424	0.000119819	1	1	1	Q9JJ28	Q9JJ28 [457-467]		1	1303.62										No Quan Values	High	Not Found	Not Found	High	9.083e-05	0.000108	2.71
High	[K].NKLQQLPADFGR.[L]		0.00101922	0.000119819	1	1	1	Q922Q8	Q922Q8 [72-83]		1	1386.75	1.083	0.87	0.942	92.8	100.5	106.7					Peak Found	Peak Found	High	High	9.083e-05	0.0004965	2.94	32.37
High	[R].NKLDHYAIIK.[F]		3.29676e-05	0.000119819	1	1	2	P62751	P62751 [69-78]		1	1214.69	11.426	0.452	5.17	20.5	234.2	45.3					Peak Found	High	High	High	9.083e-05	1.226e-05	4.64	18.45
High	[K].LQPFATEADVEEALR.[L]		2.59481e-08	0.000119819	1	1	2	P49718	P49718 [627-641]		0	1688.85	0.01	0.26	0.01	62		238					High	Not Found	High	High	9.083e-05	5.561e-09	4.12	54.01
High	[K].LQNTGVADGYPVR.[L]		0.00179482	0.000119819	1	1	1	Q9ET54	Q9ET54 [1265-1277]		0	1389.71										No Quan Values	Not Found	Not Found	High	High	9.083e-05	0.000913	2.38
High	[K].LQNSIQDLCVK.[W]	1xCarbamidomethyl [C9]	3.63914e-05	0.000119819	1	1	1	Q6DFV1	Q6DFV1 [140-150]		0	1317.68	1.748	100	100	109.2	190.8						Peak Found	High	Not Found	High	9.083e-05	1.373e-05	2.61	34.45
High	[K].LFPDTPLALEANK.[K]		7.07838e-05	0.000119819	1	1	1	Q9Z1X4	Q9Z1X4 [588-600]		0	1428.77	1.664	0.611	1.016	69.7	116.1	114.2					Peak Found	High	Peak Found	High	9.083e-05	2.805e-05	2.65	53.72
High	[R].LFNEQNFFQR.[V]		0.000195195	0.000119819	1	1	2	Q8K3G5	Q8K3G5 [190-199]		0	1342.65	0.01	5.471	0.01	253.6		46.4					High	Not Found	High	High	9.083e-05	8.342e-05	3.56	51.63
High	[K].LFLVQLQEK.[A]		0.00136152	0.000119819	1	1	1	Q9CQF3	Q9CQF3 [174-182]		0	1117.66										No Quan Values	Not Found	High	Not Found	High	9.083e-05	0.0006752	2.23
High	[R].IFISNTFNPAK.[S]		6.28697e-05	0.000119819	1	1	1	Q61466	Q61466 [184-194]		0	1251.67	0.288	0.92	0.265	126.3	36.4	137.3					High	Peak Found	Peak Found	High	9.083e-05	2.463e-05	2.23	48.36
High	[K].IFINNEWHNSVSGK.[K]		3.18995e-05	0.000119819	1	1	2	P24549	P24549 [23-36]		0	1644.81	0.01	1.185	0.01	162.7		137.3					High	Not Found	High	High	9.083e-05	1.186e-05	1.87	35.7
High	[K].LFLIYRPNTGK.[Q]		1.03416e-05	0.000119819	1	1	3	Q689Z5	Q689Z5 [1227-1237]		0	1321.76	0.186	1.135	0.211	145.1	27	127.9					High	High	High	High	9.083e-05	3.54e-06	2.93	43.95
High	[K].LFILTEAR.[L]		0.00257677	0.000119819	1	1	3	Q8BU30	Q8BU30 [255-262]		0	962.567	1.082	1.024	1.108	98.1	106.1	95.8					High	High	High	High	9.083e-05	0.001342	1.86	50.3
High	[R].LFLLPHKDQR.[Q]		0.00013061	0.000119819	1	1	1	Q08943	Q08943 [242-251]		1	1266.73	0.01	0.998	0.01	149.9		150.1					Peak Found	Not Found	High	High	9.083e-05	5.422e-05	2.73	23.85
High	[R].IFILGPSHHVPLSR.[C]		4.32191e-07	0.000119819	1	1	2	Q91VH6	Q91VH6 [74-87]		0	1572.9	0.01	1.622	0.01	185.6		114.4					High	Not Found	Peak Found	High	9.083e-05	1.153e-07	3.78	43.23
High	[K].LFIGGLNTETNEK.[A]		3.45468e-07	0.000119819	1	2	1	Q9WV02	Q9WV02 [10-22]		0	1435.74	0.01	1.572	0.01	183.4		116.6					Peak Found	Not Found	High	High	9.083e-05	9.095e-08	3.34	46.32
High	[R].LFLEEFER.[I]		0.00196793	0.000119819	1	1	1	Q5SWZ9	Q5SWZ9 [194-201]		0	1082.55	1.325	0.456	0.604	66.4	87.9	145.7					Peak Found	High	Peak Found	High	9.083e-05	0.00101	2.21	52.16
High	[K].LFPDTPLALEANKK.[K]		3.77722e-08	0.000119819	1	1	3	Q9Z1X4	Q9Z1X4 [588-601]		1	1556.87	7.193	0.791	5.687	31.7	228.2	40.1					Peak Found	High	High	High	9.083e-05	8.343e-09	3.51	51.02
High	[K].LFKPHQAPAR.[M]		0.000617989	0.000119819	1	1	2	Q91WK2	Q91WK2 [304-313]		0	1164.66	0.01	1.061	0.01	154.4		145.6					High	Not Found	High	High	9.083e-05	0.0002886	3.24	9.51
High	[R].LFHEVVQAFR.[A]		0.0025099	0.000119819	1	1	1	Q9WV70	Q9WV70 [170-179]		0	1245.67	0.395	0.83	0.328	115.4	45.6	139					High	Peak Found	Peak Found	High	9.083e-05	0.001307	3.58	42.86
High	[K].LFGGFNSSDTVTSPQR.[A]		2.88983e-05	0.000119819	1	1	1	P05480	P05480 [62-77]		0	1712.82	0.243	1.265	0.307	147.5	35.8	116.7					Peak Found	Peak Found	High	High	9.083e-05	1.069e-05	3.03	45.13
High	[K].LFGAAEVQR.[F]		0.00235022	0.000119819	1	1	1	P16546	P16546 [251-259]		0	990.537	0.01	1.13	0.01	159.2		140.8					High	Not Found	Peak Found	High	9.083e-05	0.001223	1.95	25.74
High	[R].LFFAGEHTIR.[N]		3.36256e-05	0.000119819	1	1	2	Q6ZQ88	Q6ZQ88 [797-806]		0	1190.63	14.388	0.329	4.739	16.3	234.3	49.4					Peak Found	High	High	High	9.083e-05	1.253e-05	2	35.01
High	[K].LFEVIETEK.[T]		0.00087028	0.000119819	2	4	2	Q03141; Q05512	Q03141 [118-126]; Q05512 [115-123]		0	1107.59		0.01	0.01			300				Shared	High	Not Found	High	High	9.083e-05	0.0004182	2.48	44.03
High	[R].IFEPILGEGR.[A]		0.000468678	0.000119819	1	1	1	P52431	P52431 [967-976]		0	1130.62	100		100		300						Not Found	High	Not Found	High	9.083e-05	0.0002149	2.7	50.88
High	[R].LFEPFEVHTR.[L]		0.00055987	0.000119819	1	1	1	Q80ZW2	Q80ZW2 [113-122]		0	1274.65	100		100		300						Not Found	High	Not Found	High	9.083e-05	0.0002601	2.44	46.06
High	[R].LFEGNALLR.[R]	1xDeamidated [N5]	0.000556196	0.000119819	1	1	2	Q6ZWN5	Q6ZWN5 [71-79]		0	1033.57	50.026	100	100	5.9	294.1						Peak Found	High	Not Found	High	9.083e-05	0.0002581	1.93	50.51
High	[R].LFEGNALLR.[R]		0.00106027	0.000119819	1	1	3	Q6ZWN5	Q6ZWN5 [71-79]		0	1032.58	21.974	0.358	7.86	11.6	255.8	32.5					Peak Found	High	High	High	9.083e-05	0.0005166	1.9	47.11
High	[R].IFEGANDILR.[L]		0.000176832	0.000119819	1	1	1	P50544	P50544 [461-470]		0	1147.61	0.01	1.069	0.01	155		145					Peak Found	Not Found	High	High	9.083e-05	7.503e-05	2.52	48.37
High	[R].LFEDTKYTTLIAK.[L]		0.000923397	0.000119819	1	1	1	P47226	P47226 [71-83]		1	1542.84		0.01	0.01			300					Not Found	Not Found	High	High	9.083e-05	0.0004451	2.85	49.96
High	[R].IFHTVTTTDDPVIR.[K]		3.18995e-05	0.000119819	1	1	4	O70194	O70194 [223-236]		0	1614.85	0.36	0.894	0.322	121.1	43.6	135.4					High	Peak Found	High	High	9.083e-05	1.191e-05	4.09	36.06
High	[R].LFPVLLNNAR.[E]		0.000651413	0.000119819	1	1	1	Q8VI75	Q8VI75 [901-910]		0	1156.68	100	0.01	0.896		141.7	158.3					Not Found	High	Peak Found	High	9.083e-05	0.0003065	1.85	53.81
High	[K].LFQECCPHSTDR.[V]	2xCarbamidomethyl [C5; C6]	0.00103273	0.000119819	1	1	1	P61979	P61979 [180-191]		0	1549.65	0.141	1.209	0.17	152.4	21.5	126.1					Peak Found	High	Peak Found	High	9.083e-05	0.0005035	2.06	13.42
High	[R].IFQNLNGALDEVILK.[F]		1.43757e-05	0.000119819	1	1	1	Q9R0E1	Q9R0E1 [221-235]		0	1686.94										No Quan Values	Not Found	Not Found	High	High	9.083e-05	5.024e-06	2.82
High	[R].LFYSTFATDDRR.[E]		0.000490787	0.000119819	1	1	2	Q8BH95	Q8BH95 [262-273]		1	1491.72	0.877	1.042	0.915	105.8	92.8	101.5					High	Peak Found	High	High	9.083e-05	0.0002256	2.12	37.46
High	[K].IFYPETTDIYDRK.[N]		1.1567e-05	0.000119819	1	1	2	Q9JKF1	Q9JKF1 [131-143]		1	1660.82	0.01	0.472	0.01	96.3		203.7					High	Not Found	High	High	9.083e-05	3.977e-06	2.87	42.34
High	[R].IFYNQAIMSSK.[N]	1xOxidation [M8]	0.00139783	0.000119819	1	1	1	Q3ULD5	Q3ULD5 [194-204]		0	1317.65	4.255	0.763	3.246	45.7	194.4	59.9					Peak Found	Peak Found	High	High	9.083e-05	0.0006988	1.28	28.96
High	[R].LFYHIVDSDEVSTK.[I]		4.29353e-07	0.000119819	1	1	3	Q9CW03	Q9CW03 [558-571]		0	1652.82	0.422	0.676	0.286	103.4	43.7	152.9					High	Peak Found	High	High	9.083e-05	1.143e-07	3.73	41.74
High	[K].LFYADHPFIFLVR.[D]		4.83724e-09	0.000119819	1	1	2	P19324	P19324 [380-392]		0	1637.88		0.01	0.01			300					High	Not Found	High	High	9.083e-05	9.119e-10	4.6	54.82
High	[K].LFVQDLATR.[V]		0.00222981	0.000119819	1	1	1	Q61768	Q61768 [802-810]		0	1062.59	22.545	0.212	4.79	10.6	239.4	50					Peak Found	High	Peak Found	High	9.083e-05	0.001153	2.02	44.31
High	[K].IFVGNVSAACTSQELR.[S]	1xCarbamidomethyl [C10]	2.12322e-09	0.000119819	1	1	3	Q8C2Q3	Q8C2Q3 [81-96]		0	1751.87	0.226	1.553	0.35	160.5	36.2	103.3					High	High	High	High	9.083e-05	3.759e-10	3.53	46.42
High	[R].LFVGNLPADITEDEFKR.[L]		3.28169e-11	0.000119819	1	1	6	Q8VIJ6	Q8VIJ6 [291-307]		1	1964.01	17.826	1.053	18.766	15.2	270.4	14.4					High	High	High	High	9.083e-05	4.23e-12	4.8	54.15
High	[K].IFVGGLSPDTPEEKIR.[E]		1.43853e-07	0.000119819	1	1	1	Q60668	Q60668 [184-199]		1	1757.94	0.01	0.81	0.01	134.2		165.8					High	Not Found	Peak Found	High	9.083e-05	3.531e-08	3.57	47.89
High	[K].IFVGGLSPDTPEEK.[I]		1.09733e-05	0.000119819	1	1	1	Q60668	Q60668 [184-197]		0	1488.76	0.135	1.062	0.143	144.5	19.5	136					Peak Found	High	Peak Found	High	9.083e-05	3.775e-06	2.43	45.66
High	[K].IFVGGLNPEATEEKIR.[E]		6.65584e-08	0.000119819	1	1	1	Q99020	Q99020 [161-176]		1	1772.95	0.01	1.406	0.01	175.3		124.7					High	Not Found	Peak Found	High	9.083e-05	1.54e-08	3.6	49.83
High	[K].IFVGGLNPEATEEK.[I]		4.84836e-06	0.000119819	1	1	3	Q99020	Q99020 [161-174]		0	1503.77	0.468	1.417	0.663	138	64.6	97.4					High	High	High	High	9.083e-05	1.558e-06	2.64	45.81
High	[K].IFVGGIKEDTEEYNLRDYFEK.[Y]		1.14384e-11	0.000119819	1	1	3	Q8BG05	Q8BG05 [128-148]		2	2565.25	0.01	1.354	0.01	172.6		127.4					High	Not Found	High	High	9.083e-05	1.353e-12	5.39	52.92
High	[K].LFTTVRPLIQVQLSEEQIR.[N]		3.13588e-13	0.000119819	1	1	3	Q9JMH9	Q9JMH9 [1235-1253]		0	2270.29	1.111	0.68	0.755	83.7	93	123.2					High	High	High	High	9.083e-05	2.82e-14	6.48	54.46
High	[K].LFTEVEGTCTGK.[Y]	1xCarbamidomethyl [C9]	0.000311567	0.000119819	1	1	1	P62488	P62488 [30-41]		0	1341.64	100		100		300						Not Found	High	Not Found	High	9.083e-05	0.0001378	2.07	26.74
High	[K].LFTAHNNMTNYATVWASK.[T]	1xDeamidated [N10]; 1xOxidation [M8]	0.00169166	0.000119819	1	1	1	O70133	O70133 [740-757]		0	2085.97										Not Reliable	Not Found	High	Not Found	High	9.083e-05	0.0008538	2.14
High	[K].LFTAHNNMTNYATVWASK.[T]	1xOxidation [M8]	0.000809488	0.000119819	1	1	1	O70133	O70133 [740-757]		0	2084.99	0.525	0.813	0.427	108.9	57.2	133.9					Peak Found	Peak Found	High	High	9.083e-05	0.000388	2.42	43.99
High	[K].LFTAESLIGLKNPEK.[S]		3.52124e-05	0.000119819	1	1	1	Q5XJY5	Q5XJY5 [337-351]		1	1659.93	0.01	0.182	0.01	46.1		253.9					Peak Found	Not Found	High	High	9.083e-05	1.319e-05	3.47	53.51
High	[R].LFSYYGPQEGDKKGQSPLLR.[S]		1.40205e-09	0.000119819	1	1	3	Q9JMH9	Q9JMH9 [897-916]		2	2283.18	0.01	1.339	0.01	171.7		128.3					High	Not Found	High	High	9.083e-05	2.409e-10	5.32	43.02
High	[R].LFSYYGPQEGDKK.[G]		0.000103037	0.000119819	1	1	4	Q9JMH9	Q9JMH9 [897-909]		1	1531.74	0.046	1.313	0.06	165.9	7.6	126.4					High	Peak Found	High	High	9.083e-05	4.212e-05	2.71	26.63
High	[R].LFSYYGPQEGDK.[K]		1.041e-05	0.000119819	1	1	3	Q9JMH9	Q9JMH9 [897-908]		0	1403.65	0.175	1.327	0.232	155.6	27.2	117.2					High	High	High	High	9.083e-05	3.546e-06	3.47	35.99
High	[R].LFSWIVNR.[I]		0.00212951	0.000119819	1	2	2	P46735	P46735 [360-367]		0	1034.58	100	0.01	7.154		263.2	36.8					Not Found	High	Peak Found	High	9.083e-05	0.001094	2.46	54.28
High	[R].IFSTTESYLK.[R]		0.0012917	0.000119819	1	1	2	Q3UYV9	Q3UYV9 [195-204]		0	1188.61	0.01	1.26	0.01	167.3		132.7					High	Not Found	High	High	9.083e-05	0.0006381	2.15	37.53
High	[K].LFSDEAANIYER.[A]		8.34548e-05	0.000119819	1	1	2	Q99LI7	Q99LI7 [319-330]		0	1427.68	0.171	1.202	0.206	149.8	25.7	124.6					High	Peak Found	High	High	9.083e-05	3.343e-05	2.11	44.1
High	[R].IFRQPQGHLLLIGVSGAGK.[T]	1xDeamidated [Q4]	0.00311768	0.000119819	1	1	1	Q9JHU4	Q9JHU4 [2923-2941]		1	1992.14										Not Reliable	Not Found	Not Found	High	High	9.083e-05	0.001654	3.51
High	[K].LFDSTTLEHQK.[T]		2.22045e-05	0.000119819	1	1	1	Q9QZD9	Q9QZD9 [214-224]		0	1318.66	0.01	1.106	0.01	157.6		142.4					Peak Found	Not Found	High	High	9.083e-05	8.049e-06	2.96	23.27
High	[R].LGAEPTSETQDELQR.[L]		8.57433e-07	0.000119819	1	1	2	Q9DBY8	Q9DBY8 [515-529]		0	1673.8										No Quan Values	High	Not Found	High	High	9.083e-05	2.407e-07	3.49
High	[K].IFDEILVNAADNKQR.[D]		8.72539e-10	0.000119819	2	2	2	Q01320; Q64511	Q01320 [83-97]; Q64511 [93-107]		1	1745.92	0.01	0.581	0.01	110.2		189.8				Shared	High	Not Found	High	High	9.083e-05	1.448e-10	5.09	50.92
High	[K].LFDEEEGPNEK.[L]		0.000353098	0.000119819	1	1	1	Q8BGC0	Q8BGC0 [709-719]		0	1306.58	100		100		300						Not Found	High	Not Found	High	9.083e-05	0.0001582	1.94	19.54
High	[K].LENDQIENLR.[Q]		0.000178	0.000119819	1	1	2	Q68FL6	Q68FL6 [807-816]		0	1243.63	1.228	1.617	1.986	105.4	129.4	65.2					Peak Found	High	High	High	9.083e-05	7.569e-05	3.31	25.35
High	[R].IEISDKITSELVSK.[I]		7.5107e-05	0.000119819	1	1	1	A2AGT5	A2AGT5 [855-868]		1	1561.87	0.01	0.762	0.01	129.7		170.3					High	Not Found	Peak Found	High	9.083e-05	2.986e-05	3.51	50.99
High	[R].LELQGSNSR.[S]		0.00132615	0.000119819	1	1	2	P09405	P09405 [556-564]		0	1003.52	1.497	1.067	1.598	87.4	130.8	81.8					Peak Found	High	High	High	9.083e-05	0.0006562	1.64	11.84
High	[R].IEIPIHIVPHITIGK.[V]		7.99865e-06	0.000119819	1	1	1	P46737	P46737 [187-201]		0	1680.02										No Quan Values	High	Not Found	Not Found	High	9.083e-05	2.671e-06	3.21
High	[R].LEILQIHTK.[N]		0.000948033	0.000119819	1	1	3	Q01853	Q01853 [378-386]		0	1094.66	2.361	1.281	3.025	72.4	171	56.5					Peak Found	High	High	High	9.083e-05	0.0004595	2.42	36.93
High	[R].LEKPAKYDDIKK.[V]		3.36256e-05	0.000119819	1	1	2	P16858	P16858 [247-258]		2	1447.82	0.276	0.782	0.216	117.4	32.4	150.1					High	Peak Found	High	High	9.083e-05	1.254e-05	2.96	10
High	[R].LEHENPRDPQTPLIFK.[G]		2.66232e-06	0.000119819	1	1	2	Q8K411	Q8K411 [184-199]		1	1934.01	1.517	0.95	1.442	84.1	127.5	88.4					Peak Found	High	Peak Found	High	9.083e-05	8.183e-07	3.69	33.23
High	[R].LEGVEGVAHIIDPK.[A]		0.0008935	0.000119819	1	1	2	Q9JHU4	Q9JHU4 [2242-2255]		0	1476.81	0.01	0.798	0.01	133.1		166.9					High	Not Found	High	High	9.083e-05	0.0004296	2.68	51.17
High	[R].IEGTVFHVFDK.[V]		1.98521e-05	0.000119819	1	1	2	Q9CSH3	Q9CSH3 [896-906]		0	1291.67	39.693	0.448	17.764	7	277.4	15.6					Peak Found	High	High	High	9.083e-05	7.139e-06	3.09	48.49
High	[K].LEGQAQAETK.[I]		0.00262808	0.000119819	1	1	2	Q9EQ61	Q9EQ61 [250-259]		0	1074.54										No Quan Values	High	Not Found	High	High	9.083e-05	0.001374	1.78
High	[K].LEGDSDVDSELEDRVDGVK.[S]		0.00164772	0.000119819	1	1	1	Q9JMH9	Q9JMH9 [1962-1980]		1	2076.96	0.682	0.265	0.181	55.1	37.5	207.4					Peak Found	Peak Found	High	High	9.083e-05	0.0008319	2.26	42.89
High	[R].LENEIQTYR.[S]		0.000503886	0.000119819	1	1	1	P02535	P02535 [440-448]		0	1165.58	1.281	0.972	1.246	90.6	116.1	93.2					Peak Found	High	Peak Found	High	9.083e-05	0.0002324	2.91	19.55
High	[R].IEGDPQGVQQAK.[R]		1.59735e-05	0.000119819	1	1	1	Q8VDJ3	Q8VDJ3 [483-494]		0	1269.64										No Quan Values	Not Found	Not Found	High	High	9.083e-05	5.653e-06	3.21
High	[K].LEGDLKDLELQADSAIK.[G]		3.92048e-11	0.000119819	1	1	2	O08638	O08638 [1622-1638]		1	1857.98	0.671	2.68	1.8	146.7	98.5	54.7					High	Peak Found	Peak Found	High	9.083e-05	5.107e-12	5.35	52.66
High	[R].IEFEQTLAANEQAGPINR.[E]		3.72531e-06	0.000119819	1	1	1	Q5DTM8	Q5DTM8 [457-474]		0	2001										No Quan Values	Not Found	High	Not Found	High	9.083e-05	1.176e-06	4.06
High	[R].IEFEQNLAANEQAGPINR.[E]		6.55365e-11	0.000119819	1	1	1	Q3U319	Q3U319 [464-481]		0	2014	100		100		300						Not Found	High	Not Found	High	9.083e-05	8.863e-12	4.46	48.34
High	[R].IEEVPELPLVVEDKVEGYKK.[T]		5.66951e-11	0.000119819	1	1	2	Q9D8E6	Q9D8E6 [144-163]		2	2313.26	0.01	0.985	0.01	148.9		151.1					High	Not Found	High	High	9.083e-05	7.619e-12	5.97	53.43
High	[R].LEEQRDEQTSR.[H]		0.000424596	0.000119819	1	1	6	Q9JMH9	Q9JMH9 [1176-1186]		1	1390.66	4.622	1	4.622	45.3	209.4	45.3					High	High	High	High	9.083e-05	0.0001929	3.23	7.98
High	[K].LEENIDTIKR.[N]		0.000986223	0.000119819	1	1	1	P70388	P70388 [1060-1069]		1	1230.67										No Quan Values	High	Not Found	Not Found	High	9.083e-05	0.0004771	2.06
High	[R].LEELHVIDVK.[F]		4.8804e-06	0.000119819	1	1	2	Q3U1J4	Q3U1J4 [159-168]		0	1194.67	27.128	0.305	8.278	9.6	259.1	31.3					Peak Found	High	Peak Found	High	9.083e-05	1.576e-06	2.77	39.1
High	[K].IEEELAALQK.[E]		4.04363e-05	0.000119819	1	1	2	Q8BYC6	Q8BYC6 [846-855]		0	1143.63	100		100		300						Not Found	High	Not Found	High	9.083e-05	1.535e-05	2.33	33.89
High	[K].LEEDQIIMEDQNCK.[L]	1xCarbamidomethyl [C13]; 1xOxidation [M8]	5.39085e-08	0.000119819	1	1	4	Q8VDD5	Q8VDD5 [976-989]		0	1780.77	0.01	0.784	0.01	131.8		168.2					High	Not Found	High	High	9.083e-05	1.226e-08	4.11	28.7
High	[K].LEEDQIIMEDQNCK.[L]	1xCarbamidomethyl [C13]	1.69104e-08	0.000119819	1	1	2	Q8VDD5	Q8VDD5 [976-989]		0	1764.78	0.01	1.034	0.01	152.5		147.5					High	Not Found	High	High	9.083e-05	3.518e-09	4.18	35.46
High	[K].IEEDFPHIR.[S]		6.89432e-05	0.000119819	1	1	5	Q4VA53	Q4VA53 [699-707]		0	1155.58	1.11	0.916	1.017	93.7	104	102.3					High	High	High	High	9.083e-05	2.721e-05	2.57	31.47
High	[R].IEGDMIVCAAYAHELPK.[Y]	1xCarbamidomethyl [C8]; 1xOxidation [M5]	3.44217e-06	0.000119819	1	1	2	P47962	P47962 [69-85]		0	1932.92	0.01	1.117	0.01	158.3		141.7					High	Not Found	High	High	9.083e-05	1.082e-06	3.67	50.18
High	[R].LENELSTALQDKK.[C]		3.432e-07	0.000119819	1	1	5	E9Q7G0	E9Q7G0 [360-372]		1	1488.79	0.816	1.099	0.897	110	89.8	100.1					High	High	High	High	9.083e-05	9.015e-08	2.69	28.3
High	[R].LEPRPSVAEVPYR.[N]		0.00154282	0.000119819	1	1	1	Q80UG5	Q80UG5 [223-235]		0	1512.82	0.01	1.036	0.01	152.6		147.4					High	Not Found	Peak Found	High	9.083e-05	0.0007755	2.8	31.31
High	[R].LEQIAEEQK.[A]		0.00101922	0.000119819	1	1	2	Q64012	Q64012 [208-216]		0	1087.56	1.153	1.154	1.331	99.4	114.6	86.1					High	Peak Found	High	High	9.083e-05	0.0004941	2.75	12.41
High	[K].LFCLTLHR.[Y]	1xCarbamidomethyl [C3]	0.00236572	0.000119819	1	1	2	E9PVA8	E9PVA8 [53-60]		0	1059.58	0.369	0.829	0.306	116.5	42.9	140.6					High	Peak Found	High	High	9.083e-05	0.001231	2.57	43.05
High	[R].IFAPNHVVAK.[S]	1xDeamidated [N5]	0.00019909	0.000119819	1	1	4	P62717	P62717 [32-41]		0	1096.61	5.798	0.808	4.683	37.3	216.5	46.2					Peak Found	High	High	High	9.083e-05	8.553e-05	1.35	21.76
High	[R].IFAPNHVVAK.[S]		6.08328e-05	0.000119819	1	1	5	P62717	P62717 [32-41]		0	1095.63	24.094	0.312	7.509	10.6	255.4	34					High	High	High	High	9.083e-05	2.38e-05	2.53	18.43
High	[K].LEVQLQDLQSK.[C]		5.17849e-06	0.000119819	1	1	3	O08638	O08638 [1257-1267]		0	1300.71	0.581	1.09	0.633	120.1	69.7	110.2					High	High	High	High	9.083e-05	1.677e-06	3.78	43.36
High	[R].IEVQDSSGGTTALRPSASTQALSSSVSSSK.[L]		3.70823e-12	0.000119819	1	1	2	Q3U1J4	Q3U1J4 [740-769]		0	2938.46	100		100		300						Not Found	High	Not Found	High	9.083e-05	4.018e-13	3.88	40.59
High	[K].LEVQATDREENKQIALGTSK.[L]		0.000538182	0.000119819	1	1	2	Q04750	Q04750 [703-722]		2	2230.17	1.767	100	100	108.4	191.6						Peak Found	High	High	High	9.083e-05	0.0002497	2.06	23.77
High	[K].LEVQATDREENK.[Q]		5.08054e-08	0.000119819	1	1	3	Q04750	Q04750 [703-714]		1	1431.71	9.735	0.652	6.343	24.4	238	37.5					High	High	High	High	9.083e-05	1.147e-08	3.71	10.74
High	[K].LEVQAEEER.[K]		0.00076292	0.000119819	1	1	1	O35691	O35691 [176-184]		0	1102.54	31.43	100	100	9.3	290.7						Peak Found	High	Not Found	High	9.083e-05	0.0003629	1.94	12.86
High	[R].LEVNMQALK.[G]	1xOxidation [M5]	0.00124989	0.000119819	1	1	2	O08638	O08638 [1565-1573]		0	1061.57	0.01	0.817	0.01	134.9		165.1					High	Not Found	High	High	9.083e-05	0.0006196	2.01	20.65
High	[R].LEVNMQALK.[G]		0.00293869	0.000119819	1	1	1	O08638	O08638 [1565-1573]		0	1045.57	0.721	0.806	0.581	101.3	73.1	125.7					Peak Found	High	Peak Found	High	9.083e-05	0.001548	2.01	39.62
High	[R].LEVNLQAMK.[A]	1xOxidation [M8]	0.000842102	0.000119819	1	1	3	Q8VDD5	Q8VDD5 [1558-1566]		0	1061.57	0.269	1.218	0.328	143.5	38.7	117.8					High	High	High	High	9.083e-05	0.0004031	2.06	25.44
High	[R].LEVNLQAMK.[A]		0.000876028	0.000119819	1	1	2	Q8VDD5	Q8VDD5 [1558-1566]		0	1045.57	0.194	1.156	0.224	145.7	28.2	126.1					High	Peak Found	High	High	9.083e-05	0.0004201	2.26	41.3
High	[K].IEVEKPFAIAKE.[-]		2.69763e-06	0.000119819	1	1	7	P24369	P24369 [205-216]		1	1373.77	4.506	0.711	3.203	43.4	195.6	61					High	High	High	High	9.083e-05	8.299e-07	3.03	38.71
High	[K].IEVEKPFAIAK.[E]		0.000185176	0.000119819	1	1	5	P24369	P24369 [205-215]		0	1244.72	10.915	0.715	7.8	22.5	245.9	31.5					High	High	High	High	9.083e-05	7.92e-05	2.92	36.39
High	[R].LETVGSVFSR.[T]		0.000100358	0.000119819	1	1	1	Q8VE22	Q8VE22 [6-15]		0	1094.58	100		100		300						Not Found	High	Not Found	High	9.083e-05	4.078e-05	2.53	39.21
High	[K].IETNENNLESAK.[G]		3.45234e-05	0.000119819	1	1	1	Q8BMK4	Q8BMK4 [540-551]		0	1361.65	0.01	0.753	0.01	128.9		171.1					Peak Found	Not Found	High	High	9.083e-05	1.29e-05	2.68	13.32
High	[K].LETLTNQFSDSK.[Q]		1.25185e-05	0.000119819	1	1	1	Q99MI1	Q99MI1 [489-500]		0	1382.68	100		100		300						Not Found	High	Not Found	High	9.083e-05	4.347e-06	2.26	32.08
High	[K].LETLQSQVK.[R]		0.00293869	0.000119819	1	1	1	Q9DC23	Q9DC23 [779-787]		0	1045.59										No Quan Values	High	Not Found	Not Found	High	9.083e-05	0.001554	2.16
High	[K].IETIEVMEDR.[Q]	1xOxidation [M7]	0.00120944	0.000119819	1	1	1	Q8BG05	Q8BG05 [152-161]		0	1250.59	0.687	1.606	1.103	129.9	89.2	80.9					Peak Found	Peak Found	High	High	9.083e-05	0.0005943	2.1	24.1
High	[K].LESVSEDPTQLAEVEK.[D]		5.14449e-06	0.000119819	1	1	1	Q9EQC5	Q9EQC5 [537-552]		0	1773.88	1.924	100	100	102.6	197.4						Peak Found	High	Not Found	High	9.083e-05	1.668e-06	2.92	45
High	[R].LESVIAQESSK.[K]		6.45482e-05	0.000119819	1	1	1	E9Q0C6	E9Q0C6 [1216-1226]		0	1190.63	0.01	0.92	0.01	143.8		156.2					High	Not Found	Peak Found	High	9.083e-05	2.537e-05	3.2	18.81
High	[K].IESPHPVDWDDTK.[S]		2.27301e-06	0.000119819	1	1	1	Q8VHK9	Q8VHK9 [954-966]		0	1538.71	100		100		300						Not Found	High	Not Found	High	9.083e-05	6.901e-07	2.37	28.09
High	[K].LESLQQQLQAANDAR.[D]		3.49014e-08	0.000119819	1	1	1	E9Q7G0	E9Q7G0 [611-625]		0	1684.86	1.062	100	100	145.5	154.5						High	Peak Found	Not Found	High	9.083e-05	7.665e-09	3.45	41.65
High	[R].LESADQLAEAVR.[E]		0.000137677	0.000119819	1	1	2	Q91YR5	Q91YR5 [236-247]		0	1301.67										No Quan Values	High	Not Found	High	High	9.083e-05	5.744e-05	3
High	[R].LEQQDLSSEMSK.[V]	1xOxidation [M10]	0.00239703	0.000119819	1	1	1	Q8BL74	Q8BL74 [77-88]		0	1410.64	100		100		300						Not Found	High	Not Found	High	9.083e-05	0.001246	1.69	11.98
High	[K].IFDEILVNAADNK.[Q]		2.09404e-07	0.000119819	2	2	1	Q01320; Q64511	Q01320 [83-95]; Q64511 [93-105]		0	1461.76	0.38	1.251	0.475	137.6	52.3	110.1				Shared	Peak Found	Peak Found	High	High	9.083e-05	5.294e-08	3.27	53.28
High	[R].IGAEVYHNLK.[N]		0.000166654	0.000119819	1	1	3	P17182	P17182 [184-193]		0	1143.62	0.303	1.415	0.428	149.3	45.2	105.5					High	Peak Found	High	High	9.083e-05	7.044e-05	2.85	18.24
High	[R].LGAGPDGVEEIKR.[H]		9.91148e-07	0.000119819	1	1	2	P18654	P18654 [311-323]		1	1340.72	3.072	1.076	3.306	60	184.3	55.7					High	Peak Found	High	High	9.083e-05	2.829e-07	3.81	20.21
High	[K].LGASNSPGQPNSVK.[R]		0.000517334	0.000119819	1	1	1	B2RY56	B2RY56 [667-680]		0	1355.69	100	0.01	21.775		286.8	13.2					Not Found	High	Peak Found	High	9.083e-05	0.0002383	2.22	11.47
High	[K].IGYHLLYYLR.[A]		0.000465602	0.000119819	1	1	2	Q7TPD0	Q7TPD0 [685-694]		0	1310.73	100		100		300						Not Found	High	High	High	9.083e-05	0.0002136	3.34	52.61
High	[R].LGVWYNSFR.[A]		0.000266015	0.000119819	1	1	1	Q9CYH2	Q9CYH2 [145-153]		0	1141.58	100	0.01	8.029		266.8	33.2					Not Found	High	Peak Found	High	9.083e-05	0.0001163	2.87	51.94
High	[R].LGVTNTIISHYDGR.[Q]		7.19853e-06	0.000119819	1	1	2	Q922K7	Q922K7 [417-430]		0	1545.8	1.2	0.835	1.001	88.3	105.9	105.8					High	High	Peak Found	High	9.083e-05	2.384e-06	3	41.29
High	[R].IGVPSATEIIK.[A]		6.12348e-05	0.000119819	1	1	2	Q9JIK5	Q9JIK5 [635-645]		0	1127.67	5.253	0.518	2.724	36.7	192.6	70.7					High	Peak Found	High	High	9.083e-05	2.404e-05	2.37	50.32
High	[K].LGVLHPDVITK.[F]		8.23626e-05	0.000119819	1	1	1	Q9WUA2	Q9WUA2 [561-571]		0	1191.71	0.156	1.142	0.179	147.6	23.1	129.3					High	Peak Found	Peak Found	High	9.083e-05	3.292e-05	2.64	34.96
High	[K].LGVIEDHSNR.[T]		9.00557e-06	0.000119819	1	1	4	P08113	P08113 [494-503]		0	1139.58	2.704	2.21	5.975	72.2	195.2	32.7					High	High	High	High	9.083e-05	3.048e-06	2.92	12.25
High	[R].IGVLDEGK.[M]		0.00261086	0.000119819	1	1	2	Q6ZWN5	Q6ZWN5 [84-91]		0	830.462	100	0.01	10.722		274.4	25.6					Not Found	High	High	High	9.083e-05	0.001368	2.17	19.35
High	[R].LGVDIGKGPEQR.[Q]		5.28184e-06	0.000119819	1	1	4	Q3V132	Q3V132 [154-165]		1	1268.7	0.162	0.992	0.161	138.2	22.4	139.4					High	Peak Found	High	High	9.083e-05	1.717e-06	3.23	21.54
High	[R].IGVAILQR.[S]		0.000538182	0.000119819	1	1	1	Q8BTT6	Q8BTT6 [443-450]		0	869.557	2.491	0.738	1.838	61.9	154.2	83.9					Peak Found	High	Peak Found	High	9.083e-05	0.0002492	2.81	39.39
High	[R].LGTPQQIAIAR.[E]		0.000252362	0.000119819	1	2	1	Q7TMB8	Q7TMB8 [1066-1076]		0	1167.68	100		100		300						Not Found	High	Not Found	High	9.083e-05	0.0001099	1.85	33.57
High	[R].LGTLPPAFSTR.[V]		3.1482e-05	0.000119819	1	1	3	Q78PY7	Q78PY7 [777-787]		0	1159.65	8.57	0.501	4.294	25.9	222.3	51.8					Peak Found	High	High	High	9.083e-05	1.169e-05	2.64	46.02
High	[K].IGYPAPNFK.[A]		0.00144458	0.000119819	1	1	3	P35700	P35700 [8-16]		0	1006.54	25.23	0.244	6.164	9.9	249.6	40.5					High	High	High	High	9.083e-05	0.0007234	1.72	34.9
High	[K].LGTGFNPNTLDKQK.[E]		0.000527655	0.000119819	1	1	1	Q8R1A4	Q8R1A4 [134-147]		1	1532.81	0.719	0.603	0.433	88.8	63.8	147.4					Peak Found	Peak Found	High	High	9.083e-05	0.0002434	3.13	28.35
High	[K].LGTAAIQGAIEK.[A]		6.54042e-05	0.000119819	1	1	2	Q8QZT1	Q8QZT1 [64-75]		0	1171.67	0.483	0.847	0.409	112.6	54.4	133					High	Peak Found	High	High	9.083e-05	2.573e-05	3.24	33.85
High	[K].IGSYLSASTR.[H]		0.000960596	0.000119819	1	1	1	Q9EQC5	Q9EQC5 [455-464]		0	1054.55	3.505	0.628	2.2	49.2	172.4	78.4					Peak Found	High	Peak Found	High	9.083e-05	0.0004641	2.68	19.97
High	[K].LGSLVENNER.[V]		2.90893e-05	0.000119819	1	1	3	Q8R1B4	Q8R1B4 [861-870]		0	1130.58	16.512	0.427	7.057	15.1	249.5	35.4					High	High	High	High	9.083e-05	1.076e-05	2.72	16.07
High	[K].IGSLIDVNQSK.[D]		2.20587e-05	0.000119819	1	2	2	Q9CQL1	Q9CQL1 [104-114]		0	1173.65	0.184	1.293	0.238	153.2	28.2	118.6					High	Peak Found	High	High	9.083e-05	7.995e-06	3.47	32.48
High	[K].LGSDGAEESMETLPKPSEK.[K]		2.9475e-05	0.000119819	1	1	1	Q9JIK5	Q9JIK5 [11-29]		0	2004.94	100		100		300						Not Found	High	Not Found	High	9.083e-05	1.088e-05	2.72	31.95
High	[R].IGRPSETGIIGIIDPECR.[M]	1xCarbamidomethyl [C17]	6.79319e-10	0.000119819	1	1	1	Q3U1J4	Q3U1J4 [112-129]		0	1983.03										No Quan Values	Not Found	High	Not Found	High	9.083e-05	1.107e-10	4.86
High	[K].IGRIEDVTPIPSDSTRR.[K]		2.41184e-06	0.000119819	1	1	4	P62264	P62264 [126-142]		2	1912.02	0.407	1.012	0.412	125.3	50.9	123.8					High	Peak Found	High	High	9.083e-05	7.355e-07	3.92	32.15
High	[K].IGRIEDVTPIPSDSTR.[R]		4.46662e-07	0.000119819	1	1	4	P62264	P62264 [126-141]		1	1755.92	0.01	1.306	0.01	169.9		130.1					High	Not Found	High	High	9.083e-05	1.2e-07	3.12	38.42
High	[R].IGQTKPVVVYR.[L]		0.000188871	0.000119819	1	1	4	Q60848	Q60848 [694-704]		0	1259.75	0.317	1.133	0.359	136.4	43.2	120.4					High	Peak Found	High	High	9.083e-05	8.07e-05	2.92	17.44
High	[K].LGQSLQSAER.[A]		7.03191e-05	0.000119819	1	1	1	P97329	P97329 [749-758]		0	1088.57	5.121	0.686	3.513	39.6	202.7	57.7					Peak Found	High	Peak Found	High	9.083e-05	2.787e-05	2.73	12.89
High	[R].LGQIYQSWLDK.[S]		3.91262e-05	0.000119819	1	1	1	Q9CQU3	Q9CQU3 [25-35]		0	1350.71										No Quan Values	Not Found	High	Not Found	High	9.083e-05	1.475e-05	3.03
High	[K].LGTGFNPNTLDK.[Q]		1.80498e-06	0.000119819	1	1	3	Q8R1A4	Q8R1A4 [134-145]		0	1276.65	2.248	0.731	1.643	65	146.1	88.9					High	High	High	High	9.083e-05	5.382e-07	3.08	36.52
High	[R].IGYSSPQTLADQSSK.[I]		7.15603e-08	0.000119819	1	1	2	Q9CZW4	Q9CZW4 [349-363]		0	1581.78	0.01	0.883	0.01	140.7		159.3					High	Not Found	High	High	9.083e-05	1.661e-08	3.52	28.05
High	[K].LHDFQDEIVENSVTK.[E]		1.94767e-07	0.000119819	1	1	2	Q5DTM8	Q5DTM8 [856-870]		0	1773.87	3.693	0.844	3.116	51	188.5	60.5					Peak Found	High	Peak Found	High	9.083e-05	4.887e-08	4.18	39.49
High	[R].LHFFMPGFAPLTSR.[G]	1xOxidation [M5]	1.84769e-07	0.000119819	2	5	3	P99024; P68372	P99024 [263-276]; P68372 [263-276]		0	1636.83	0.25	1.535	0.384	157.8	39.4	102.8				Shared	High	Peak Found	High	High	9.083e-05	4.635e-08	5.15	53.86
High	[K].LKDLYIRPNIAQK.[R]		2.7056e-05	0.000119819	1	1	6	Q920B9	Q920B9 [662-674]		1	1571.93	0.244	0.991	0.241	133.2	32.4	134.4					High	Peak Found	High	High	9.083e-05	9.935e-06	2.7	29.7
High	[R].IKDHLQSGR.[L]		0.000709623	0.000119819	1	1	1	Q99MJ9	Q99MJ9 [267-275]		1	1053.58	0.01	2.091	0.01	202.9		97.1					High	Not Found	Peak Found	High	9.083e-05	0.000336	2.69	7.84
High	[R].IKDHLQNGKLDLTK.[L]	1xDeamidated [N7]	1.39192e-07	0.000119819	1	1	3	Q9JIK5	Q9JIK5 [391-404]		2	1623.91	36.415	100	100	8	292						Peak Found	High	Not Found	High	9.083e-05	3.416e-08	4.15	18.3
High	[R].IKDHLQNGK.[L]	1xDeamidated [N7]	0.000269542	0.000119819	1	1	2	Q9JIK5	Q9JIK5 [391-399]		1	1053.57	100		100		300						Not Found	High	Not Found	High	9.083e-05	0.0001182	2.31	7.85
High	[R].LKDGLSQPSEPK.[S]		3.91262e-05	0.000119819	1	1	3	Q9JIK5	Q9JIK5 [221-232]		1	1298.7	26.921	0.628	16.903	10.2	273.6	16.2					Peak Found	High	High	High	9.083e-05	1.481e-05	2.67	12.63
High	[K].LKDFGECVIALQASVIKK.[F]	1xCarbamidomethyl [C7]	0.00150275	0.000119819	1	1	1	Q9Z277	Q9Z277 [1090-1107]		2	2019.13		0.01	0.01			300					Not Found	Not Found	High	High	9.083e-05	0.0007513	2.78	52.81
High	[K].LKAWNDIKK.[V]		0.00244477	0.000119819	1	1	3	Q9D8E6	Q9D8E6 [174-182]		2	1115.66	0.034	0.733	0.025	125.1	4.2	170.6					High	Peak Found	High	High	9.083e-05	0.001275	2.48	12.95
High	[K].LKAEEPSGADDSPSGTK.[S]		5.87673e-10	0.000119819	1	1	2	Q6NZF1	Q6NZF1 [356-372]		1	1688.8	100		100		300						Not Found	High	Not Found	High	9.083e-05	9.456e-11	3.57	10.61
High	[K].LHYCVSCAIHSK.[V]	2xCarbamidomethyl [C4; C7]	1.47159e-06	0.000119819	1	1	4	P62855	P62855 [71-82]		0	1474.69	0.39	1.019	0.397	126.5	49.3	124.2					High	High	High	High	9.083e-05	4.323e-07	3.17	16.22
High	[K].IHVSDQELQSANASVDDSRLEELK.[A]	1xDeamidated [Q9]	0.00162619	0.000119819	1	1	1	Q02053	Q02053 [807-830]		1	2684.3										Not Reliable	Not Found	High	Not Found	High	9.083e-05	0.00082	2.34
High	[K].IHVSDQELQSANASVDDSRLEELK.[A]		1.15824e-09	0.000119819	1	1	1	Q02053	Q02053 [807-830]		1	2683.32	100		100		300						Not Found	High	Not Found	High	9.083e-05	1.965e-10	5.03	46.57
High	[R].IHVLHHGTGK.[W]		0.000400162	0.000119819	1	1	1	Q3TIX9	Q3TIX9 [515-524]		0	1098.62	0.01	100		300							High	Not Found	Not Found	High	9.083e-05	0.0001814	2.68	8.04
High	[K].IHTLEDFQR.[V]		0.00212951	0.000119819	1	1	2	O08756	O08756 [108-116]		0	1158.59	100		100		300						Not Found	High	Not Found	High	9.083e-05	0.001095	1.41	21.79
High	[R].LHSLLGDYYQAIK.[V]		1.30232e-05	0.000119819	1	1	1	Q8QZY1	Q8QZY1 [280-292]		0	1520.81										Not Reliable	High	Not Found	Not Found	High	9.083e-05	4.523e-06	4.34
High	[K].IHPMAYQLQLQAASNFK.[S]	1xDeamidated [Q9]; 1xOxidation [M4]	0.000613933	0.000119819	1	1	1	P67871	P67871 [192-208]		0	1976.99	100		100		300						Not Found	High	Not Found	High	9.083e-05	0.0002874	3.43	49.31
High	[K].IHNVGSPLK.[S]		0.00158395	0.000119819	1	1	1	P54276	P54276 [822-830]		0	964.557	0.495	0.646	0.32	98.6	48.8	152.6					Peak Found	Peak Found	High	High	9.083e-05	0.0007953	2.16	11.85
High	[R].LHNQQALSSSIEEGLR.[M]		2.0202e-08	0.000119819	1	1	1	O35730	O35730 [131-146]		0	1781.91										No Quan Values	High	Not Found	Not Found	High	9.083e-05	4.259e-09	2.58
High	[R].LHNAIEGGTQLSR.[A]		1.59735e-05	0.000119819	1	1	3	Q9ESX5	Q9ESX5 [159-171]		0	1395.73	0.08	0.897	0.072	136.7	11	152.4					High	Peak Found	High	High	9.083e-05	5.626e-06	2.57	15.4
High	[R].LHLGHTFSLSK.[C]		0.00130023	0.000119819	1	1	1	Q8BMJ2	Q8BMJ2 [61-71]		0	1239.68	100		100		300						Not Found	High	Not Found	High	9.083e-05	0.0006454	2.69	28.55
High	[K].LHKEELSEEGYLAK.[V]		0.000738215	0.000119819	1	1	2	P13864	P13864 [68-81]		1	1645.84	0.535	0.979	0.524	117.3	62.8	119.8					High	Peak Found	High	High	9.083e-05	0.0003507	2.82	19.13
High	[R].LHGPPGVASASQLLTR.[L]		0.00196793	0.000119819	1	1	1	Q8CHT3	Q8CHT3 [660-675]		0	1603.89										No Quan Values	Not Found	High	Not Found	High	9.083e-05	0.001005	2.08
High	[R].LHGLPEQFLYGTATK.[H]		0.000250705	0.000119819	1	1	1	Q64511	Q64511 [686-700]		0	1674.88	0.362	1.104	0.4	132.3	47.9	119.8					Peak Found	Peak Found	High	High	9.083e-05	0.0001091	3.8	51.13
High	[R].LHGLDEEAEQK.[L]		6.829e-06	0.000119819	1	1	3	P49717	P49717 [428-438]		0	1268.61	0.01	1.012	0.01	150.9		149.1					High	Not Found	High	High	9.083e-05	2.249e-06	3.35	11.75
High	[R].IHFPLATYAPVISAEK.[A]		4.50948e-06	0.000119819	2	5	2	P05214; P05213	P05214 [265-280]; P05213 [265-280]		0	1756.96	0.809	0.55	0.445	82.7	66.9	150.3				Shared	High	Peak Found	High	High	9.083e-05	1.442e-06	4.33	54.06
High	[K].LHFKPFGNPVFAR.[D]		5.33607e-07	0.000119819	1	1	4	Q6P5D8	Q6P5D8 [1800-1812]		0	1529.84	0.144	1.148	0.165	148.9	21.5	129.7					High	Peak Found	High	High	9.083e-05	1.451e-07	3.89	48.71
High	[K].LGQLLAATCK.[E]	1xCarbamidomethyl [C9]	0.000421809	0.000119819	1	1	1	Q80V86	Q80V86 [693-702]		0	1074.6	100	0.01	2.152		204.8	95.2					Not Found	High	Peak Found	High	9.083e-05	0.0001912	1.77	29.08
High	[K].LGQLGLLAK.[Y]		0.000207115	0.000119819	1	1	2	Q571H0	Q571H0 [1065-1073]		0	912.588	0.01	1.083	0.01	156		144					High	Not Found	High	High	9.083e-05	8.906e-05	2.72	43.37
High	[K].IGQLEEQLEQEAKER.[A]		2.24475e-08	0.000119819	1	1	3	Q61879	Q61879 [1823-1837]		1	1799.91	0.029	0.766	0.023	128.5	3.8	167.7					High	High	High	High	9.083e-05	4.763e-09	5.6	41.29
High	[K].IGQLEEQLEQEAK.[E]		2.05915e-06	0.000119819	1	1	3	Q61879	Q61879 [1823-1835]		0	1514.77	0.216	1.506	0.325	159.6	34.5	105.9					High	High	High	High	9.083e-05	6.191e-07	3.65	41.34
High	[K].LGGSAVISLEGKPL.[-]		2.71546e-06	0.000119819	1	1	2	P18760	P18760 [153-166]		0	1340.78	13.693	1.06	14.521	19.2	262.7	18.1					Peak Found	High	High	High	9.083e-05	8.385e-07	3.54	52.73
High	[K].LGGNYGPTVAVQR.[E]		6.47844e-06	0.000119819	1	1	2	O35855	O35855 [231-243]		0	1331.71	0.01	2.541	0.01	215.3		84.7					High	Not Found	High	High	9.083e-05	2.128e-06	2.54	29.13
High	[R].LGGISSTEEMDSK.[V]	1xOxidation [M10]	1.01392e-05	0.000119819	1	1	1	Q3U319	Q3U319 [38-50]		0	1369.62	2.926	100	100	76.4	223.6						Peak Found	High	Not Found	High	9.083e-05	3.453e-06	2.01	14.09
High	[K].IGGIGTVPVGR.[V]		3.86141e-05	0.000119819	2	2	7	P10126; P62631	P10126 [256-266]; P62631 [256-266]		0	1025.61	0.154	0.929	0.143	134.5	20.7	144.8				Shared	High	High	High	High	9.083e-05	1.462e-05	2.91	33.81
High	[R].LGGIGQFLAK.[A]		8.51204e-05	0.000119819	1	1	2	O70133	O70133 [812-821]		0	1003.59	1.23	0.81	0.996	86.6	106.5	106.9					High	High	Peak Found	High	9.083e-05	3.41e-05	3.13	51.48
High	[K].IGGHGAEYGAEALER.[M]		3.52597e-09	0.000119819	1	1	1	P01942	P01942 [18-32]		0	1529.73	0.334	100	100	224.8	75.2						High	Peak Found	Not Found	High	9.083e-05	6.49e-10	4.23	20.89
High	[K].LGFDKENVYDELR.[Q]		3.96721e-07	0.000119819	1	1	2	Q91ZW3	Q91ZW3 [961-973]		1	1597.79	3.819	0.909	3.473	50.7	193.6	55.7					Peak Found	High	Peak Found	High	9.083e-05	1.05e-07	3.09	47.73
High	[K].LGEYGFQNAILVR.[Y]	1xDeamidated [Q7]	2.3337e-06	0.000119819	1	1	1	P07724	P07724 [422-434]		0	1480.78	0.01	0.868	0.01	139.4		160.6					High	Not Found	Peak Found	High	9.083e-05	7.094e-07	4.09	54.25
High	[K].LGEYGFQNAILVR.[Y]		5.19731e-07	0.000119819	1	1	4	P07724	P07724 [422-434]		0	1479.8	0.016	1.222	0.019	163.6	2.6	133.9					High	High	High	High	9.083e-05	1.411e-07	4.12	53.71
High	[K].LGEWVGLCK.[I]	1xCarbamidomethyl [C8]	0.00101922	0.000119819	1	1	2	P63323	P63323 [85-93]		0	1061.54	0.16	2.557	0.409	193.4	30.9	75.6					High	High	Peak Found	High	9.083e-05	0.000494	1.67	43.77
High	[K].LGEQCEAVVR.[F]	1xCarbamidomethyl [C5]	0.000481187	0.000119819	1	1	2	Q7TQK1	Q7TQK1 [38-47]		0	1160.57	100	0.01	1.499		180	120					Not Found	High	High	High	9.083e-05	0.0002206	2.11	15.99
High	[K].LGEPSEIDQR.[D]		0.000438809	0.000119819	1	1	1	Q3UMB9	Q3UMB9 [303-312]		0	1143.56	1.377	1.36	1.873	96.4	132.7	70.9					Peak Found	High	Peak Found	High	9.083e-05	0.0002	2.13	17.74
High	[R].IGENVSDTDLDLQQR.[G]		8.12847e-05	0.000119819	1	1	1	G5E8P0	G5E8P0 [1213-1227]		0	1702.82										No Quan Values	Not Found	Not Found	High	High	9.083e-05	3.255e-05	2.05
High	[K].IGEGTYGTVFK.[A]		0.00241284	0.000119819	1	1	1	P49615	P49615 [10-20]		0	1171.6	0.01	0.84	0.01	136.9		163.1					Peak Found	Not Found	High	High	9.083e-05	0.001253	1.76	35.97
High	[K].LGEFFQTK.[Y]		0.00200714	0.000119819	1	1	3	O08810	O08810 [713-720]		0	969.504	42.629	0.26	11.102	6.3	269.4	24.3					Peak Found	High	High	High	9.083e-05	0.001032	2.32	36.22
High	[K].IGEEQSPEDAEDGPPELLFIHGGHTAK.[I]		1.10531e-07	0.000119819	1	1	1	Q60972	Q60972 [350-376]		0	2873.36		0.01	0.01			300					Not Found	Not Found	High	High	9.083e-05	2.662e-08	6.17	51.7
High	[K].IGEEEIQKPEEK.[V]		1.13407e-05	0.000119819	1	1	3	Q8K4Z5	Q8K4Z5 [486-497]		0	1428.72	100	0.01	10.184		273.2	26.8					Not Found	High	High	High	9.083e-05	3.898e-06	2.72	13.58
High	[R].IGDVLVSQFSGESAER.[L]		1.67882e-06	0.000119819	1	1	1	E9Q394	E9Q394 [2040-2055]		0	1693.84										No Quan Values	Not Found	High	Not Found	High	9.083e-05	4.985e-07	3.65
High	[R].LGDVISIQPCPDVK.[Y]	1xCarbamidomethyl [C10]	1.89575e-05	0.000119819	1	1	2	Q01853	Q01853 [96-109]		0	1540.8	1.313	3.321	4.36	114.8	150.7	34.6					High	High	Peak Found	High	9.083e-05	6.768e-06	3.37	51.1
High	[K].LGDTPGVSYSDIAAR.[A]		0.00108856	0.000119819	1	1	1	Q920Q4	Q920Q4 [511-525]		0	1521.75	0.01	1.108	0.01	157.7		142.3					High	Not Found	Peak Found	High	9.083e-05	0.0005328	2.7	41.3
High	[R].LGDLQADSDESQR.[A]		7.29885e-08	0.000119819	1	1	2	Q9JMH9	Q9JMH9 [1407-1419]		0	1433.65	1.193	0.917	1.094	91.4	109	99.6					High	Peak Found	High	High	9.083e-05	1.701e-08	3.56	15.19
High	[R].LGDLNEAGILR.[N]		2.62748e-06	0.000119819	1	1	2	P97479	P97479 [73-83]		0	1170.65	0.379	0.99	0.375	125.6	47.6	126.8					High	Peak Found	High	High	9.083e-05	8.078e-07	3.42	47.57
High	[K].LGDGLFLQCCR.[E]	2xCarbamidomethyl [C9; C10]	1.40528e-06	0.000119819	1	1	1	P70404	P70404 [227-237]		0	1338.63	0.228	0.814	0.186	122.1	27.9	150					High	Peak Found	Peak Found	High	9.083e-05	4.115e-07	3.26	49.44
High	[K].LGDAEYHHHR.[V]		3.56793e-05	0.000119819	1	1	1	Q6IE82	Q6IE82 [372-381]		0	1234.57	11.462	1.108	12.695	22.4	257.3	20.3					Peak Found	High	Peak Found	High	9.083e-05	1.337e-05	2.77	7.66
High	[K].LGASNSPGQPNSVKR.[K]		4.56928e-06	0.000119819	1	1	3	B2RY56	B2RY56 [667-681]		1	1511.79	3.525	0.971	3.423	54	190.4	55.6					Peak Found	High	High	High	9.083e-05	1.469e-06	3.34	9.7
High	[R].LGGSPFGPAGTGK.[T]		0.000471774	0.000119819	1	1	1	Q9JHU4	Q9JHU4 [1898-1910]		0	1145.59	0.518	0.626	0.325	96.3	49.9	153.8					High	Peak Found	Peak Found	High	9.083e-05	0.0002156	2.38	26.07
High	[K].LEEANGNTQMVEK.[I]	1xOxidation [M10]	9.00557e-06	0.000119819	1	1	1	Q91YR7	Q91YR7 [473-485]		0	1478.68	100		100		300						Not Found	High	Not Found	High	9.083e-05	3.045e-06	1.91	10.36
High	[R].IGGVQQDTILAEGLHFR.[I]		3.66213e-14	0.000119819	1	1	2	O35129	O35129 [55-71]		0	1853.99	0.01	1.029	0.01	152.2		147.8					High	Not Found	High	High	9.083e-05	2.79e-15	5.96	53.37
High	[R].LGHFAPVDAVADQR.[A]		0.0021577	0.000119819	1	1	2	Q9JJF3	Q9JJF3 [450-463]		0	1495.77	0.01	1.12	0.01	158.5		141.5					High	Not Found	High	High	9.083e-05	0.001112	3.4	35.32
High	[R].IGQETVQDIVYR.[T]		0.000252362	0.000119819	1	1	1	Q9CQI9	Q9CQI9 [36-47]		0	1420.74										Not Reliable	Not Found	High	Not Found	High	9.083e-05	0.0001103	1.96
High	[K].IGQETDKTTTR.[N]		8.65658e-06	0.000119819	1	1	2	P28660	P28660 [1069-1079]		1	1249.64	6.577	0.818	5.377	34.1	224.2	41.7					Peak Found	High	Peak Found	High	9.083e-05	2.913e-06	2.81	8.44
High	[R].LGQEQQALNR.[A]		1.71739e-05	0.000119819	1	1	3	P59242	P59242 [800-809]		0	1156.61	2.813	0.603	1.695	54.8	154.2	91					High	High	High	High	9.083e-05	6.075e-06	3.18	11.95
High	[K].LGQASLGVIK.[V]		8.12847e-05	0.000119819	1	1	1	Q8VI84	Q8VI84 [393-402]		0	985.604	3.582	0.869	3.111	52.3	187.4	60.2					Peak Found	High	Peak Found	High	9.083e-05	3.244e-05	2.39	32.94
High	[K].LGQALTEVYAK.[A]		1.47595e-05	0.000119819	1	1	1	Q8VDJ3	Q8VDJ3 [350-360]		0	1192.66	0.426	1.165	0.497	131.3	56	112.7					Peak Found	Peak Found	High	High	9.083e-05	5.18e-06	2.87	34.38
High	[K].IGPLGLSPK.[K]		0.00121742	0.000119819	1	1	4	P35979	P35979 [32-40]		0	881.545	1.441	0.677	0.977	76.6	110.4	113					High	High	High	High	9.083e-05	0.0005995	1.85	36.79
High	[R].LGNSTDALESAKR.[A]		4.15442e-07	0.000119819	1	1	2	Q9Z210	Q9Z210 [61-73]		1	1361.7	100		100		300						Not Found	High	Not Found	High	9.083e-05	1.108e-07	3.01	13.14
High	[R].LGNPQQPGKPLIR.[L]		0.000141352	0.000119819	1	1	2	Q61216	Q61216 [352-364]		0	1417.83	0.01	0.855	0.01	138.3		161.7					High	Not Found	High	High	9.083e-05	5.913e-05	2.86	18.65
High	[K].LGNIEFKPESR.[V]		0.000664407	0.000119819	1	1	1	P46735	P46735 [281-291]		0	1289.68	100	0.01	5.454		253.5	46.5					Not Found	High	Peak Found	High	9.083e-05	0.0003127	2.16	26.42
High	[R].LGNDFHTNKR.[V]		6.62715e-05	0.000119819	1	1	3	P63276	P63276 [24-33]		1	1201.61	100		100		300						High	High	High	High	9.083e-05	2.607e-05	3.56	8.97
High	[K].IGIVGLPNVGK.[S]		7.5107e-05	0.000119819	1	1	1	Q9CZ30	Q9CZ30 [25-35]		0	1066.66	0.01	1.176	0.01	162.1		137.9					High	Not Found	Peak Found	High	9.083e-05	2.99e-05	2.8	52.25
High	[R].LGLSSDLVSR.[L]		0.00162619	0.000119819	1	1	1	Q8BZ20	Q8BZ20 [222-231]		0	1046.58		0.01	0.01			300					Not Found	Not Found	High	High	9.083e-05	0.0008184	1.98	39.24
High	[K].LGLPPLTPEQQEALQK.[A]		8.49285e-08	0.000119819	1	1	2	Q3UEB3	Q3UEB3 [59-74]		0	1761.97	0.01	1.213	0.01	164.5		135.5					High	Not Found	High	High	9.083e-05	2.008e-08	3.63	52.85
High	[K].LGLLSQESADGYSHLR.[E]		0.000617989	0.000119819	1	1	1	Q9EP71	Q9EP71 [509-524]		0	1745.88	4.176	0.521	2.175	42.3	176.5	81.2					Peak Found	High	Peak Found	High	9.083e-05	0.0002899	2.25	44.71
High	[R].LGLLGLPAPK.[N]		2.02484e-05	0.000119819	1	1	3	Q6A068	Q6A068 [478-487]		0	978.635	0.208	2.364	0.491	184	38.2	77.8					High	High	High	High	9.083e-05	7.298e-06	2.69	53.85
High	[R].LGLLALACSDGK.[V]	1xCarbamidomethyl [C8]	1.2647e-06	0.000119819	1	1	1	Q8BL74	Q8BL74 [492-503]		0	1217.66	100		100		300						Not Found	High	Not Found	High	9.083e-05	3.669e-07	3.15	53.88
High	[K].LGLKPLEVNAVKK.[E]		0.000105788	0.000119819	1	1	2	Q9Z315	Q9Z315 [130-142]		1	1408.89	7.901	0.801	6.331	29.6	233.5	36.9					Peak Found	High	Peak Found	High	9.083e-05	4.327e-05	2.39	30.87
High	[K].LGLKPLEVNAVK.[K]		5.98606e-06	0.000119819	1	1	2	Q9Z315	Q9Z315 [130-141]		0	1280.79	29.735	0.358	10.636	8.9	266	25					Peak Found	High	Peak Found	High	9.083e-05	1.953e-06	2.05	41.36
High	[K].LGLGTAYIHGIK.[H]		1.67273e-05	0.000119819	1	1	2	O70152	O70152 [96-107]		0	1242.72	0.472	0.842	0.398	112.8	53.2	133.9					High	Peak Found	High	High	9.083e-05	5.92e-06	3.61	43.52
High	[R].LGLGGNAPVSIPQQSQSVK.[Q]		1.29847e-06	0.000119819	1	1	1	Q9Z103	Q9Z103 [349-367]		0	1880.02										No Quan Values	High	Not Found	Not Found	High	9.083e-05	3.774e-07	3.75
High	[R].IGIFGQDEDVTSK.[A]		8.13418e-07	0.000119819	1	1	1	O55143	O55143 [638-650]		0	1408.7	1.769	100	100	108.3	191.7						Peak Found	High	Not Found	High	9.083e-05	2.286e-07	3.01	44.46
High	[K].IGLFGGAGVGK.[T]		2.74149e-05	0.000119819	1	1	1	P56480	P56480 [202-212]		0	975.562	0.27	1.16	0.313	140.7	37.9	121.3					High	Peak Found	Peak Found	High	9.083e-05	1.012e-05	3.18	43.71
High	[K].IGIFESPTGTGK.[S]		4.93051e-07	0.000119819	1	1	1	Q6AXC6	Q6AXC6 [39-50]		0	1206.64	100		100		300						Not Found	High	Not Found	High	9.083e-05	1.328e-07	2.64	39.43
High	[K].IGKPHTVPCK.[V]	1xCarbamidomethyl [C9]	0.000197783	0.000119819	1	1	5	P25444	P25444 [174-183]		0	1136.62	0.27	0.972	0.262	130.5	35.2	134.3					High	High	High	High	9.083e-05	8.487e-05	2.31	8.86
High	[R].IGKENFIEK.[L]		0.00168056	0.000119819	1	1	1	Q9Z1Z0	Q9Z1Z0 [572-580]		1	1077.59	3.026	100	100	74.5	225.5						Peak Found	High	Not Found	High	9.083e-05	0.0008465	1.45	14.78
High	[K].LGGVSSTEELDIR.[T]		2.14217e-06	0.000119819	1	1	1	Q5DTM8	Q5DTM8 [37-49]		0	1375.71	3.493	0.998	3.485	54.6	190.7	54.7					Peak Found	High	Peak Found	High	9.083e-05	6.46e-07	2.76	39.32
High	[R].IKDPVLFVSGSADEMCEK.[N]	1xCarbamidomethyl [C16]; 1xOxidation [M15]	8.32111e-06	0.000119819	1	1	1	Q3TUU5	Q3TUU5 [151-168]		1	2040.96	3.741	0.744	2.785	49.3	184.5	66.2					Peak Found	High	Peak Found	High	9.083e-05	2.785e-06	2.25	43.1
High	[R].IEDVTPIPSDSTRR.[K]		7.53823e-06	0.000119819	1	1	5	P62264	P62264 [129-142]		1	1585.82	0.152	1.416	0.215	161.5	24.5	114					High	High	High	High	9.083e-05	2.51e-06	3.71	25.19
High	[K].LEDTVKPHPHFLTHK.[L]		5.96836e-07	0.000119819	1	1	2	Q9WTI7	Q9WTI7 [513-527]		0	1798.96	100	0.01	19.307		285.2	14.8					Not Found	High	Peak Found	High	9.083e-05	1.64e-07	3.99	14.88
High	[K].LAGALAHNPNSGLHTINLAGNSLEDR.[G]	1xDeamidated [N10]	4.15159e-05	0.000119819	1	1	1	Q6EDY6	Q6EDY6 [266-291]		0	2656.34										No Quan Values	Not Found	High	Not Found	High	9.083e-05	1.572e-05	2.86
High	[K].IAFTEWIEPPKR.[E]		3.76355e-07	0.000119819	1	1	4	Q91ZW3	Q91ZW3 [724-735]		1	1486.81	5.538	0.77	4.267	38.3	212	49.7					High	High	High	High	9.083e-05	9.978e-08	3.77	52.9
High	[K].LAFNSLLEK.[A]		0.00152265	0.000119819	1	1	2	Q9R1C7	Q9R1C7 [715-723]		0	1034.59	11.834	0.594	7.033	20.7	244.6	34.8					Peak Found	High	High	High	9.083e-05	0.0007645	2.41	52.09
High	[K].IAFAITAIK.[G]		0.000405468	0.000119819	1	1	3	P62270	P62270 [26-34]		0	947.592	0.864	1.453	1.256	117.5	101.6	80.9					High	High	High	High	9.083e-05	0.000184	2.85	52.76
High	[R].LAEVLTQEHR.[L]		0.000541738	0.000119819	1	1	2	Q8R5K4	Q8R5K4 [771-780]		0	1195.64	100	0.01	8.089		267	33					Not Found	High	High	High	9.083e-05	0.0002507	2.22	16.98
High	[K].IAEVGAGGSK.[S]		0.00242875	0.000119819	1	1	2	O35295	O35295 [73-82]		0	888.479	16.974	0.937	15.899	15.8	267.4	16.8					High	Peak Found	High	High	9.083e-05	0.00126	2.08	9.64
High	[R].LAELGWLHNK.[I]		0.000295577	0.000119819	1	1	1	P58854	P58854 [292-301]		0	1180.65	0.01	0.7	0.01	123.5		176.5					Peak Found	Not Found	High	High	9.083e-05	0.0001306	2.98	39.65
High	[R].LAEKTEAVER.[L]		0.000115245	0.000119819	1	1	1	Q6URW6	Q6URW6 [1429-1438]		1	1145.62										No Quan Values	High	Not Found	Not Found	High	9.083e-05	4.743e-05	2.7
High	[K].IAEKIDEFLATGK.[L]		3.72779e-08	0.000119819	1	1	4	Q8K409	Q8K409 [69-81]		1	1434.78	0.01	0.972	0.01	147.9		152.1					High	Not Found	High	High	9.083e-05	8.225e-09	3.29	47.54
High	[K].LAEKEQAEATKPPAEACEELR.[S]	1xCarbamidomethyl [C17]	3.75242e-08	0.000119819	1	1	1	Q9EP71	Q9EP71 [560-580]		1	2370.16	100		100		300						Not Found	High	Not Found	High	9.083e-05	8.298e-09	4.13	20.8
High	[R].LAEFSSQAAEEEEKVK.[S]		4.0371e-10	0.000119819	1	1	1	Q6URW6	Q6URW6 [1029-1044]		1	1794.88	0.01	1.184	0.01	162.7		137.3					High	Not Found	Peak Found	High	9.083e-05	6.32e-11	4.25	28.81
High	[R].LAGASPATVAAAAAVGSGSKDPLAR.[K]		2.3866e-14	0.000119819	1	1	1	Q9JJ28	Q9JJ28 [402-426]		1	2209.19	0.01	2.206	0.01	206.4		93.6					Peak Found	Not Found	High	High	9.083e-05	1.757e-15	7.29	51.3
High	[R].IAECSSQLAEEEEKAK.[N]	1xCarbamidomethyl [C4]; 1xDeamidated [Q7]	1.12812e-09	0.000119819	1	1	1	Q61879	Q61879 [1008-1023]		1	1822.84										Not Reliable	Not Found	Not Found	High	High	9.083e-05	1.901e-10	3.79
High	[R].IAECSSQLAEEEEK.[A]	1xCarbamidomethyl [C4]	5.89416e-09	0.000119819	1	1	2	Q61879	Q61879 [1008-1021]		0	1622.72	0.01	1.123	0.01	158.7		141.3					High	Not Found	High	High	9.083e-05	1.134e-09	4.49	17.92
High	[K].IADLGNACWVHK.[H]	1xCarbamidomethyl [C8]	0.00016998	0.000119819	2	3	2	O70551; O54781	O70551 [488-499]; O54781 [521-532]		0	1383.68	4.671	0.702	3.281	42.3	197.5	60.2				Shared	Peak Found	High	High	High	9.083e-05	7.197e-05	1.86	33.94
High	[R].IADGYEQAAR.[I]		0.000240991	0.000119819	1	1	1	P80316	P80316 [133-142]		0	1093.53	0.297	1.078	0.321	134.8	40.1	125.1					Peak Found	Peak Found	High	High	9.083e-05	0.0001047	2.36	12.68
High	[R].LADGPDEVHLSAIAK.[M]		0.000374659	0.000119819	1	1	1	Q80XL6	Q80XL6 [751-765]		0	1535.81	0.359	0.789	0.283	114.2	41	144.8					Peak Found	Peak Found	High	High	9.083e-05	0.0001683	2.7	38.75
High	[R].LADFGSCLK.[ML]	1xCarbamidomethyl [C7]	0.00238133	0.000119819	1	3	1	Q7TT50	Q7TT50 [216-224]		0	1010.5	0.574	1.011	0.58	117	67.2	115.8					Peak Found	Peak Found	High	High	9.083e-05	0.001235	2.06	32.85
High	[K].IADEKYNDTFWK.[E]		0.00194221	0.000119819	1	1	2	P08113	P08113 [475-486]		1	1529.73	1.057	2.606	2.753	122.9	129.9	47.2					High	High	Peak Found	High	9.083e-05	0.0009945	1.66	34.26
High	[R].LADDEGDSDSESVGQSR.[G]		1.59842e-07	0.000119819	1	1	1	Q9Z277	Q9Z277 [1457-1473]		0	1766.73										No Quan Values	Not Found	High	Not Found	High	9.083e-05	3.947e-08	2.13
High	[R].LACDFLAR.[G]	1xCarbamidomethyl [C3]	0.00132615	0.000119819	1	1	2	Q9DBE9	Q9DBE9 [143-150]		0	965.487	14.258	0.269	3.842	15.8	225.5	58.7					High	High	Peak Found	High	9.083e-05	0.000657	2.3	35.54
High	[K].LAAVDATVNQVLASR.[Y]		1.2416e-10	0.000119819	1	1	1	Q922R8	Q922R8 [217-231]		0	1527.85	14.457	1.971	28.5	18.8	271.7	9.5					High	Peak Found	Peak Found	High	9.083e-05	1.767e-11	5	53
High	[K].LAAQSCALSLVR.[Q]	1xCarbamidomethyl [C6]	4.96309e-07	0.000119819	1	1	3	O70133	O70133 [239-250]		0	1288.7	0.64	0.93	0.595	110.5	70.7	118.8					High	High	Peak Found	High	9.083e-05	1.34e-07	3.68	44.42
High	[K].LAANISGDKLVSLGTCFGK.[F]	1xCarbamidomethyl [C16]	3.15242e-09	0.000119819	1	1	1	Q9CXK8	Q9CXK8 [54-72]		1	1951.03										No Quan Values	Not Found	High	Not Found	High	9.083e-05	5.745e-10	5.45
High	[R].IAECSSQLAEEEEKAK.[N]	1xCarbamidomethyl [C4]	1.07729e-09	0.000119819	1	1	3	Q61879	Q61879 [1008-1023]		1	1821.85	0.12	0.782	0.094	125.1	15	159.9					High	High	High	High	9.083e-05	1.817e-10	4.01	18.06
High	[K].LAGESESNLR.[K]		0.000935634	0.000119819	1	1	1	Q01853	Q01853 [278-287]		0	1075.54	1.338	0.986	1.319	89.5	119.7	90.8					Peak Found	High	Peak Found	High	9.083e-05	0.0004514	2.31	11.92
High	[K].LAGESESNLRK.[A]		0.000191375	0.000119819	1	1	3	Q01853	Q01853 [278-288]		1	1203.63	0.72	0.947	0.682	108.1	77.8	114.1					High	High	Peak Found	High	9.083e-05	8.183e-05	2.24	9.69
High	[K].LAGVFLGGR.[S]		0.0008935	0.000119819	1	1	2	Q3TUU5	Q3TUU5 [93-101]		0	889.525	3.055	0.705	2.155	54.8	167.5	77.7					High	Peak Found	High	High	9.083e-05	0.0004288	2.81	39.33
High	[R].IANPDQLLTQDVEK.[F]		8.92001e-07	0.000119819	1	1	1	P55096	P55096 [182-195]		0	1583.83	0.01	1.81	0.01	193.2		106.8					High	Not Found	Peak Found	High	9.083e-05	2.513e-07	3.83	51.28
High	[R].LANNAHGYVGADLK.[A]		1.4197e-07	0.000119819	1	1	4	Q3UMC0	Q3UMC0 [552-565]		0	1442.74	1.074	100	100	144.6	155.4						High	High	High	High	9.083e-05	3.486e-08	3.24	18.4
High	[R].IANLQTDLSDGLR.[L]		3.11832e-06	0.000119819	1	1	2	Q8BTM8	Q8BTM8 [64-76]		0	1415.75	0.309	0.942	0.291	126.6	39.1	134.3					High	Peak Found	High	High	9.083e-05	9.727e-07	3.57	50.26
High	[R].LANLPEEVIQK.[G]		3.47515e-05	0.000119819	1	1	1	P54276	P54276 [1303-1313]		0	1253.71	0.436	0.777	0.339	110.2	48.1	141.7					Peak Found	Peak Found	High	High	9.083e-05	1.303e-05	2.7	44.36
High	[K].LANLINAEER.[R]		0.000161255	0.000119819	1	1	2	P54276	P54276 [1012-1021]		0	1142.62	0.817	0.999	0.816	106.4	87	106.6					Peak Found	High	High	High	9.083e-05	6.79e-05	2.66	30.27
High	[K].IANLAFVTK.[T]		0.000887638	0.000119819	1	1	3	P23249	P23249 [63-71]		0	976.583	9.453	0.458	4.33	23.7	224.4	51.8					High	High	High	High	9.083e-05	0.0004264	2.23	42.14
High	[K].LANGLLDELK.[T]		0.00140706	0.000119819	1	1	1	E9PVA8	E9PVA8 [600-609]		0	1085.62	0.01	0.766	0.01	130.1		169.9					High	Not Found	Peak Found	High	9.083e-05	0.0006999	2.25	52.23
High	[R].IAIYELLFK.[E]		0.000923397	0.000119819	1	1	1	P63325	P63325 [9-17]		0	1109.66										Not Reliable	Not Found	Not Found	High	High	9.083e-05	0.0004447	2.96
High	[K].LAIWDTAGQER.[F]		2.65266e-05	0.000119819	1	1	1	P35293	P35293 [59-69]		0	1259.64	100	0.01	3.453		232.6	67.4					Not Found	High	Peak Found	High	9.083e-05	9.736e-06	3.1	41.89
High	[R].LALTLRPCAPILGAK.[V]	1xCarbamidomethyl [C8]	8.0751e-05	0.000119819	1	1	1	P52431	P52431 [351-365]		0	1593.95										No Quan Values	Not Found	High	Not Found	High	9.083e-05	3.228e-05	2.9
High	[R].IALTDNSLIAR.[S]	1xDeamidated [N6]	0.00010933	0.000119819	1	1	1	P14148	P14148 [189-199]		0	1187.66	0.196	1.685	0.33	167.6	32.9	99.5					High	Peak Found	Peak Found	High	9.083e-05	4.461e-05	3.2	48.86
High	[R].IALTDNSLIAR.[S]		1.24363e-05	0.000119819	1	1	4	P14148	P14148 [189-199]		0	1186.68	0.071	1.068	0.076	149.4	10.6	139.9					High	Peak Found	High	High	9.083e-05	4.308e-06	3.22	47.05
High	[R].LAISSIVRPSSIR.[Q]		0.00291944	0.000119819	1	1	2	Q3TUH1	Q3TUH1 [291-303]		0	1398.84	0.033	0.99	0.033	146.8	4.9	148.3					High	Peak Found	High	High	9.083e-05	0.001542	2.42	47.22
High	[R].LALSQNQQSSGAAGPTGK.[N]		1.60529e-10	0.000119819	1	1	2	Q5SUF2	Q5SUF2 [107-124]		0	1714.87										No Quan Values	High	Not Found	High	High	9.083e-05	2.332e-11	4.18
High	[K].LALQSSSCLSLFRDEVFHIHK.[A]	1xCarbamidomethyl [C8]	9.81074e-06	0.000119819	1	1	2	P28660	P28660 [285-305]		1	2487.28	16.202	100	100	17.4	282.6						Peak Found	High	Not Found	High	9.083e-05	3.329e-06	3.38	53.85
High	[R].IAIPGLAGAGNSVLLVSNLNPER.[V]		0.000567292	0.000119819	1	1	1	P17225	P17225 [324-346]		0	2275.28										No Quan Values	Not Found	Not Found	High	High	9.083e-05	0.0002646	1.92
High	[K].IAILTCPFEPPKPK.[T]	1xCarbamidomethyl [C6]	9.52738e-07	0.000119819	1	1	1	P80316	P80316 [248-261]		0	1610.9	0.607	0.899	0.546	110.3	67	122.7					Peak Found	Peak Found	High	High	9.083e-05	2.702e-07	3.63	51.87
High	[R].LALLHEGTGPR.[V]		0.00029753	0.000119819	1	1	3	Q9CW03	Q9CW03 [62-72]		0	1163.65	0.405	0.799	0.324	112.9	45.8	141.3					High	High	High	High	9.083e-05	0.0001313	2.6	22.72
High	[R].LAILGIHNEVSK.[I]		0.00034166	0.000119819	1	1	2	Q7TPR4	Q7TPR4 [566-577]		0	1293.75	3.945	0.604	2.384	45.5	179.3	75.2					High	High	Peak Found	High	9.083e-05	0.0001529	2.52	39.18
High	[K].LALGQINIAK.[N]		8.56829e-05	0.000119819	1	1	2	Q99ME9	Q99ME9 [94-103]		0	1040.65	0.178	1.053	0.188	141	25.2	133.9					High	Peak Found	High	High	9.083e-05	3.451e-05	2.86	49.78
High	[K].LALEQQQLICK.[Q]	1xCarbamidomethyl [C10]	0.000494029	0.000119819	1	1	1	Q8CGZ0	Q8CGZ0 [60-70]		0	1343.74	100	0.01	5.815		256	44					Not Found	Peak Found	High	High	9.083e-05	0.0002269	1.98	39.97
High	[K].IAKDEGANAFFK.[G]		3.96721e-07	0.000119819	1	1	1	P48962	P48962 [261-272]		1	1310.67	0.136	0.799	0.108	125.7	17	157.3					Peak Found	Peak Found	High	High	9.083e-05	1.055e-07	3.18	23.61
High	[K].LAHFEPSQR.[Q]		0.000809488	0.000119819	1	1	4	O70133	O70133 [317-325]		0	1084.55	0.915	0.876	0.802	98.1	89.8	112.1					High	Peak Found	High	High	9.083e-05	0.0003862	2.15	12.02
High	[K].IAGYVTHLMKR.[I]	1xOxidation [M9]	9.90442e-05	0.000119819	1	1	2	P63276	P63276 [50-60]		1	1304.71	0.01	0.993	0.01	149.4		150.6					High	Not Found	High	High	9.083e-05	4.026e-05	2.95	13.84
High	[K].IAGYVTHLMK.[R]	1xOxidation [M9]	9.45811e-05	0.000119819	1	1	2	P63276	P63276 [50-59]		0	1148.61	0.879	1.439	1.265	116.6	102.5	81					High	High	Peak Found	High	9.083e-05	3.838e-05	2.64	18.36
High	[K].LAANISGDK.[L]		0.000999291	0.000119819	1	1	1	Q9CXK8	Q9CXK8 [54-62]		0	888.479	10.039	0.277	2.784	20.5	205.6	73.9					Peak Found	High	Peak Found	High	9.083e-05	0.0004836	2.29	11.74
High	[K].IANPVEGSSGR.[Q]		0.000438809	0.000119819	1	1	1	P60335	P60335 [315-325]		0	1086.55	0.164	1.363	0.223	158.1	25.9	116					Peak Found	Peak Found	High	High	9.083e-05	0.0002002	2.7	13.7
High	[K].LAANAFLAQR.[I]		0.00108142	0.000119819	1	1	1	O70475	O70475 [221-230]		0	1074.61	0.01	0.584	0.01	110.6		189.4					Peak Found	Not Found	High	High	9.083e-05	0.0005298	2.56	37.41
High	[R].LAALALASSENSSTPEECEEVNEK.[S]	1xCarbamidomethyl [C18]	6.69537e-06	0.000119819	1	1	2	Q9D6Z1	Q9D6Z1 [454-477]		0	2578.18	0.01	0.628	0.01	115.7		184.3					High	Not Found	High	High	9.083e-05	2.216e-06	3.58	47.95
High	[R].KVTQGTLQPTLYQIR.[T]		6.28697e-05	0.000119819	1	1	2	Q9JJ28	Q9JJ28 [1048-1062]		1	1745.99	0.101	0.826	0.083	129.8	13.1	157.1					High	Peak Found	Peak Found	High	9.083e-05	2.465e-05	3.31	40.52
High	[K].KVPVSVNLLAK.[N]		0.000138586	0.000119819	1	1	4	Q8BVY0	Q8BVY0 [177-187]		1	1167.75	0.062	1.198	0.074	158.2	9.8	132.1					High	Peak Found	High	High	9.083e-05	5.783e-05	2.22	38.63
High	[K].KVPTIFLSK.[K]		0.00180667	0.000119819	1	1	1	Q8K212	Q8K212 [883-891]		1	1032.65	9.178	0.645	5.921	25.6	234.8	39.6					Peak Found	High	Peak Found	High	9.083e-05	0.0009158	2.19	34.71
High	[R].KVPGVTAIELDEDTGTFR.[I]		5.58788e-07	0.000119819	1	1	1	Q61584	Q61584 [246-263]		1	1948	0.01	0.945	0.01	145.7		154.3					High	Not Found	Peak Found	High	9.083e-05	1.522e-07	4.61	51.54
High	[R].KVPEKPEVR.[T]		5.3324e-05	0.000119819	1	1	2	Q9JLI8	Q9JLI8 [882-890]		1	1081.64	39.79	1.25	49.748	7.2	287	5.8					Peak Found	High	Peak Found	High	9.083e-05	2.071e-05	2.68	9.24
High	[K].KVPAVPETLKK.[K]		0.00288133	0.000119819	1	1	1	P14148	P14148 [32-42]		2	1209.76	0.053	0.851	0.045	134.7	7.1	158.2					Peak Found	Peak Found	High	High	9.083e-05	0.001524	3.11	15.04
High	[K].KVPAVPETLK.[K]		0.0027882	0.000119819	1	1	3	P14148	P14148 [32-41]		1	1081.66	0.076	1.006	0.077	144.9	11.1	144.1					High	Peak Found	High	High	9.083e-05	0.001469	2.23	21.36
High	[K].KVNPDLQVEVKPSIR.[A]		0.000517334	0.000119819	1	1	1	O88532	O88532 [613-627]		1	1721.99	2.61	1.384	3.613	69.2	180.7	50					High	Peak Found	Peak Found	High	9.083e-05	0.0002394	2.36	31.53
High	[R].KVLSGAVAAEAAEAK.[G]		5.77499e-07	0.000119819	1	1	2	Q9JLI8	Q9JLI8 [37-51]		1	1414.79	100		100		300						Not Found	High	Not Found	High	9.083e-05	1.58e-07	2.39	20.22
High	[K].KVIQYLAHVASSHK.[SG]		2.14502e-10	0.000119819	2	2	11	Q8VDD5; Q61879	Q8VDD5 [186-199]; Q61879 [190-203]		1	1580.89	0.27	0.86	0.232	123.3	33.3	143.4				Shared	High	High	High	High	9.083e-05	3.195e-11	4.85	20.91
High	[R].KVLQSPATTALK.[T]		0.00178306	0.000119819	1	1	1	Q8K1R3	Q8K1R3 [750-761]		1	1256.76	0.01	1.051	0.01	153.7		146.3					High	Not Found	Peak Found	High	9.083e-05	0.0009035	2.59	17.87
High	[R].KVTQGTLQPTLYQIR.[T]	1xDeamidated [Q4]	1.20771e-06	0.000119819	1	1	1	Q9JJ28	Q9JJ28 [1048-1062]		1	1746.97										Not Reliable	Not Found	Not Found	High	High	9.083e-05	3.488e-07	3.49
High	[R].KVIGIECSSISDYAVK.[I]	1xCarbamidomethyl [C7]	3.26014e-11	0.000119819	1	1	2	Q9JIF0	Q9JIF0 [113-128]		1	1768.91	0.01	1.323	0.01	170.8		129.2					High	Not Found	High	High	9.083e-05	4.2e-12	3.67	43.99
High	[K].KVLCLAVAVGHVK.[M]	1xCarbamidomethyl [C4]	3.18995e-05	0.000119819	1	1	3	P53026	P53026 [161-173]		1	1393.83	4.892	0.998	4.883	43.5	212.9	43.6					High	High	Peak Found	High	9.083e-05	1.189e-05	3.28	33.41
High	[K].KVGDDIAK.[A]		0.00299718	0.000119819	1	1	1	P35979	P35979 [41-48]		1	845.473	10.247	0.805	8.245	24	246.1	29.9					Peak Found	High	Peak Found	High	9.083e-05	0.001584	2.79	8.85
High	[R].KVFDPVPDGVTK.[V]		3.09784e-06	0.000119819	1	1	1	O70133	O70133 [699-710]		1	1301.71										No Quan Values	Not Found	Not Found	High	High	9.083e-05	9.638e-07	2.85
High	[R].KVETDHIVTAVGLEPNVELAK.[T]		7.11849e-12	0.000119819	1	1	1	Q9Z0X1	Q9Z0X1 [387-407]		1	2262.23										No Quan Values	Not Found	Not Found	High	High	9.083e-05	8.123e-13	6.81
High	[K].KVESPETNIDKAPK.[K]		9.94748e-08	0.000119819	1	1	1	Q6NZF1	Q6NZF1 [309-322]		2	1555.83	100	0.01	33.412		291.3	8.7					Not Found	High	Peak Found	High	9.083e-05	2.367e-08	3.99	11.05
High	[R].KVESLQEEIAFLKK.[L]		8.54898e-08	0.000119819	1	1	5	P20152	P20152 [223-236]		2	1661.95	0.147	1.614	0.238	169.8	25	105.2					High	Peak Found	High	High	9.083e-05	2.018e-08	3.61	48.92
High	[R].KVESLQEEIAFLK.[K]		3.69481e-11	0.000119819	1	1	4	P20152	P20152 [223-235]		1	1533.85	0.01	1.008	0.01	150.6		149.4					High	Not Found	High	High	9.083e-05	4.782e-12	5.43	52.6
High	[K].KVEEAEPEEFVVEK.[V]		6.15406e-10	0.000119819	1	1	5	P23198	P23198 [21-34]		1	1661.83	40.859	0.309	12.623	6.7	271.8	21.5					High	High	High	High	9.083e-05	9.915e-11	5.31	31.39
High	[K].KVEAQLQELQVK.[F]		4.34048e-10	0.000119819	1	1	6	Q8VDD5	Q8VDD5 [1249-1260]		1	1412.81	0.124	0.86	0.106	131.2	16.2	152.6					High	High	High	High	9.083e-05	6.808e-11	3.77	28.77
High	[R].KVDWLTEK.[M]		0.00315891	0.000119819	2	3	1	P60843; Q91VC3	P60843 [284-291]; Q91VC3 [289-296]		1	1018.56	0.133	1.062	0.141	144.7	19.2	136.2				Shared	High	Peak Found	Peak Found	High	9.083e-05	0.001681	2.41	21.06
High	[K].KVDGQQTIIACIESHQFQAK.[N]	1xCarbamidomethyl [C11]	0.000274921	0.000119819	1	1	1	P47754	P47754 [147-166]		1	2301.17		0.01	0.01			300					Not Found	Not Found	High	High	9.083e-05	0.0001211	4.16	50.99
High	[R].KVLGDLIFNQPDRR.[Q]		4.04363e-05	0.000119819	1	1	1	Q8BHC4	Q8BHC4 [67-80]		2	1670.93	100	0.01	3.473		232.9	67.1					Not Found	High	Peak Found	High	9.083e-05	1.534e-05	2.59	40.82
High	[K].KVTSVVFHPSQELVFSASPDATIR.[I]		5.95862e-12	0.000119819	1	1	1	Q99KP6	Q99KP6 [266-289]		1	2615.38										No Quan Values	Not Found	Not Found	High	High	9.083e-05	6.708e-13	7.14
High	[K].KVTVGKDDIQK.[M]		2.53312e-05	0.000119819	1	1	4	O08638	O08638 [68-78]		2	1230.71	0.226	0.859	0.194	125.6	28.3	146.1					High	Peak Found	High	High	9.083e-05	9.236e-06	4.29	9.55
High	[R].KVVETEDAYK.[F]		2.37164e-05	0.000119819	1	1	1	Q6PHN9	Q6PHN9 [128-137]		1	1181.6	5.284	1.053	5.564	41.5	219.1	39.4					Peak Found	High	Peak Found	High	9.083e-05	8.646e-06	2.51	10.09
High	[R].LAAFGQLHK.[V]		0.00111027	0.000119819	1	1	2	Q9Z1X4	Q9Z1X4 [324-332]		0	984.563	5.183	0.757	3.925	40	207.2	52.8					Peak Found	High	High	High	9.083e-05	0.0005427	2.33	21.15
High	[R].LAAEQELIR.[L]		0.00252646	0.000119819	1	1	1	Q9QXS1	Q9QXS1 [1854-1862]		0	1042.59	0.123	1.056	0.13	144.9	17.9	137.2					High	Peak Found	Peak Found	High	9.083e-05	0.001322	2.27	29.64
High	[K].IAAEIAQAEEQAR.[K]		1.26096e-07	0.000119819	1	1	2	O54941	O54941 [285-297]		0	1399.72	0.01	0.852	0.01	138		162					High	Not Found	High	High	9.083e-05	3.053e-08	3.72	28.94
High	[R].LAAEATEWQR.[S]		0.000462546	0.000119819	1	1	1	O70551	O70551 [231-240]		0	1174.59	0.548	0.924	0.506	114.1	62.5	123.4					High	Peak Found	Peak Found	High	9.083e-05	0.0002109	2.78	23.31
High	[R].LAADDFRLK.[Y]		1.23546e-05	0.000119819	3	4	2	Q61414; P02535; A6BLY7	Q61414 [179-187]; P02535 [227-235]; A6BLY7 [168-176]		1	1048.58	0.179	0.365	0.066	76.6	13.7	209.6				Shared	High	Peak Found	High	High	9.083e-05	4.286e-06	3.21	30.58
High	[K].LAAAILGGVDQIHIKPGAK.[V]		2.30092e-13	0.000119819	1	1	7	P35550	P35550 [150-168]		0	1872.11	0.01	1.676	0.01	187.9		112.1					High	High	High	High	9.083e-05	2.017e-14	6.02	51.4
High	[R].LAAAFAVSR.[M]		0.00100589	0.000119819	1	1	2	Q99JY0	Q99JY0 [231-239]		0	905.52	0.05	0.796	0.039	130.1	6.4	163.5					High	Peak Found	High	High	9.083e-05	0.0004901	2.84	28.66
High	[R].KYVSQYYPK.[L]		0.0012917	0.000119819	1	1	1	Q3TEA8	Q3TEA8 [283-291]		1	1175.61	0.01	0.718	0.01	125.4		174.6					Peak Found	Not Found	High	High	9.083e-05	0.0006391	2.62	13.79
High	[K].KYVIYIER.[V]		0.0021577	0.000119819	1	1	2	P61255	P61255 [77-84]		1	1083.62	1.464	0.889	1.301	83.6	122.4	94					High	Peak Found	High	High	9.083e-05	0.001113	2.86	26.22
High	[K].KYVATLGVEVHPLVFHTNR.[G]		5.27673e-13	0.000119819	1	1	3	P62827	P62827 [38-56]		1	2180.2	5.276	0.649	3.425	38.4	202.5	59.1					High	High	High	High	9.083e-05	4.92e-14	5.02	49.22
High	[R].KYPSIIVNCVEEKPK.[E]	1xCarbamidomethyl [C9]	1.00065e-05	0.000119819	1	1	2	Q9DBR1	Q9DBR1 [13-27]		1	1803.97	100	0.01	15.301		281.6	18.4					Not Found	High	Peak Found	High	9.083e-05	3.413e-06	1.91	31.28
High	[R].KYGVVLDEIKPSSAPELQAVR.[M]		1.28527e-05	0.000119819	1	1	2	O89079	O89079 [65-85]		1	2299.27	0.01	100		300							High	Not Found	High	High	9.083e-05	4.475e-06	5.69	51.43
High	[R].KYESAYGTQFTPCQLLLDHANNSSK.[K]	1xCarbamidomethyl [C13]	1.28659e-18	0.000119819	1	1	2	Q8BMS1	Q8BMS1 [735-759]		1	2872.36	0.01	1.112	0.01	158		142					High	Not Found	High	High	9.083e-05	4.448e-20	8.34	51.79
High	[R].KYEMFAQTLQQSR.[G]	1xOxidation [M4]	0.00018396	0.000119819	1	1	1	Q01853	Q01853 [754-766]		1	1645.8										No Quan Values	Not Found	High	Not Found	High	9.083e-05	7.812e-05	2.49
High	[R].KYELGRPAANTK.[I]		2.85201e-05	0.000119819	1	1	4	P62242	P62242 [26-37]		1	1347.74	2.764	0.96	2.653	62.4	172.5	65					High	High	High	High	9.083e-05	1.051e-05	3.24	10.19
High	[K].KYEEIDNAPEER.[A]		2.67992e-06	0.000119819	1	1	3	Q8BFR5	Q8BFR5 [91-102]		1	1492.69	0.172	0.532	0.091	98.3	16.9	184.9					High	Peak Found	High	High	9.083e-05	8.242e-07	3.26	12.94
High	[K].KYEDEINKR.[T]		7.6103e-05	0.000119819	1	1	3	Q3TTY5	Q3TTY5 [288-296]		2	1194.61	1.942	1.635	3.174	84.4	163.9	51.6					High	Peak Found	High	High	9.083e-05	3.039e-05	3.67	9.14
High	[K].KYDAFLASESLIK.[Q]		3.30338e-11	0.000119819	1	1	5	P53026	P53026 [106-118]		1	1484.8	2.288	0.682	1.561	63.1	144.4	92.5					High	High	High	High	9.083e-05	4.243e-12	5.95	51.56
High	[K].KWPLYLSTK.[N]		0.00125814	0.000119819	1	1	3	P54071	P54071 [243-251]		1	1135.65	0.022	0.662	0.015	118.4	2.6	178.9					High	Peak Found	High	High	9.083e-05	0.0006216	2.4	39.44
High	[K].KVWLDPNETNEIANANSR.[Q]		4.45045e-06	0.000119819	1	1	2	P84099	P84099 [21-38]		1	2071.02	6.636	0.389	2.581	29.4	195	75.6					High	High	Peak Found	High	9.083e-05	1.423e-06	2.97	41.46
High	[R].KVVVVVPNEEDWKR.[R]		4.59948e-06	0.000119819	1	1	3	Q00PI9	Q00PI9 [556-569]		2	1696.94	9.651	0.488	4.711	23.6	228	48.4					Peak Found	High	High	High	9.083e-05	1.475e-06	3.54	34.66
High	[R].KVVQSLEQTAR.[E]		0.00151266	0.000119819	1	1	1	Q62348	Q62348 [26-36]		1	1258.71	100		100		300						Not Found	High	Not Found	High	9.083e-05	0.0007584	2.25	12.29
High	[K].KVVNPLFEK.[R]		9.71062e-05	0.000119819	1	1	3	P12970	P12970 [26-34]		1	1073.64	0.01	0.893	0.01	141.5		158.5					High	Not Found	High	High	9.083e-05	3.945e-05	3.13	23.72
High	[R].KVVGCSCVVVKDYGK.[E]	2xCarbamidomethyl [C5; C7]	0.000236276	0.000119819	1	1	1	P63323	P63323 [102-116]		2	1697.87	0.254	1.21	0.308	144.2	36.7	119.2					High	Peak Found	Peak Found	High	9.083e-05	0.000103	3.36	15.73
High	[R].KVVGCSCVVVK.[D]	2xCarbamidomethyl [C5; C7]	4.56928e-06	0.000119819	1	1	1	P63323	P63323 [102-112]		1	1234.66	0.01	100		300							High	Not Found	Not Found	High	9.083e-05	1.466e-06	3.32	12.97
High	[K].LAALTAADRVPWAK.[C]		1.14156e-05	0.000119819	1	1	1	P97742	P97742 [380-393]		1	1482.84	0.01	1.08	0.01	155.8		144.2					High	Not Found	Peak Found	High	9.083e-05	3.916e-06	3.85	50.45
High	[R].LANRAPEPPPQQVAQQQ.[-]		7.48874e-06	0.000119819	1	1	2	Q6PDQ2	Q6PDQ2 [1899-1915]		1	1871.97	0.01	0.496	0.01	99.4		200.6					High	Not Found	High	High	9.083e-05	2.484e-06	3.62	19.91
High	[K].LANVLFAR.[E]		0.00163692	0.000119819	1	1	1	Q5SS80	Q5SS80 [202-209]		0	903.541	0.01	0.926	0.01	144.3		155.7					High	Not Found	Peak Found	High	9.083e-05	0.0008242	2.64	42.52
High	[R].LANYLDKVR.[A]	1xDeamidated [N3]	0.000384659	0.000119819	1	1	6	A1L317	A1L317 [152-160]		1	1092.6	0.12	1.825	0.218	179.9	21.5	98.6					High	High	High	High	9.083e-05	0.0001739	2.4	53.17
High	[R].IDGAVISESTPIAETIK.[A]		7.48874e-06	0.000119819	1	1	1	Q61029	Q61029 [269-285]		0	1743.94	0.01	1.105	0.01	157.5		142.5					High	Not Found	Peak Found	High	9.083e-05	2.487e-06	3.92	52.67
High	[K].LDFNTDEEKK.[M]		6.45482e-05	0.000119819	1	1	1	Q9CZU3	Q9CZU3 [407-416]		1	1238.59	100		100		300						Not Found	High	Not Found	High	9.083e-05	2.543e-05	2.14	14.36
High	[K].IDEPLEGSEDR.[I]		0.000397536	0.000119819	1	1	1	P61979	P61979 [423-433]		0	1259.58	0.628	0.807	0.507	104.6	65.7	129.6					Peak Found	High	Peak Found	High	9.083e-05	0.0001793	2.28	18.76
High	[R].LDEEIAQKNNALKK.[I]		2.19936e-06	0.000119819	1	1	3	O08638	O08638 [1099-1112]		2	1613.89	0.051	0.863	0.044	135.8	6.9	157.4					High	Peak Found	High	High	9.083e-05	6.659e-07	3.48	13.36
High	[R].LDEEIAQKNNALK.[K]		5.28536e-08	0.000119819	1	1	4	O08638	O08638 [1099-1111]		1	1485.79	0.01	0.821	0.01	135.3		164.7					High	Not Found	High	High	9.083e-05	1.198e-08	4.56	17.7
High	[R].LDEAQEAECQVLK.[M]	1xCarbamidomethyl [C9]; 1xDeamidated [Q5]	0.00299718	0.000119819	1	1	1	Q5F2E8	Q5F2E8 [790-802]		0	1533.71										Not Reliable	Not Found	High	Not Found	High	9.083e-05	0.001585	2.1
High	[R].LDEAQEAECQALR.[L]	1xCarbamidomethyl [C9]	2.18492e-06	0.000119819	1	1	1	Q8BYC6	Q8BYC6 [787-799]		0	1532.7	100		100		300						Not Found	High	Not Found	High	9.083e-05	6.635e-07	2.42	25.46
High	[K].IDEAEPLNDEELEEKEK.[L]		3.58332e-08	0.000119819	1	1	2	Q91ZW3	Q91ZW3 [819-835]		1	2029.94	100		100		300						Not Found	High	Not Found	High	9.083e-05	7.901e-09	3.37	30.72
High	[R].LDDLVSTGK.[L]		0.00139783	0.000119819	1	1	1	Q91VR5	Q91VR5 [350-358]		0	947.504	0.01	100		300							High	Not Found	Not Found	High	9.083e-05	0.0006955	1.92	19.32
High	[K].IDDIRKPGESEE.[-]		0.00228923	0.000119819	1	1	1	P80316	P80316 [530-541]		1	1387.67	0.01	0.708	0.01	124.4		175.6					High	Not Found	Peak Found	High	9.083e-05	0.001189	2.58	11.77
High	[K].LDDANDAGSR.[N]		0.00139783	0.000119819	1	1	1	Q01320	Q01320 [440-449]		0	1033.45	0.01	0.811	0.01	134.4		165.6					High	Not Found	Peak Found	High	9.083e-05	0.0006989	1.84	8.38
High	[R].LDGQTPHDER.[Q]		0.000410843	0.000119819	1	1	2	Q91ZW3	Q91ZW3 [528-537]		0	1167.54	100	0.555	79.983	2	294.3	3.7					Peak Found	High	Peak Found	High	9.083e-05	0.0001865	2.95	8.53
High	[K].IDASKNEEDEGHSNSSPR.[H]		1.58534e-12	0.000119819	1	1	2	Q60668	Q60668 [68-85]		1	1971.86	0.01	1.037	0.01	152.7		147.3					Peak Found	Not Found	High	High	9.083e-05	1.616e-13	5.14	8.69
High	[K].LDAFLVLEQLR.[C]		4.19428e-06	0.000119819	1	1	2	O08638	O08638 [690-700]		0	1316.76										No Quan Values	High	Not Found	High	High	9.083e-05	1.337e-06	3.42
High	[R].LDADIHTNTCR.[L]	1xCarbamidomethyl [C10]	1.02063e-05	0.000119819	1	1	2	Q9JHW4	Q9JHW4 [420-430]		0	1315.61	0.213	0.709	0.151	114.4	24.4	161.2					High	Peak Found	Peak Found	High	9.083e-05	3.49e-06	2.66	12.77
High	[K].LCVPAEWIHEAK.[A]	1xCarbamidomethyl [C2]	4.84836e-06	0.000119819	1	1	1	Q6PFD9	Q6PFD9 [1608-1619]		0	1452.73	100		100		300						Not Found	High	Not Found	High	9.083e-05	1.563e-06	3.82	49.53
High	[K].LCSLFYTNEEVAK.[N]	1xCarbamidomethyl [C2]	2.04564e-06	0.000119819	1	1	1	Q8K310	Q8K310 [804-816]		0	1573.76	16.159	0.365	5.898	15.1	243.6	41.3					Peak Found	High	Peak Found	High	9.083e-05	6.172e-07	3.75	49.29
High	[K].LCSEQGNHPK.[F]	1xCarbamidomethyl [C2]	0.000405468	0.000119819	1	1	4	O08638	O08638 [553-562]		0	1169.54	0.319	9.68	3.085	211	67.2	21.8					High	High	High	High	9.083e-05	0.0001836	2	6.32
High	[K].LCSAHGVLVPGGFGVR.[G]	1xCarbamidomethyl [C2]	0.000129752	0.000119819	1	1	2	P70698	P70698 [361-376]		0	1625.86	0.01	0.861	0.01	138.8		161.2					High	Not Found	Peak Found	High	9.083e-05	5.368e-05	2.89	47.61
High	[R].LCPSREDFPLIETEDK.[A]	1xCarbamidomethyl [C2]	1.97218e-05	0.000119819	1	1	1	Q60875	Q60875 [573-588]		1	1948.93	100	0.01	10.589		274.1	25.9					Not Found	High	Peak Found	High	9.083e-05	7.063e-06	3.31	49.22
High	[R].ICNQVLVCER.[K]	2xCarbamidomethyl [C2; C8]	0.000134097	0.000119819	1	1	1	Q9Z2I9	Q9Z2I9 [151-160]		0	1290.63	0.298	1.205	0.358	141	42	117					High	Peak Found	Peak Found	High	9.083e-05	5.584e-05	2.94	23.23
High	[K].LCNIFSTK.[F]	1xCarbamidomethyl [C2]	0.00224452	0.000119819	2	2	3	Q01320; Q64511	Q01320 [168-175]; Q64511 [178-185]		0	982.503	0.327	0.798	0.261	116.3	38	145.7				Shared	High	High	High	High	9.083e-05	0.001157	2.42	33.02
High	[R].LCNLEEGSPGSGTYTR.[H]	1xCarbamidomethyl [C2]	5.55488e-09	0.000119819	1	1	1	Q9DAA6	Q9DAA6 [14-29]		0	1740.79	100		100		300						Not Found	High	Not Found	High	9.083e-05	1.058e-09	3.12	23.96
High	[R].ICIVGPNGVGK.[S]	1xCarbamidomethyl [C2]; 1xDeamidated [N7]	3.37482e-06	0.000119819	1	1	3	Q6P542	Q6P542 [646-656]		0	1114.59	4.496	0.613	2.756	42.1	189.2	68.7					Peak Found	High	Peak Found	High	9.083e-05	1.057e-06	2.96	35.72
High	[K].LDAQVQELHAK.[V]		2.75147e-06	0.000119819	1	1	5	Q61879	Q61879 [1257-1267]		0	1251.67	0.363	1.101	0.4	132.1	48	119.9					High	High	High	High	9.083e-05	8.476e-07	3.8	17.12
High	[R].LDGQTPHDERQDSINAYNEPNSTK.[F]	1xDeamidated [N15]	1.81691e-06	0.000119819	1	1	1	Q91ZW3	Q91ZW3 [528-551]		1	2730.22										Not Reliable	Not Found	High	Not Found	High	9.083e-05	5.424e-07	2.22
High	[R].LDGQTPHEEREEAIDAFNAPNSSK.[F]	1xDeamidated [Q4]	0.000362523	0.000119819	1	1	1	Q6PGB8	Q6PGB8 [536-559]		1	2656.21										Not Reliable	Not Found	High	Not Found	High	9.083e-05	0.0001628	2.06
High	[R].LDGSDNKNDFWR.[L]		9.1853e-06	0.000119819	1	1	1	Q8K214	Q8K214 [92-103]		1	1466.67	5.315	0.612	3.251	37.7	200.6	61.7					Peak Found	High	Peak Found	High	9.083e-05	3.114e-06	3.01	23.87
High	[K].IEDLSQQAQLAAAEK.[F]		1.3878e-08	0.000119819	1	2	2	P70670	P70670 [2100-2114]		0	1614.83	0.501	0.952	0.477	117.5	58.9	123.5					High	High	Peak Found	High	9.083e-05	2.849e-09	3.64	36.04
High	[R].LEDLATLIQK.[I]		0.00034619	0.000119819	1	1	1	P46735	P46735 [704-713]		0	1143.66	100		100		300						Not Found	High	Not Found	High	9.083e-05	0.0001546	2.63	52.73
High	[K].IEDFLERR.[L]		0.00108856	0.000119819	1	1	6	Q6ZWN5	Q6ZWN5 [102-109]		1	1077.57	36.656	0.73	26.752	7.7	281.8	10.5					High	High	High	High	9.083e-05	0.0005332	2.45	25.41
High	[K].LEDDILVMDDQNSK.[L]	1xOxidation [M8]	2.95824e-06	0.000119819	1	1	2	O08638	O08638 [983-996]		0	1650.75	0.01	0.656	0.01	118.8		181.2					High	Not Found	High	High	9.083e-05	9.179e-07	3.16	36.4
High	[R].LEDAADVYR.[G]		0.00145412	0.000119819	1	1	1	Q80UM3	Q80UM3 [240-248]		0	1051.51	1.014	0.995	1.009	99.4	100.7	99.9					High	Peak Found	Peak Found	High	9.083e-05	0.000725	2.74	19.45
High	[R].LEDAAAEASKER.[K]		3.0775e-06	0.000119819	1	1	3	Q7TT50	Q7TT50 [633-644]		1	1289.63	0.172	1.128	0.194	145.7	25.1	129.2					High	Peak Found	High	High	9.083e-05	9.563e-07	3.72	10.43
High	[R].LECVEPNCR.[S]	2xCarbamidomethyl [C3; C8]	0.000207115	0.000119819	1	1	3	P83882	P83882 [70-78]		0	1176.51	0.548	1.479	0.81	134.9	73.9	91.2					High	High	High	High	9.083e-05	8.925e-05	2.28	13.2
High	[R].LEAELDEEKNTVELLTDR.[V]		5.48946e-13	0.000119819	1	1	1	P59242	P59242 [962-979]		1	2117.06	16.436	100	100	17.2	282.8						Peak Found	High	Not Found	High	9.083e-05	5.141e-14	5.59	53.1
High	[K].LEAAATALATK.[S]		2.83328e-05	0.000119819	1	1	2	Q9D8E6	Q9D8E6 [354-364]		0	1059.6	0.065	1.072	0.07	150.2	9.7	140.1					High	Peak Found	High	High	9.083e-05	1.042e-05	3.28	23.09
High	[K].LDYGQHVVAGTPGR.[V]		3.80219e-08	0.000119819	1	1	3	Q91VC3	Q91VC3 [153-166]		0	1469.75	0.01	0.884	0.01	140.8		159.2					High	Not Found	High	High	9.083e-05	8.394e-09	3.6	21.63
High	[R].LDVGNFSWGSECCTRK.[T]	2xCarbamidomethyl [C12; C13]; 1xDeamidated [N5]	4.07313e-07	0.000119819	1	1	1	P62242	P62242 [60-75]		1	1916.83										No Quan Values	High	Not Found	Not Found	High	9.083e-05	1.086e-07	3.35
High	[R].LDVGNFSWGSECCTRK.[T]	2xCarbamidomethyl [C12; C13]	2.77972e-07	0.000119819	1	1	1	P62242	P62242 [60-75]		1	1915.84										No Quan Values	Not Found	Not Found	High	High	9.083e-05	7.173e-08	2.41
High	[R].LDVGNFSWGSECCTR.[K]	2xCarbamidomethyl [C12; C13]	9.65373e-07	0.000119819	1	1	1	P62242	P62242 [60-74]		0	1787.75										No Quan Values	Not Found	High	Not Found	High	9.083e-05	2.753e-07	3.53
High	[R].LDTCHTPFGK.[R]	1xCarbamidomethyl [C4]	0.000444626	0.000119819	1	1	2	P54276	P54276 [759-768]		0	1175.55	0.751	0.68	0.511	93.1	70	136.9					Peak Found	High	Peak Found	High	9.083e-05	0.0002024	2.15	18.11
High	[R].LDSIVIQQGR.[L]		2.16271e-05	0.000119819	2	2	1	Q6PGB8; Q91ZW3	Q6PGB8 [634-643]; Q91ZW3 [626-635]		0	1128.64	46.279	0.736	34.055	6.2	285.4	8.4				Shared	Peak Found	High	Peak Found	High	9.083e-05	7.82e-06	3.26	28.45
High	[K].LDSEDKDKEGKPLLK.[A]		7.19853e-06	0.000119819	1	1	1	P58252	P58252 [323-337]		2	1714.92	4.52	1.006	4.548	46.1	208.2	45.8					Peak Found	High	Peak Found	High	9.083e-05	2.391e-06	2.78	10.59
High	[R].LDQQALPLGGR.[E]		4.92713e-05	0.000119819	1	1	1	Q99KG3	Q99KG3 [253-263]		0	1167.65	4.355	0.821	3.576	45.6	198.8	55.6					Peak Found	High	Peak Found	High	9.083e-05	1.897e-05	2.98	32.93
High	[R].LDQAVLDLKR.[C]		0.000743092	0.000119819	1	1	1	Q99KD5	Q99KD5 [108-117]		1	1170.68	1.066	0.805	0.858	90.7	96.7	112.7					High	Peak Found	Peak Found	High	9.083e-05	0.0003535	2.53	30.48
High	[K].LDPHLVLDQLR.[C]		2.19936e-06	0.000119819	2	2	9	Q8VDD5; Q61879	Q8VDD5 [683-693]; Q61879 [690-700]		0	1318.75	0.229	2.954	0.676	191.4	43.8	64.8				Shared	High	High	High	High	9.083e-05	6.683e-07	2.76	53.01
High	[R].LDNIFLTR.[M]		0.00271587	0.000119819	1	1	1	Q80Y81	Q80Y81 [97-104]		0	991.557	100	0.01	8.515		268.5	31.5					Not Found	High	Peak Found	High	9.083e-05	0.00142	2.49	49.61
High	[K].IDIIPNPQER.[T]		0.000140424	0.000119819	1	1	2	P11499	P11499 [73-82]		0	1194.65	0.663	1.381	0.916	125.7	83.3	91					High	High	Peak Found	High	9.083e-05	5.866e-05	2.86	41.74
High	[R].LDIDSAPITAR.[N]		6.75941e-05	0.000119819	1	1	2	P52480	P52480 [33-43]		0	1171.63	0.168	0.728	0.122	118	19.8	162.2					Peak Found	High	High	High	9.083e-05	2.661e-05	3.13	40.14
High	[R].LDLDLTSDSQPPVFK.[V]		2.01423e-09	0.000119819	1	1	1	Q62318	Q62318 [493-507]		0	1674.86	100	0.01	20.733		286.2	13.8					Not Found	High	Peak Found	High	9.083e-05	3.557e-10	4.67	54.76
High	[K].LDKSQIHDIVLVGGSTR.[I]		4.72856e-10	0.000119819	1	1	3	P63017	P63017 [326-342]		1	1838.01	0.01	1.112	0.01	158		142					High	Not Found	High	High	9.083e-05	7.488e-11	5.42	40.26
High	[R].IDHLALLNEK.[Q]		3.00633e-05	0.000119819	1	1	1	E9Q7G0	E9Q7G0 [256-265]		0	1165.66	0.585	0.893	0.523	110.9	64.9	124.2					Peak Found	High	Peak Found	High	9.083e-05	1.115e-05	2.93	33.15
High	[K].LCLNICVGESGDR.[L]	2xCarbamidomethyl [C2; C6]	4.89814e-07	0.000119819	1	1	1	Q9CXW4	Q9CXW4 [20-32]		0	1492.69	100		100		300						Not Found	High	Not Found	High	9.083e-05	1.316e-07	4.16	49.69
High	[K].ICGDIHGQYTDLLR.[L]	1xCarbamidomethyl [C2]	3.82477e-06	0.000119819	1	1	2	P62141	P62141 [60-73]		0	1660.81	0.109	0.837	0.091	130.2	14.2	155.6					High	Peak Found	High	High	9.083e-05	1.207e-06	3.2	44.46
High	[K].ICEEAFTR.[S]	1xCarbamidomethyl [C2]	0.00259376	0.000119819	1	1	1	Q60597	Q60597 [565-572]		0	1025.47	0.063	0.801	0.05	129.8	8.2	162.1					Peak Found	High	Peak Found	High	9.083e-05	0.001351	2.26	18.44
High	[K].LCECSFNDPNAK.[E]	2xCarbamidomethyl [C2; C4]	7.03191e-05	0.000119819	1	1	1	O88532	O88532 [586-597]		0	1454.6	100		100		300						Not Found	High	Not Found	High	9.083e-05	2.773e-05	2.33	18.1
High	[R].LASLMNLGMSSSLNQQGAHSALSSASTSSHNLQSIFNIGSR.[G]	2xOxidation [M5; M9]	1.54663e-07	0.000119819	1	1	1	Q8K310	Q8K310 [52-92]		0	4236.04										No Quan Values	Not Found	High	Not Found	High	9.083e-05	3.825e-08	5.62
High	[R].LASGQPVGLR.[H]		0.001553	0.000119819	1	1	1	Q8BML9	Q8BML9 [630-639]		0	997.579	0.21	1.524	0.32	160.8	33.7	105.5					Peak Found	Peak Found	High	High	9.083e-05	0.0007784	2.88	18.55
High	[R].LASALAPSIYEHEDIKK.[G]		4.34048e-10	0.000119819	1	1	4	P49717	P49717 [461-477]		1	1885.01	0.682	0.837	0.571	104.3	71.2	124.6					High	High	High	High	9.083e-05	6.807e-11	4.46	35.36
High	[R].LASADVTGK.[I]		0.00255989	0.000119819	1	1	1	Q8K1X1	Q8K1X1 [86-94]		0	861.468	100		100		300						Not Found	High	Not Found	High	9.083e-05	0.001337	2.02	10.76
High	[R].LAQLITQAK.[Q]		0.00238133	0.000119819	1	1	1	Q6ZPR5	Q6ZPR5 [553-561]		0	985.604	0.01	100		300							High	Not Found	Not Found	High	9.083e-05	0.00124	1.83	23.7
High	[K].IAQLEEQVEQEAREK.[Q]	1xDeamidated [Q10]	1.24363e-05	0.000119819	1	1	1	O08638	O08638 [1823-1837]		1	1800.9	0.01	0.526	0.01	103.5		196.5					Peak Found	Not Found	High	High	9.083e-05	4.302e-06	2.47	36.12
High	[K].IAQLEEQVEQEAREK.[Q]		4.21231e-09	0.000119819	1	1	4	O08638	O08638 [1823-1837]		1	1799.91	0.01	0.603	0.01	112.9		187.1					High	Not Found	High	High	9.083e-05	7.886e-10	4.45	34.39
High	[K].IAQLEEQVEQEAR.[E]		3.87807e-08	0.000119819	1	1	8	O08638	O08638 [1823-1835]		0	1542.78	0.242	1.327	0.321	150.3	36.4	113.3					High	High	High	High	9.083e-05	8.612e-09	3.64	35.63
High	[K].IAQLEEQLDNETKER.[Q]	1xDeamidated [N/Q]	1.78372e-10	0.000119819	1	1	9	Q8VDD5	Q8VDD5 [1816-1830]		1	1816.89	0.063	0.896	0.056	137.7	8.6	153.7					High	Peak Found	High	High	9.083e-05	2.618e-11	4.67	36.79
High	[K].IAQLEEQLDNETKER.[Q]		6.21723e-11	0.000119819	1	1	12	Q8VDD5	Q8VDD5 [1816-1830]		1	1815.91	0.078	0.898	0.07	136.9	10.7	152.5					High	High	High	High	9.083e-05	8.382e-12	4.33	31.65
High	[K].IAQLEEQLDNETK.[E]	1xDeamidated [Q3]	0.000119104	0.000119819	1	1	2	Q8VDD5	Q8VDD5 [1816-1828]		0	1531.75	0.01	1.371	0.01	173.5		126.5					High	Not Found	High	High	9.083e-05	4.896e-05	3.29	36.87
High	[K].IAQLEEQLDNETK.[E]		1.61483e-08	0.000119819	1	1	7	Q8VDD5	Q8VDD5 [1816-1828]		0	1530.76	0.237	1.084	0.257	138.9	32.9	128.1					High	High	High	High	9.083e-05	3.337e-09	3.58	33.93
High	[R].IAQLEEELEEEQSNMELLNDR.[F]	1xDeamidated [Q3]; 1xOxidation [M15]	3.29676e-05	0.000119819	1	1	1	Q61879	Q61879 [1738-1758]		0	2549.16										No Quan Values	High	Not Found	Not Found	High	9.083e-05	1.23e-05	1.97
High	[R].IAQLEEELEEEQGNTELINDRLK.[K]		1.51042e-15	0.000119819	1	1	4	Q8VDD5	Q8VDD5 [1731-1753]		1	2713.35	0.01	1.57	0.01	183.3		116.7					High	Not Found	High	High	9.083e-05	8.978e-17	7.38	53.08
High	[R].IAQLEEELEEEQGNTELINDR.[L]		2.78711e-15	0.000119819	1	1	6	Q8VDD5	Q8VDD5 [1731-1751]		0	2472.17	0.468	1.246	0.583	132.2	61.8	106					High	High	High	High	9.083e-05	1.739e-16	5.83	53.02
High	[R].IAQLEEELEEEQGNMEAMSDR.[V]	1xDeamidated [N/Q]; 2xOxidation [M15; M18]	1.03485e-07	0.000119819	1	1	2	O08638	O08638 [1738-1758]		0	2484.04	100		100		300						Not Found	High	High	High	9.083e-05	2.475e-08	2.64	44.7
High	[R].IAQLEEELEEEQGNMEAMSDR.[V]	2xOxidation [M15; M18]	0.000778137	0.000119819	1	1	1	O08638	O08638 [1738-1758]		0	2483.05										No Quan Values	Not Found	Not Found	High	High	9.083e-05	0.0003706	1.98
High	[R].LAQIAGDHECGSSSQR.[M]	1xCarbamidomethyl [C10]	0.000507215	0.000119819	1	1	1	Q9WU40	Q9WU40 [548-563]		0	1715.78										No Quan Values	Not Found	High	Not Found	High	9.083e-05	0.0002331	2
High	[R].LAQEEESEAKR.[L]		0.00102595	0.000119819	1	1	2	Q9EQ61	Q9EQ61 [520-530]		1	1289.63		0.01	0.01			300					Not Found	Not Found	High	High	9.083e-05	0.0004992	2.67	8.79
High	[K].LAQAEEQLEQESR.[E]		1.88457e-07	0.000119819	1	1	3	Q6URW6	Q6URW6 [1844-1856]		0	1530.74	0.257	1.209	0.311	143.9	37	119					High	High	High	High	9.083e-05	4.719e-08	4.12	20.52
High	[R].LAPVLPTWPHR.[G]		0.000858898	0.000119819	1	1	1	Q8K4F6	Q8K4F6 [383-393]		0	1286.74	0.01	1.234	0.01	165.7		134.3					High	Not Found	Peak Found	High	9.083e-05	0.0004132	2.3	51.48
High	[R].IAPVHIDSEAISALVK.[L]		2.03355e-08	0.000119819	1	1	1	Q6A026	Q6A026 [617-632]		0	1662.94	100		100		300						Not Found	High	Not Found	High	9.083e-05	4.28e-09	3.7	53.79
High	[R].IAPPEAPVTGYMFGK.[G]	1xOxidation [M12]	9.98361e-09	0.000119819	1	1	3	P11103	P11103 [878-892]		0	1593.8	17.381	0.38	6.604	14.3	248.1	37.6					High	High	Peak Found	High	9.083e-05	1.993e-09	3.83	50.76
High	[R].LAPEYEAAATR.[L]		0.00141635	0.000119819	1	1	2	P27773	P27773 [63-73]		0	1191.6	1.546	1.388	2.147	91.8	142	66.2					High	Peak Found	High	High	9.083e-05	0.0007062	2.58	18.96
High	[R].LAPDYDALDVANK.[I]		5.01071e-06	0.000119819	1	1	6	P62751	P62751 [140-152]		0	1404.7	2.961	0.501	1.485	50.4	149.2	100.5					High	High	High	High	9.083e-05	1.617e-06	3.01	44.07
High	[R].LASSEGFQKPSASLSQLESQNQLLQER.[L]		3.01728e-06	0.000119819	1	1	1	P59242	P59242 [1022-1048]		0	2975.51										No Quan Values	Not Found	High	Not Found	High	9.083e-05	9.386e-07	2.99
High	[R].IEDVTPIPSDSTR.[R]		1.11592e-06	0.000119819	1	1	2	P62264	P62264 [129-141]		0	1429.72	0.328	1.599	0.525	153.6	50.4	96					High	Peak Found	High	High	9.083e-05	3.218e-07	3.57	31.55
High	[R].LASTSDIEEKENR.[E]		3.58094e-06	0.000119819	1	1	1	Q9DBR7	Q9DBR7 [505-517]		1	1491.73	2.028	0.595	1.208	63.7	129.2	107					Peak Found	High	Peak Found	High	9.083e-05	1.127e-06	2.43	11.75
High	[K].LASVPAGGAVAVSAAPGSAAPAAGSAPAAAEEKKDEK.[K]		2.77518e-12	0.000119819	1	1	1	P99027	P99027 [62-98]		2	3274.69	0.314	0.911	0.287	124.4	39.1	136.5					High	Peak Found	Peak Found	High	9.083e-05	2.959e-13	4.92	38.73
High	[R].LCDVRPFLPVLK.[L]	1xCarbamidomethyl [C2]	1.14911e-05	0.000119819	1	1	1	Q8BTI9	Q8BTI9 [93-104]		0	1456.83	100		100		300						Not Found	High	Not Found	High	9.083e-05	3.952e-06	3.15	53.7
High	[R].ICDGVQFGAGIR.[F]	1xCarbamidomethyl [C2]	0.00145412	0.000119819	1	1	1	Q8BGH2	Q8BGH2 [456-467]		0	1292.64	0.01	1.228	0.01	165.3		134.7					Peak Found	Not Found	High	High	9.083e-05	0.0007263	1.35	40.37
High	[K].ICDFGFAR.[INLTA]	1xCarbamidomethyl [C2]	0.00282509	0.000119819	1	9	2	Q8K1Y2	Q8K1Y2 [717-724]		0	985.456	5.469	1.005	5.495	40.2	219.8	40					Peak Found	High	Peak Found	High	9.083e-05	0.001492	2.01	39.16
High	[R].LAYVTPTIPR.[R]		7.12516e-05	0.000119819	1	1	2	Q9DBR7	Q9DBR7 [494-503]		0	1130.66	2.695	0.928	2.501	62.9	169.4	67.7					High	High	Peak Found	High	9.083e-05	2.828e-05	2.73	46.37
High	[K].LAYPETKPEVR.[E]		1.14156e-05	0.000119819	1	1	1	Q80U95	Q80U95 [559-569]		0	1302.71	8.869	0.889	7.883	27.3	242	30.7					Peak Found	High	Peak Found	High	9.083e-05	3.915e-06	2.51	18.8
High	[R].LAYDDEIPSLR.[I]		0.000262534	0.000119819	1	1	1	Q9CSH3	Q9CSH3 [885-895]		0	1291.65	4.183	100	100	57.9	242.1						Peak Found	High	Not Found	High	9.083e-05	0.000115	2.63	49.91
High	[R].LAVYIDKVR.[S]		0.000655716	0.000119819	1	1	1	P14733	P14733 [44-52]		1	1076.65	0.01	0.849	0.01	137.7		162.3					High	Not Found	Peak Found	High	9.083e-05	0.000308	2.61	28.74
High	[R].LAVTVCINKIDR.[L]	1xCarbamidomethyl [C6]	1.13819e-06	0.000119819	1	1	1	O08810	O08810 [250-261]		1	1401.79	18.551	100	100	15.3	284.7						Peak Found	High	Not Found	High	9.083e-05	3.272e-07	2.62	42.31
High	[R].LAVTVCINK.[I]	1xCarbamidomethyl [C6]	0.00268041	0.000119819	1	1	1	O08810	O08810 [250-258]		0	1017.58	100		100		300						Not Found	High	Not Found	High	9.083e-05	0.001409	2.27	35.01
High	[K].IAVTGTGAHPAFK.[Y]		5.04718e-08	0.000119819	1	1	2	Q99LJ6	Q99LJ6 [117-129]		0	1269.69	100		100		300						Not Found	High	Not Found	High	9.083e-05	1.145e-08	3.04	20.67
High	[K].IAVQPGTLGPQGR.[R]		0.000126378	0.000119819	1	1	1	P08122	P08122 [1392-1404]		0	1293.73	0.01	0.703	0.01	123.9		176.1					High	Not Found	Peak Found	High	9.083e-05	5.221e-05	2.88	29.36
High	[K].LAVNMVPFPR.[L]	1xOxidation [M5]	0.000174518	0.000119819	3	8	3	Q9ERD7; P99024; P68372	Q9ERD7 [253-262]; P99024 [253-262]; P68372 [253-262]		0	1159.63	0.073	1.287	0.094	162.2	11.9	126				Shared	High	High	High	High	9.083e-05	7.425e-05	2.99	50.07
High	[R].LAVLDSQAGQIR.[A]		0.000193913	0.000119819	1	1	1	Q6PDH0	Q6PDH0 [853-864]		0	1270.71	2.625	100	100	82.8	217.2						Peak Found	High	Not Found	High	9.083e-05	8.312e-05	2.38	36.81
High	[K].IAVEPVNPSELPK.[M]		4.46662e-07	0.000119819	1	1	2	O08810	O08810 [589-601]		0	1392.77	20.486	0.259	5.304	11.8	242.5	45.7					Peak Found	High	High	High	9.083e-05	1.198e-07	3.1	49.71
High	[K].LAVAHPVLLLR.[H]		5.43883e-05	0.000119819	1	1	2	Q6P4S8	Q6P4S8 [1874-1884]		0	1201.78	0.01	0.88	0.01	140.5		159.5					High	Not Found	High	High	9.083e-05	2.115e-05	3.54	50.63
High	[R].LATTVSAPDLK.[S]		3.6874e-05	0.000119819	1	1	2	P27546	P27546 [896-906]		0	1115.63	0.339	0.985	0.334	127.4	43.2	129.4					High	Peak Found	High	High	9.083e-05	1.389e-05	2.93	32.29
High	[R].IATTTTGTATVATTPR.[A]		3.43427e-09	0.000119819	1	1	2	E9Q7G0	E9Q7G0 [2072-2087]		0	1562.84	0.295	0.704	0.208	110.5	32.6	156.9					High	Peak Found	High	High	9.083e-05	6.315e-10	3.58	20.42
High	[K].LATQLTGPVMPIR.[N]	1xOxidation [M10]	0.000831087	0.000119819	1	1	3	P47963	P47963 [146-158]		0	1412.79	1.055	1.086	1.146	100.8	106.4	92.8					High	High	High	High	9.083e-05	0.0003968	3.25	45.24
High	[K].LATNAAVTVLR.[V]		2.43496e-05	0.000119819	1	1	1	P42932	P42932 [510-520]		0	1128.67	0.268	1.325	0.356	148.3	39.8	111.9					High	Peak Found	Peak Found	High	9.083e-05	8.849e-06	3.01	36.96
High	[R].LATLLGLQAPPTR.[I]		1.49552e-05	0.000119819	1	1	2	P23116	P23116 [355-367]		0	1350.81	0.047	1.141	0.053	156	7.3	136.7					High	Peak Found	High	High	9.083e-05	5.245e-06	3.36	53.34
High	[R].IATGQIAGVDKDGRPLQPHVR.[V]		0.000441708	0.000119819	1	1	1	Q3UMY5	Q3UMY5 [335-355]		1	2228.23	100		100		300						Not Found	High	Not Found	High	9.083e-05	0.0002012	2.24	27.01
High	[K].IATGHGQQGVTQVVLK.[G]		2.71546e-06	0.000119819	1	1	2	Q61191	Q61191 [821-836]		0	1635.92	3.748	0.718	2.69	48.8	183.1	68.1					Peak Found	High	High	High	9.083e-05	8.381e-07	3.3	24.3
High	[K].LATDNTQLQTR.[V]		0.000597975	0.000119819	1	1	1	E9Q7G0	E9Q7G0 [423-433]		0	1260.65	0.729	0.645	0.47	91.5	66.7	141.8					High	Peak Found	Peak Found	High	9.083e-05	0.00028	3.18	14.21
High	[R].LASYLDKVR.[A]		2.68784e-05	0.000119819	2	4	7	Q61414; Q9QWL7	Q61414 [109-117]; Q9QWL7 [95-103]		1	1064.61	1.03	0.98	1.009	98.3	101.3	100.4				Shared	High	High	High	High	9.083e-05	9.856e-06	2.54	22.24
High	[K].IASVVGILGHLASR.[H]		6.23153e-08	0.000119819	1	1	1	Q8CHT3	Q8CHT3 [290-303]		0	1392.83										No Quan Values	Not Found	High	Not Found	High	9.083e-05	1.433e-08	4.12
High	[K].LASVPAGGAVAVSAAPGSAAPAAGSAPAAAEEK.[K]		8.73698e-14	0.000119819	1	1	5	P99027	P99027 [62-94]		0	2774.43	0.367	1.552	0.57	149.2	54.7	96.1					High	High	High	High	9.083e-05	7.111e-15	4.51	49.03
High	[K].LKDSEAELQR.[R]		0.000284125	0.000119819	1	1	1	O55131	O55131 [371-380]		1	1188.62	0.01	0.629	0.01	115.9		184.1					Peak Found	Not Found	High	High	9.083e-05	0.0001253	2.7	10.62
High	[K].LKDTESDVSK.[M]		0.000778137	0.000119819	1	1	1	Q61595	Q61595 [929-938]		1	1121.57	100	0.01	7.908		266.3	33.7					Not Found	High	Peak Found	High	9.083e-05	0.0003701	2.2	8.52
High	[K].LKDVLLQVEDER.[R]		0.00207423	0.000119819	1	1	1	Q8VDD5	Q8VDD5 [1844-1855]		1	1456.8	0.264	1.011	0.267	133.2	35.1	131.7					Peak Found	High	Peak Found	High	9.083e-05	0.001069	2.11	42.12
High	[K].LNGTDPEDVIR.[N]	1xDeamidated [N2]	2.82493e-06	0.000119819	2	2	8	Q9CQ19; Q3THE2	Q9CQ19 [94-104]; Q3THE2 [94-104]		0	1229.6	13.349	1.257	16.782	19.8	264.4	15.8				Shared	High	High	High	High	9.083e-05	8.701e-07	2.54	33.78
High	[K].LNGTDPEDVIR.[N]		7.01133e-06	0.000119819	2	2	8	Q9CQ19; Q3THE2	Q9CQ19 [94-104]; Q3THE2 [94-104]		0	1228.62	4.817	1.169	5.634	45	216.6	38.4				Shared	High	High	High	High	9.083e-05	2.326e-06	2.46	31.32
High	[R].INFYCPGSALGR.[N]	1xCarbamidomethyl [C5]	4.84836e-06	0.000119819	1	1	2	Q920B9	Q920B9 [570-581]		0	1354.66	1.016	0.753	0.765	89.7	91.2	119.1					Peak Found	High	High	High	9.083e-05	1.558e-06	2.98	50.13
High	[R].LNFSHGTHEYHAETIK.[N]		4.65287e-11	0.000119819	1	1	5	P52480	P52480 [74-89]		0	1883.9	0.083	0.783	0.065	127.1	10.5	162.4					High	Peak Found	High	High	9.083e-05	6.123e-12	6.17	15.72
High	[K].INFDSNSAYR.[Q]		0.000163393	0.000119819	1	1	1	Q9Z2I9	Q9Z2I9 [275-284]		0	1186.55	0.01	1.393	0.01	174.6		125.4					High	Not Found	Peak Found	High	9.083e-05	6.907e-05	2.76	23.53
High	[R].INFDKYHPGYFGK.[V]	1xDeamidated [N2]	4.86264e-05	0.000119819	1	1	1	P14115	P14115 [43-55]		1	1586.76										Not Reliable	High	Not Found	Not Found	High	9.083e-05	1.864e-05	3.02
High	[R].INFDKYHPGYFGK.[V]		4.12988e-09	0.000119819	1	1	3	P14115	P14115 [43-55]		1	1585.78	0.264	0.773	0.204	117.3	30.9	151.7					High	Peak Found	High	High	9.083e-05	7.718e-10	4.62	35.99
High	[K].LNFANPPVK.[S]		0.00210169	0.000119819	1	1	1	P47809	P47809 [44-52]		0	999.562	0.01	0.793	0.01	132.7		167.3					High	Not Found	Peak Found	High	9.083e-05	0.001081	1.9	33.2
High	[K].LNEVITSHGAIEPDKDNIR.[Q]		3.10402e-12	0.000119819	1	1	3	O70311	O70311 [161-179]		1	2121.09	0.131	0.694	0.091	116.7	15.2	168.1					High	Peak Found	High	High	9.083e-05	3.335e-13	4.78	30.24
High	[R].INEILSNALK.[R]		6.49748e-05	0.000119819	1	1	2	Q9D0E1	Q9D0E1 [371-380]		0	1114.65	0.087	1.06	0.092	147.8	12.8	139.4					High	Peak Found	High	High	9.083e-05	2.554e-05	2.95	44.21
High	[K].LNEILQVR.[G]		0.000986223	0.000119819	1	1	2	Q8R1B4	Q8R1B4 [331-338]		0	984.584	18.415	0.426	7.839	13.8	253.8	32.4					Peak Found	High	High	High	9.083e-05	0.0004776	2.5	34.92
High	[R].LNKELEQIGDDSK.[L]		2.93882e-06	0.000119819	1	1	1	P59242	P59242 [842-854]		1	1488.75	100	0.01	3.908		238.9	61.1					Not Found	High	Peak Found	High	9.083e-05	9.101e-07	1.73	19.27
High	[K].INELAIQK.[R]		0.00142569	0.000119819	1	1	1	Q8BTI9	Q8BTI9 [217-224]		0	928.546	0.535	1.074	0.574	121.7	65	113.3					Peak Found	High	Peak Found	High	9.083e-05	0.000714	1.74	21.1
High	[K].LNEGVVEFASYGDLK.[N]		5.48218e-09	0.000119819	1	1	2	O35326	O35326 [144-158]		0	1640.82		0.01	0.01			300					High	Not Found	High	High	9.083e-05	1.049e-09	4.44	53.28
High	[K].INEDWLCNK.[C]	1xCarbamidomethyl [C7]	0.000719029	0.000119819	1	1	1	Q99KG3	Q99KG3 [213-221]		0	1191.55	7.402	0.845	6.257	31.3	231.7	37					Peak Found	High	Peak Found	High	9.083e-05	0.0003398	1.91	34.49
High	[R].LNDSILQATEQR.[R]		1.10131e-06	0.000119819	1	1	1	E9Q557	E9Q557 [1268-1279]		0	1387.72	100		100		300						Not Found	High	Not Found	High	9.083e-05	3.162e-07	2.55	36.84
High	[K].LNDGSQITFEK.[C]		0.000161255	0.000119819	1	1	1	Q9Z0X1	Q9Z0X1 [244-254]		0	1251.62	0.01	0.728	0.01	126.4		173.6					High	Not Found	Peak Found	High	9.083e-05	6.779e-05	2.28	26
High	[R].INDALSCEYECR.[R]	2xCarbamidomethyl [C7; C11]	6.50199e-07	0.000119819	1	1	2	Q80VD1	Q80VD1 [210-221]		0	1529.64	2.881	0.53	1.528	52	149.9	98.1					High	Peak Found	High	High	9.083e-05	1.79e-07	3.35	25.37
High	[K].LNCQVIGASVDSHFCHLAWINTPK.[K]	2xCarbamidomethyl [C3; C15]	2.77702e-14	0.000119819	1	1	2	P35700	P35700 [69-92]		0	2767.34	0.936	100	100	155	145						Peak Found	High	Not Found	High	9.083e-05	2.07e-15	7.81	52.99
High	[K].LNCAFHHTR.[S]	1xCarbamidomethyl [C3]	0.000364918	0.000119819	1	1	1	Q6NZF1	Q6NZF1 [78-86]		0	1155.55	100	0.01	3.355		231.1	68.9					Not Found	High	Peak Found	High	9.083e-05	0.0001639	2.74	9.44
High	[K].INAAIYKPPPLEVK.[N]		5.60445e-06	0.000119819	1	1	3	P97479	P97479 [414-427]		0	1552.91	0.01	0.782	0.01	131.7		168.3					High	Not Found	High	High	9.083e-05	1.825e-06	3.49	46.38
High	[R].LMQGDEICLR.[Y]	1xCarbamidomethyl [C8]; 1xOxidation [M2]	0.000474891	0.000119819	1	1	1	Q9EPU0	Q9EPU0 [362-371]		0	1250.59	100		100		300						Not Found	High	Not Found	High	9.083e-05	0.0002177	2.06	26.68
High	[R].IMPEDIIINCSK.[D]	1xCarbamidomethyl [C10]; 1xOxidation [M2]	0.000321998	0.000119819	1	1	1	Q04750	Q04750 [379-390]		0	1448.71	4.015	0.568	2.281	44.3	177.8	77.9					Peak Found	High	Peak Found	High	9.083e-05	0.0001432	2.76	49.19
High	[R].IMNTFSVVPSPK.[V]	1xOxidation [M2]	4.7051e-05	0.000119819	3	4	4	Q9ERD7; P99024; P68372	Q9ERD7 [163-174]; P99024 [163-174]; P68372 [163-174]		0	1335.7	0.37	1.512	0.559	147.7	54.6	97.7				Shared	High	High	High	High	9.083e-05	1.805e-05	2.99	42.06
High	[K].LNEHFLNTTDFLDTIK.[S]		3.0866e-05	0.000119819	1	1	1	P54071	P54071 [427-442]		0	1920.97										Not Reliable	High	Not Found	Not Found	High	9.083e-05	1.145e-05	3.91
High	[R].LNKPYIYGPTSQGER.[M]		0.000339418	0.000119819	1	1	1	P49135	P49135 [576-590]		0	1722.88	1.313	0.613	0.805	76	99.9	124.1					Peak Found	High	Peak Found	High	9.083e-05	0.0001515	2.24	22.66
High	[K].LNLGADSDSSSQK.[S]		0.000133216	0.000119819	1	1	1	P70268	P70268 [556-568]		0	1321.62	100		100		300						Not Found	High	Not Found	High	9.083e-05	5.556e-05	1.64	13.87
High	[R].LNIPVNQVNPR.[D]		0.00198091	0.000119819	1	1	1	Q8VDN2	Q8VDN2 [648-658]		0	1263.72	2.47	0.953	2.355	66.4	164	69.6					Peak Found	High	Peak Found	High	9.083e-05	0.001012	1.86	38.78
High	[R].LPACVVDCGTGYTK.[L]	2xCarbamidomethyl [C4; C8]	4.96639e-09	0.000119819	1	1	2	Q99JY9	Q99JY9 [5-18]		0	1540.71	0.01	0.873	0.01	139.8		160.2					High	Not Found	High	High	9.083e-05	9.395e-10	3.96	32.54
High	[R].LPAAGVGDMVMATVK.[K]	2xOxidation [M9; M11]	1.18838e-07	0.000119819	1	1	2	P62830	P62830 [52-66]		0	1491.75	0.041	1.708	0.071	184.4	7.6	108					High	Peak Found	High	High	9.083e-05	2.874e-08	4.11	35.13
High	[K].LNYSDHDVIK.[W]		0.00013061	0.000119819	1	1	1	P84091	P84091 [411-420]		0	1203.6	2.135	0.984	2.101	72.3	154.3	73.4					High	Peak Found	Peak Found	High	9.083e-05	5.427e-05	2.29	18.31
High	[R].INVYYNEATGGK.[Y]		7.3422e-06	0.000119819	1	1	2	P68372	P68372 [47-58]		0	1328.65	0.01	1.159	0.01	161.1		138.9					High	Not Found	High	High	9.083e-05	2.443e-06	3.09	25.29
High	[R].LNVWDLSK.[I]		0.0027882	0.000119819	1	2	1	Q60972	Q60972 [342-349]		0	974.531	0.113	0.519	0.059	98.6	11.1	190.2					High	Peak Found	Peak Found	High	9.083e-05	0.001462	2.47	50.05
High	[R].LNVFKNDQDTWDYTNPNLSGQGDPGSNPNKR.[Q]	1xDeamidated [N15]	1.04617e-10	0.000119819	1	1	2	Q8R081	Q8R081 [270-300]		2	3492.61	0.01	1.092	0.01	156.6		143.4					High	Not Found	High	High	9.083e-05	1.471e-11	5.78	50.21
High	[R].INTIEIAPR.[L]		0.000219763	0.000119819	1	1	1	Q9D1N9	Q9D1N9 [199-207]		0	1026.59	15.664	0.42	6.583	15.8	246.8	37.5					Peak Found	High	Peak Found	High	9.083e-05	9.496e-05	2.66	32.08
High	[R].LNTGAWGCCPFAK.[A]	2xCarbamidomethyl [C8; C9]	8.29653e-07	0.000119819	1	1	2	P28798	P28798 [297-309]		0	1481.67	0.05	4.817	0.24	238.6	11.9	49.5					High	Peak Found	High	High	9.083e-05	2.331e-07	3.39	46.86
High	[R].LNSWFQHRPPGASPDR.[Y]		1.03416e-05	0.000119819	1	1	1	Q80UM7	Q80UM7 [280-295]		0	1864.92										No Quan Values	High	Not Found	Not Found	High	9.083e-05	3.532e-06	3.49
High	[R].LNRLPAAGVGDMVMATVK.[K]	2xOxidation [M12; M14]	1.14156e-05	0.000119819	1	1	1	P62830	P62830 [49-66]		1	1874.98	0.063	1.007	0.064	145.9	9.2	144.9					High	Peak Found	Peak Found	High	9.083e-05	3.914e-06	3.76	36.95
High	[R].LNQWCNVVR.[W]	1xCarbamidomethyl [C5]	0.00127481	0.000119819	1	1	1	Q8CGC7	Q8CGC7 [1144-1152]		0	1188.59	0.301	1.36	0.41	147.3	44.4	108.3					Peak Found	Peak Found	High	High	9.083e-05	0.0006326	2.56	31.35
High	[K].LNQVCATHQHFESR.[M]	1xCarbamidomethyl [C5]	5.30455e-09	0.000119819	1	1	1	P46735	P46735 [479-492]		0	1726.81	11.403	100	100	24.2	275.8						Peak Found	High	Not Found	High	9.083e-05	1.006e-09	3.86	12.04
High	[R].LNQLKPGLQYK.[L]		5.43883e-05	0.000119819	1	1	2	Q9Z1X4	Q9Z1X4 [409-419]		0	1301.76	9.841	0.814	8.01	24.9	244.6	30.5					High	High	Peak Found	High	9.083e-05	2.107e-05	2.74	21.88
High	[R].LNQDQLDAVSK.[Y]		3.0775e-06	0.000119819	1	1	3	Q60865	Q60865 [86-96]		0	1230.63	2.883	1.52	4.382	66.1	190.5	43.5					High	High	High	High	9.083e-05	9.582e-07	3.16	20.55
High	[R].INPYMSSPCHIEMILTEK.[E]	1xCarbamidomethyl [C9]; 2xOxidation [M5; M13]	2.36465e-06	0.000119819	1	1	1	Q9CPR4	Q9CPR4 [136-153]		0	2195.02	100		100		300						Not Found	High	Not Found	High	9.083e-05	7.201e-07	2.78	51.3
High	[R].LNPQEYLTSTACR.[R]	1xCarbamidomethyl [C12]	3.28705e-06	0.000119819	2	2	1	P97496; Q6PDG5	P97496 [499-511]; Q6PDG5 [475-487]		0	1552.74	0.01	0.813	0.01	134.5		165.5				Shared	High	Not Found	Peak Found	High	9.083e-05	1.027e-06	3.25	44.67
High	[R].LNPPAQLPASEGLR.[A]		0.000178	0.000119819	1	1	1	Q8C052	Q8C052 [188-201]		0	1462.8	2.489	0.617	1.536	58.7	146.1	95.2					Peak Found	Peak Found	High	High	9.083e-05	7.576e-05	2.59	44.12
High	[K].LNPADAPNPVVFVATK.[D]		2.01886e-06	0.000119819	1	1	2	Q9R190	Q9R190 [596-611]		0	1652.9		0.01	0.01			300					High	Not Found	High	High	9.083e-05	6.07e-07	3.36	53.81
High	[R].LNNSLHFAQVR.[T]		0.00177137	0.000119819	1	1	1	Q8BWZ3	Q8BWZ3 [603-613]		0	1298.7										No Quan Values	Not Found	High	Not Found	High	9.083e-05	0.0008966	1.65
High	[R].LNNPGTTVFTEDCNVLLK.[L]	1xCarbamidomethyl [C13]	2.02154e-10	0.000119819	1	1	1	P13864	P13864 [1182-1199]		0	2035.02										No Quan Values	Not Found	Not Found	High	High	9.083e-05	2.98e-11	4.68
High	[K].LNNLVLFDK.[A]		0.000400162	0.000119819	1	1	1	P62852	P62852 [44-52]		0	1075.61	2.217	1.444	3.201	76.7	170.1	53.1					Peak Found	High	Peak Found	High	9.083e-05	0.0001814	3.26	51.49
High	[R].INLWHLEITDR.[S]		7.15126e-06	0.000119819	1	2	2	Q925E7	Q925E7 [206-216]		0	1409.75		0.01	0.01			300					High	Not Found	High	High	9.083e-05	2.367e-06	3.64	53.44
High	[K].LNLSTRPEK.[F]		0.00214356	0.000119819	1	1	1	Q9D0R2	Q9D0R2 [495-503]		0	1057.6	0.174	1.419	0.246	159.7	27.7	112.6					Peak Found	Peak Found	High	High	9.083e-05	0.001106	2.51	12.83
High	[K].LNISFPATGCQK.[L]	1xCarbamidomethyl [C10]	5.94676e-06	0.000119819	1	1	2	P62754	P62754 [3-14]		0	1335.67	0.01	1.256	0.01	167		133					High	Not Found	High	High	9.083e-05	1.951e-06	3.17	46.15
High	[R].INISEGNCPER.[I]	1xCarbamidomethyl [C8]	1.49552e-05	0.000119819	2	3	2	Q61990; P60335	Q61990 [47-57]; P60335 [47-57]		0	1288.6	0.467	1.03	0.481	123	57.5	119.5				Shared	High	Peak Found	High	High	9.083e-05	5.234e-06	2.92	15.93
High	[K].IMLPWDPSGK.[I]	1xOxidation [M2]	0.000120684	0.000119819	1	1	1	P62908	P62908 [188-197]		0	1159.58	0.01	1.979	0.01	199.3		100.7					Peak Found	Not Found	High	High	9.083e-05	4.964e-05	2.69	53.13
High	[R].IPAEANPLADHVSATR.[I]		5.92509e-05	0.000119819	1	1	1	Q3KNM2	Q3KNM2 [193-208]		0	1661.86	100		100		300						Not Found	High	Not Found	High	9.083e-05	2.31e-05	2.22	32.45
High	[K].IMIMTDQDQDGSHIK.[G]	2xOxidation [M2; M4]	0.00140706	0.000119819	2	2	1	Q01320; Q64511	Q01320 [535-549]; Q64511 [545-559]		0	1763.79										No Quan Values	High	Not Found	Not Found	High	9.083e-05	0.0006998	2.53
High	[R].IMGIPEDEQMGLLR.[V]	2xOxidation [M2; M10]	3.8755e-06	0.000119819	1	1	4	Q8VDD5	Q8VDD5 [328-341]		0	1633.79	0.391	0.584	0.229	96.7	37.8	165.5					High	High	High	High	9.083e-05	1.223e-06	2.48	47.61
High	[R].LLTLEVPGVAESRPSVLR.[G]		1.78783e-07	0.000119819	1	1	2	P23249	P23249 [377-394]		0	1936.12	100		100		300						Not Found	High	Not Found	High	9.083e-05	4.458e-08	3.23	53.99
High	[K].IITLDETATK.[L]		0.000704966	0.000119819	1	1	1	P08032	P08032 [530-539]		0	1104.61	0.01	1.77	0.01	191.7		108.3					High	Not Found	Peak Found	High	9.083e-05	0.0003335	2.33	28.3
High	[R].LITGLGVGR.[E]		0.000941813	0.000119819	1	1	2	Q7TPV4	Q7TPV4 [75-83]		0	885.552	0.181	0.917	0.166	132.1	23.9	144					High	Peak Found	High	High	9.083e-05	0.0004563	2.02	33.38
High	[K].ILTGGADKNVVVFDKSTEQILATLK.[G]		0.00071431	0.000119819	1	1	1	Q99KP6	Q99KP6 [237-261]		2	2660.49										No Quan Values	Not Found	Not Found	High	High	9.083e-05	0.000339	3.37
High	[K].ILTGGADKNVVVFDK.[S]		9.98361e-09	0.000119819	1	1	3	Q99KP6	Q99KP6 [237-251]		1	1575.87	0.068	1.055	0.072	148.8	10.1	141.1					High	Peak Found	High	High	9.083e-05	1.988e-09	3.1	38.4
High	[K].IITGGAAAQDGR.[L]		0.000182752	0.000119819	1	1	1	Q811D0	Q811D0 [258-269]		0	1129.6	100		100		300						Not Found	High	Not Found	High	9.083e-05	7.767e-05	2.39	11.46
High	[R].LITGAADSELR.[A]		0.000594051	0.000119819	1	1	3	Q8BHB4	Q8BHB4 [206-216]		0	1145.62	3.461	0.745	2.577	51.7	178.9	69.4					High	High	High	High	9.083e-05	0.0002779	2.44	26.37
High	[K].ILTFDQLALESPK.[G]		2.17846e-07	0.000119819	1	1	3	P35980	P35980 [120-132]		0	1474.82		0.01	0.01			300					High	High	High	High	9.083e-05	5.534e-08	3.59	54.64
High	[R].IITEGFEAAK.[E]		0.000468678	0.000119819	1	1	3	P80317	P80317 [118-127]		0	1078.58	0.297	0.841	0.25	120.7	35.9	143.4					High	High	High	High	9.083e-05	0.0002152	2.02	28.63
High	[K].LITEDVQGK.[N]		0.00190427	0.000119819	1	1	2	P97351	P97351 [86-94]		0	1002.55	0.086	1.15	0.099	153.4	13.2	133.4					High	Peak Found	High	High	9.083e-05	0.0009739	2.1	16.07
High	[K].LITDLQDQNQK.[M]		0.000301475	0.000119819	1	1	1	Q61768	Q61768 [729-739]		0	1315.69	100	0.01	10.088		272.9	27.1					Not Found	Peak Found	High	High	9.083e-05	0.0001331	2.48	21.21
High	[K].LLTNSSALWR.[S]		0.00186707	0.000119819	1	1	2	Q3UQ84	Q3UQ84 [261-270]		0	1160.64	0.01	1.164	0.01	161.4		138.6					High	Not Found	High	High	9.083e-05	0.0009505	1.33	46.22
High	[K].LISWYDNEYGYSNR.[V]		1.27391e-08	0.000119819	1	1	2	P16858	P16858 [308-321]		0	1779.8	0.01	1.791	0.01	192.5		107.5					High	Not Found	High	High	9.083e-05	2.602e-09	3.82	51.34
High	[R].LLSTDPVAAK.[E]		0.000209861	0.000119819	1	1	1	O35643	O35643 [529-538]		0	1014.58	100		100		300						Not Found	High	Not Found	High	9.083e-05	9.028e-05	2.01	23.12
High	[K].LISQIQPEVNR.[E]		1.99833e-05	0.000119819	1	1	3	Q60848	Q60848 [514-524]		0	1296.73	0.606	1.333	0.808	127.3	77.2	95.5					High	High	High	High	9.083e-05	7.2e-06	2.56	31.42
High	[K].ILSQHPNHLQGQPIK.[A]		4.32191e-07	0.000119819	1	1	3	Q7TPV4	Q7TPV4 [163-177]		0	1709.94	0.467	0.891	0.416	115.8	54.1	130					High	High	High	High	9.083e-05	1.158e-07	3.29	14.19
High	[K].IISNLFLGR.[A]		9.03191e-05	0.000119819	1	1	3	Q9JMH9	Q9JMH9 [965-973]		0	1032.62	0.344	1.753	0.604	156.7	54	89.4					High	High	High	High	9.083e-05	3.632e-05	2.57	52.94
High	[K].IISDNLTYCK.[C]	1xCarbamidomethyl [C9]	4.2906e-05	0.000119819	1	1	3	Q6DFW4	Q6DFW4 [197-206]		0	1226.61	0.01	0.994	0.01	149.6		150.4					High	Not Found	High	High	9.083e-05	1.631e-05	2.75	28.18
High	[K].IIRPSETAGR.[Y]		9.27304e-05	0.000119819	1	1	3	Q80UW8	Q80UW8 [193-202]		0	1099.62	100	0.01	9.207		270.6	29.4					Not Found	High	High	High	9.083e-05	3.758e-05	3.2	10.34
High	[K].LLREEKDELGEQVLGLK.[S]		4.222e-06	0.000119819	1	1	1	Q3U319	Q3U319 [802-818]		2	1969.1	100	0.01	10.489		273.9	26.1					Not Found	High	Peak Found	High	9.083e-05	1.341e-06	2.6	47.64
High	[R].LLRDYQELMNTK.[L]	1xOxidation [M9]	0.000357779	0.000119819	1	1	4	Q3TTY5	Q3TTY5 [480-491]		1	1539.78	0.231	0.804	0.186	121.2	28	150.8					High	Peak Found	High	High	9.083e-05	0.0001604	3.57	24.07
High	[R].LLRDYQELMNTK.[L]		0.000155007	0.000119819	1	1	4	Q3TTY5	Q3TTY5 [480-491]		1	1523.79	0.075	0.706	0.053	120.4	9	170.6					High	Peak Found	High	High	9.083e-05	6.528e-05	3.63	39.48
High	[R].LLQVETASNSAR.[A]		6.58364e-05	0.000119819	1	1	2	E9Q7G0	E9Q7G0 [1267-1278]		0	1288.69	0.358	0.814	0.291	116	41.5	142.5					High	Peak Found	High	High	9.083e-05	2.6e-05	2.75	20.67
High	[K].IIQTPGLWESENQNK.[G]		0.00214356	0.000119819	1	1	1	P35293	P35293 [169-183]		0	1756.89	100	0.01	3.095		226.7	73.3					Not Found	High	Peak Found	High	9.083e-05	0.001107	1.8	46.5
High	[R].IISVNSVDLR.[A]		0.000664407	0.000119819	1	1	1	Q811D0	Q811D0 [512-521]		0	1115.64	100		100		300						Not Found	High	Not Found	High	9.083e-05	0.0003133	2.56	43.62
High	[K].LITPAVVSER.[L]		0.000280407	0.000119819	1	1	3	P62852	P62852 [67-76]		0	1084.64	0.351	1.341	0.47	143.1	50.2	106.7					High	High	High	High	9.083e-05	0.0001236	2.34	36.18
High	[K].LLTQGFTNWNKR.[D]		1.46193e-06	0.000119819	1	1	2	Q91ZW3	Q91ZW3 [836-847]		1	1477.79	2.71	0.461	1.25	51	138.3	110.6					Peak Found	High	Peak Found	High	9.083e-05	4.284e-07	4.12	39.6
High	[R].LLTTILHSDGDLTEQGK.[I]		6.44447e-10	0.000119819	1	1	5	Q4VA53	Q4VA53 [853-869]		0	1840.97	1.184	0.925	1.095	91.9	108.8	99.3					High	High	High	High	9.083e-05	1.04e-10	3.6	48.59
High	[R].IMGIPEDEQMGLLR.[V]	1xOxidation [M2]	1.26845e-05	0.000119819	1	1	2	Q8VDD5	Q8VDD5 [328-341]		0	1617.8	0.01	1.613	0.01	185.2		114.8					High	Not Found	High	High	9.083e-05	4.399e-06	3.05	52.6
High	[K].LMELHGEGGSSGK.[A]	1xOxidation [M2]	3.12039e-08	0.000119819	1	1	4	P97351	P97351 [228-240]		0	1317.61	0.01	0.941	0.01	145.4		154.6					High	Not Found	High	High	9.083e-05	6.802e-09	3.9	9.45
High	[R].LMEEIMSEKENK.[T]	2xOxidation [M2; M6]	1.26845e-05	0.000119819	1	1	3	Q61656	Q61656 [332-343]		1	1512.69	0.01	1.298	0.01	169.4		130.6					High	Not Found	High	High	9.083e-05	4.395e-06	2.78	10.36
High	[R].LMEALFPEGPER.[W]	1xOxidation [M2]	0.00286246	0.000119819	1	1	1	Q60875	Q60875 [761-772]		0	1404.68	100		100		300						Not Found	High	Not Found	High	9.083e-05	0.001507	2.01	45.55
High	[R].LMATLSNTNPSFVR.[C]	1xOxidation [M2]	9.49287e-06	0.000119819	1	1	1	Q6URW6	Q6URW6 [685-698]		0	1566.79										No Quan Values	Not Found	Not Found	High	High	9.083e-05	3.21e-06	3.81
High	[R].IIYVPLPDAATRR.[E]		3.86141e-05	0.000119819	1	1	2	Q3UMC0	Q3UMC0 [791-803]		1	1484.86	0.01	0.626	0.01	115.5		184.5					High	Not Found	High	High	9.083e-05	1.461e-05	3.25	51.07
High	[K].LLYTGDFSR.[Q]		0.00133491	0.000119819	1	1	1	Q9QXK7	Q9QXK7 [174-182]		0	1071.55	0.448	0.928	0.416	118.8	53.2	128					Peak Found	Peak Found	High	High	9.083e-05	0.000661	1.79	37.57
High	[K].ILYSQCGDVMR.[A]	1xCarbamidomethyl [C6]; 1xOxidation [M10]	5.92509e-05	0.000119819	1	1	3	Q60605	Q60605 [27-37]		0	1357.62	0.077	1.473	0.113	170.9	13.1	116					High	High	High	High	9.083e-05	2.319e-05	2.72	19.65
High	[K].ILYSQCGDVMR.[A]	1xCarbamidomethyl [C6]	2.83328e-05	0.000119819	1	1	2	Q60605	Q60605 [27-37]		0	1341.63	0.112	1.744	0.195	178	19.9	102.1					High	Peak Found	High	High	9.083e-05	1.047e-05	2.56	30.41
High	[R].IIYGGSVTGATCK.[E]	1xCarbamidomethyl [C12]	0.0027882	0.000119819	1	1	1	P17751	P17751 [257-269]		0	1326.67	100	0.01	4.991		249.9	50.1					Not Found	High	Peak Found	High	9.083e-05	0.001465	1.78	23.49
High	[K].LIYFQLHR.[A]		0.00013061	0.000119819	1	1	4	Q62318	Q62318 [368-375]		0	1089.62	5.028	0.384	1.932	34.8	174.8	90.5					High	High	High	High	9.083e-05	5.403e-05	2.73	43.58
High	[R].LLYEALVDCKK.[S]	1xCarbamidomethyl [C9]	0.000360143	0.000119819	1	1	1	Q99JX4	Q99JX4 [167-177]		1	1351.73	0.01	1.492	0.01	179.6		120.4					High	Not Found	Peak Found	High	9.083e-05	0.0001618	2.98	41.43
High	[K].LIWEISGGK.[L]		0.00227423	0.000119819	1	1	1	Q6NZF1	Q6NZF1 [758-766]		0	1002.56	100		100		300						Not Found	High	Not Found	High	9.083e-05	0.001175	2.17	48.62
High	[R].LIVSVNDLR.[R]		0.00041629	0.000119819	1	1	2	P25206	P25206 [47-55]		0	1028.61	3.584	0.946	3.389	53.2	190.6	56.2					Peak Found	High	High	High	9.083e-05	0.000189	2.23	48.21
High	[R].LLVQSIELQRPR.[F]		0.000269542	0.000119819	1	1	1	Q8R5L3	Q8R5L3 [274-285]		0	1451.87	1.222	1.035	1.265	94.1	115	90.9					Peak Found	High	Peak Found	High	9.083e-05	0.0001186	1.78	44.3
High	[R].LIVPLLCR.[E]	1xCarbamidomethyl [C7]	0.0027518	0.000119819	1	1	1	Q497V5	Q497V5 [491-498]		0	983.607	28.428	0.288	8.201	9.1	259.3	31.6					Peak Found	High	Peak Found	High	9.083e-05	0.001443	2.15	54.3
High	[R].LIVENLSSR.[CV]		0.00152265	0.000119819	3	3	3	Q8VE97; Q3TWW8; O35326	Q8VE97 [106-114]; Q3TWW8 [112-120]; O35326 [110-118]		0	1030.59	0.266	1.201	0.319	143	38	119				Shared	High	Peak Found	High	High	9.083e-05	0.0007662	1.52	31.04
High	[K].LLVDVDESTLSPEEQKER.[K]		5.7163e-06	0.000119819	1	1	3	Q99NB9	Q99NB9 [478-495]		1	2087.05	100		100		300						High	High	Not Found	High	9.083e-05	1.863e-06	2.22	46.86
High	[R].ILVDNLCDMETVNK.[V]	1xCarbamidomethyl [C7]; 1xOxidation [M9]	0.00307699	0.000119819	1	1	1	Q9DBR7	Q9DBR7 [250-263]		0	1679.8	100		100		300						Not Found	High	Not Found	High	9.083e-05	0.001634	1.56	40.2
High	[R].LIVDHHGTAQLQTLR.[Q]		4.91593e-08	0.000119819	1	1	5	Q7TPD0	Q7TPD0 [214-228]		0	1701.94	100	0.01	6.86		261.8	38.2					Not Found	High	High	High	9.083e-05	1.108e-08	3.48	27.94
High	[K].IIVDELKQEVISTSSK.[A]		1.81932e-10	0.000119819	1	1	3	P68040	P68040 [265-280]		1	1789	0.164	0.89	0.146	131.1	21.5	147.4					High	High	Peak Found	High	9.083e-05	2.669e-11	4.31	51.42
High	[R].LIVDEAINEDNSVVSLSQPK.[M]		2.31305e-09	0.000119819	1	1	1	Q01853	Q01853 [26-45]		0	2170.12										No Quan Values	High	Not Found	Not Found	High	9.083e-05	4.139e-10	4.16
High	[K].LLVATSVAAR.[G]		0.000842102	0.000119819	1	1	1	Q569Z5	Q569Z5 [672-681]		0	1000.61	2.604	1.13	2.944	66.8	174	59.1					Peak Found	High	Peak Found	High	9.083e-05	0.0004048	2.17	31.03
High	[R].ILVATNLFGR.[G]		8.85518e-05	0.000119819	1	2	2	Q8VDW0	Q8VDW0 [339-348]		0	1103.66	0.01	1.014	0.01	151		149					High	Not Found	High	High	9.083e-05	3.562e-05	3.22	53.65
High	[K].IIVACIETLRK.[A]	1xCarbamidomethyl [C5]	1.25185e-05	0.000119819	1	1	4	A2AGT5	A2AGT5 [140-150]		1	1315.78	0.196	0.649	0.127	109.6	21.5	168.9					High	Peak Found	High	High	9.083e-05	4.343e-06	3.08	41.09
High	[R].IMGPNYTPGKKEDLYLKPIQR.[T]	1xDeamidated [N5]; 1xOxidation [M2]	0.000809488	0.000119819	1	1	1	P58252	P58252 [429-449]		2	2478.31										Not Reliable	High	Not Found	Not Found	High	9.083e-05	0.0003859	2.54
High	[R].LPAKPEVSSDEDVQYR.[V]		6.75307e-12	0.000119819	1	1	5	Q8BMS1	Q8BMS1 [661-676]		0	1832.9	0.123	0.971	0.119	139.4	17.1	143.5					High	High	High	High	9.083e-05	7.665e-13	4.31	24.73
High	[R].LPAPGGAGPAEALK.[L]		1.81032e-05	0.000119819	1	1	2	Q1PSW8	Q1PSW8 [74-87]		0	1248.69	0.01	1.307	0.01	170		130					High	Not Found	High	High	9.083e-05	6.464e-06	2.83	33.94
High	[R].LPAPQEDTASEAGTPQGEVQTR.[D]		1.625e-17	0.000119819	1	1	3	Q64012	Q64012 [261-282]		0	2282.09	3.024	3.26	9.858	69.3	209.5	21.2					High	Peak Found	High	High	9.083e-05	6.84e-19	6.2	28.64
High	[K].IQGLTVEQAEAVVR.[L]		7.44452e-08	0.000119819	1	1	1	Q9JHU4	Q9JHU4 [3922-3935]		0	1512.84										Not Reliable	High	Not Found	Not Found	High	9.083e-05	1.742e-08	3.95
High	[R].LQGLEQEAENKKR.[F]		4.2499e-06	0.000119819	1	1	1	P59242	P59242 [931-943]		2	1542.82	1.326	0.379	0.503	60.5	80.2	159.3					Peak Found	Peak Found	High	High	9.083e-05	1.356e-06	4.08	10.73
High	[R].LQGLEQEAENK.[K]		0.000124724	0.000119819	1	1	1	P59242	P59242 [931-941]		0	1258.63	11.107	0.649	7.205	22	244.1	33.9					Peak Found	High	Peak Found	High	9.083e-05	5.164e-05	3.28	16.07
High	[R].LQGEVVAFDYQSK.[M]		3.0775e-06	0.000119819	1	1	1	Q9D0R8	Q9D0R8 [25-37]		0	1483.74	3.279	1.296	4.251	59.4	194.8	45.8					Peak Found	High	Peak Found	High	9.083e-05	9.593e-07	3.15	43.68
High	[K].LQFHNVKPECLDAYNK.[I]	1xCarbamidomethyl [C10]	2.91283e-09	0.000119819	1	1	2	O55126	O55126 [71-86]		0	1975.97	9.797	0.749	7.343	24.7	242.3	33					Peak Found	High	Peak Found	High	9.083e-05	5.273e-10	3.63	34.18
High	[R].LQEVFGCAIR.[A]	1xCarbamidomethyl [C7]	0.000216888	0.000119819	1	1	2	Q9D0I9	Q9D0I9 [80-89]		0	1192.61	0.075	1.19	0.09	156.6	11.8	131.6					High	Peak Found	High	High	9.083e-05	9.358e-05	2.85	42.33
High	[K].LQEVEGAVK.[A]		0.00238133	0.000119819	1	1	3	O08638	O08638 [1801-1809]		0	972.536	0.547	1.106	0.605	122.4	67	110.7					High	High	High	High	9.083e-05	0.001238	1.75	13.79
High	[R].IQEVAAQSGFIR.[R]		9.90442e-05	0.000119819	1	1	2	Q99PU5	Q99PU5 [383-394]		0	1318.71	0.44	1.402	0.616	139.3	61.3	99.4					Peak Found	Peak Found	High	High	9.083e-05	4.032e-05	2.61	35.52
High	[R].IQETQAELPR.[G]		8.40064e-05	0.000119819	1	1	3	P97311	P97311 [208-217]		0	1184.63	1.141	1.191	1.358	100.7	114.8	84.5					High	High	High	High	9.083e-05	3.358e-05	2.49	19.64
High	[R].LQESPAPEKGEVLGDALQLDTLKQEAAK.[L]		6.58821e-07	0.000119819	1	1	1	E9Q7G0	E9Q7G0 [395-422]		2	2978.57	1.023	0.927	0.948	96.7	98.9	104.3					High	Peak Found	Peak Found	High	9.083e-05	1.82e-07	4.74	51.97
High	[K].LQEMESAVK.[S]		0.0015327	0.000119819	1	1	2	Q8VDD5	Q8VDD5 [1794-1802]		0	1034.52										Not Reliable	High	Not Found	High	High	9.083e-05	0.0007681	2.25
High	[R].LQGQLEQGDDTAAEK.[L]		2.8352e-07	0.000119819	1	1	1	Q6P542	Q6P542 [389-403]		0	1602.76	100		100		300						Not Found	High	Not Found	High	9.083e-05	7.357e-08	2.54	13.9
High	[K].LQELEGAVK.[S]		0.00130881	0.000119819	1	1	2	Q61879	Q61879 [1801-1809]		0	986.552	0.174	0.903	0.157	131.5	22.8	145.7					High	Peak Found	High	High	9.083e-05	0.0006505	2.53	19.85
High	[K].IQEGVFDINNEANGIK.[I]		7.27244e-07	0.000119819	1	1	1	P53994	P53994 [171-186]		0	1760.88										No Quan Values	Not Found	High	Not Found	High	9.083e-05	2.022e-07	4.38
High	[R].IQEGAAVLQK.[M]		0.00041904	0.000119819	1	1	1	P61750	P61750 [100-109]		0	1056.6	1.486	0.853	1.267	82	121.8	96.2					Peak Found	High	Peak Found	High	9.083e-05	0.0001896	2.41	17.48
High	[K].LQEESDLELAK.[E]		0.00313823	0.000119819	1	2	1	Q66JS6	Q66JS6 [128-138]		0	1274.65	0.01	100		300							High	Not Found	Not Found	High	9.083e-05	0.001667	1.54	28.9
High	[K].LQEAQLELADIK.[A]		3.29676e-05	0.000119819	1	1	1	Q8BG95	Q8BG95 [894-905]		0	1370.75										No Quan Values	Not Found	High	Not Found	High	9.083e-05	1.234e-05	2.95
High	[R].LQEALDAEMLEDEAGVGGAGPGGACK.[A]	1xCarbamidomethyl [C25]; 1xOxidation [M9]	3.80219e-08	0.000119819	1	1	1	Q00PI9	Q00PI9 [33-58]		0	2561.15										No Quan Values	Not Found	High	Not Found	High	9.083e-05	8.436e-09	4.32
High	[R].IQDIVGVLR.[D]		0.000435929	0.000119819	1	1	1	Q922K7	Q922K7 [228-236]		0	1012.61	100		100		300						Not Found	High	Not Found	High	9.083e-05	0.0001983	2.77	49.53
High	[K].IQDKEGIPPDQQR.[L]		1.40112e-07	0.000119819	1	4	18	P62983	P62983 [30-42]		1	1523.78	3.489	0.719	2.509	51	178	71					High	High	High	High	9.083e-05	3.422e-08	3.6	11.72
High	[K].LQDKATVLTTER.[K]		2.03822e-05	0.000119819	1	1	2	Q99KP6	Q99KP6 [176-187]		1	1374.76	0.01	0.726	0.01	126.1		173.9					High	Not Found	High	High	9.083e-05	7.329e-06	3.26	15.76
High	[K].LQDFASTIEVMEEGKKR.[L]		5.90771e-06	0.000119819	1	1	1	O08638	O08638 [1380-1396]		2	1981.01	0.01	0.895	0.01	141.7		158.3					Peak Found	Not Found	High	High	9.083e-05	1.928e-06	4.81	50.8
High	[R].LQDEIQNMKEEMAR.[H]	2xOxidation [M8; M12]	7.84213e-06	0.000119819	1	1	4	P20152	P20152 [365-378]		1	1766.8	0.01	1.002	0.01	150.1		149.9					High	Not Found	High	High	9.083e-05	2.622e-06	2.6	11.71
High	[R].LQDCVLLATDVAAR.[G]	1xCarbamidomethyl [C4]	3.22273e-06	0.000119819	1	1	1	Q9ESV0	Q9ESV0 [636-649]		0	1544.81	100		100		300						Not Found	High	Not Found	High	9.083e-05	1.007e-06	4.12	51.43
High	[K].LQELEANPPSDVYLSSR.[D]		5.79981e-10	0.000119819	1	1	1	Q6ZQ88	Q6ZQ88 [509-525]		0	1917.96										No Quan Values	Not Found	High	Not Found	High	9.083e-05	9.299e-11	3.5
High	[R].LQGQLEQGDDTAAEKLEK.[V]		9.63157e-10	0.000119819	1	1	2	Q6P542	Q6P542 [389-406]		1	1972.98	100	0.01	14.531		280.7	19.3					Not Found	High	Peak Found	High	9.083e-05	1.603e-10	5.41	24.31
High	[R].LQGQLEQGDDTAAEKLEK.[V]	1xDeamidated [Q4]	5.37134e-07	0.000119819	1	1	1	Q6P542	Q6P542 [389-406]		1	1973.97										No Quan Values	Not Found	Not Found	High	High	9.083e-05	1.461e-07	3.05
High	[R].LQHQTELENQLEYNK.[R]	1xDeamidated [Q10]	0.00137955	0.000119819	1	1	1	Q8BYC6	Q8BYC6 [677-691]		0	1887.91										No Quan Values	Not Found	High	Not Found	High	9.083e-05	0.0006874	1.5
High	[K].LQNNNVYTIAK.[R]		0.000582432	0.000119819	1	1	1	Q9DBG3	Q9DBG3 [868-878]		0	1277.68	100	0.01	3.735		236.6	63.4					Not Found	High	Peak Found	High	9.083e-05	0.000272	2.54	22.55
High	[K].LQNILTQLRK.[C]		0.00125814	0.000119819	1	1	1	Q9CXF7	Q9CXF7 [305-314]		1	1226.76	1.82	0.695	1.265	70.5	128.2	101.3					Peak Found	High	Peak Found	High	9.083e-05	0.0006197	1.89	38.75
High	[K].LQNKEHVIEALR.[R]		7.10431e-06	0.000119819	2	2	4	P86048; Q6ZWV3	P86048 [142-153]; Q6ZWV3 [142-153]		1	1449.82	15.76	0.565	8.911	16.2	255.2	28.6				Shared	Peak Found	High	High	High	9.083e-05	2.359e-06	2.32	16.54
High	[K].IQNGAQGIR.[F]		0.00145412	0.000119819	1	1	2	O35737	O35737 [36-44]		0	956.527	0.367	1.104	0.405	132	48.4	119.6					High	Peak Found	High	High	9.083e-05	0.0007283	2.73	9.92
High	[K].LQNEVESVTGMLNEAEGK.[A]	1xDeamidated [Q2]; 1xOxidation [M11]	0.000979753	0.000119819	1	1	1	O08638	O08638 [1285-1302]		0	1964.91										Not Reliable	High	Not Found	Not Found	High	9.083e-05	0.000474	2.18
High	[K].LQNEVESVTGMLNEAEGK.[A]	1xOxidation [M11]	6.88785e-12	0.000119819	1	1	6	O08638	O08638 [1285-1302]		0	1963.93	0.691	1.027	0.71	112.6	77.8	109.6					High	High	High	High	9.083e-05	7.857e-13	5.55	48.56
High	[K].LQNEVESVTGMLNEAEGK.[A]		4.40096e-12	0.000119819	1	1	2	O08638	O08638 [1285-1302]		0	1947.93	0.01	0.676	0.01	121		179					High	Not Found	High	High	9.083e-05	4.861e-13	5.49	53.68
High	[K].LQNEILKDLSDGIHVVK.[D]		4.7675e-05	0.000119819	1	1	1	Q8BMK4	Q8BMK4 [186-202]		1	1921.08	0.01	100		300							High	Not Found	Not Found	High	9.083e-05	1.829e-05	4.44	53.58
High	[K].LQNELDNVSTLLEEAEKK.[G]		2.62493e-13	0.000119819	1	1	2	Q61879	Q61879 [1285-1302]		1	2073.07		0.01	0.01			300					High	Not Found	High	High	9.083e-05	2.318e-14	7.26	54.58
High	[K].LQNEDKIISNVPADSLIR.[T]	1xDeamidated [Q2]	8.91371e-05	0.000119819	1	1	1	Q9Z277	Q9Z277 [226-243]		1	2026.08										No Quan Values	High	Not Found	Not Found	High	9.083e-05	3.58e-05	4
High	[K].LQNEDKIISNVPADSLIR.[T]		3.61525e-05	0.000119819	1	1	1	Q9Z277	Q9Z277 [226-243]		1	2025.1	0.01	0.794	0.01	132.8		167.2					Peak Found	Not Found	High	High	9.083e-05	1.356e-05	5.35	51.56
High	[K].LQMEAPHIIVGTPGR.[V]	1xOxidation [M3]	9.81074e-06	0.000119819	1	1	1	P60843	P60843 [147-161]		0	1634.87	0.128	1.02	0.131	142.3	18.2	139.5					Peak Found	Peak Found	High	High	9.083e-05	3.333e-06	2.7	34.22
High	[R].IQLVEEELDRAQER.[L]		0.00262808	0.000119819	1	3	3	P58774	P58774 [92-105]		1	1727.89	0.188	0.782	0.147	121.6	22.8	155.6					High	High	High	High	9.083e-05	0.001375	2.47	41.99
High	[K].LQLQEQLQAETELCAEAEELRAR.[L]	1xCarbamidomethyl [C14]; 1xDeamidated [Q]	0.00157357	0.000119819	1	1	4	Q8VDD5	Q8VDD5 [883-905]		1	2729.34										No Quan Values	High	Not Found	Not Found	High	9.083e-05	0.0007937	1.79
High	[K].LQLQEQLQAETELCAEAEELRAR.[L]	1xCarbamidomethyl [C14]	6.22548e-15	0.000119819	1	1	7	Q8VDD5	Q8VDD5 [883-905]		1	2728.36	0.01	1.063	0.01	154.6		145.4					High	Not Found	High	High	9.083e-05	4.124e-16	6.06	54.19
High	[K].LQLQEQLQAETELCAEAEELR.[A]	1xCarbamidomethyl [C14]	0.000450521	0.000119819	1	1	2	Q8VDD5	Q8VDD5 [883-903]		0	2501.22										No Quan Values	High	Not Found	High	High	9.083e-05	0.000206	1.34
High	[R].LQLPVWEYKDR.[F]		9.94084e-06	0.000119819	1	1	4	O35286	O35286 [135-145]		1	1446.77	0.01	1.03	0.01	152.3		147.7					High	Not Found	High	High	9.083e-05	3.37e-06	3.44	51.12
High	[K].LQLLEDDKESR.[Y]		1.79313e-06	0.000119819	1	1	8	P11103	P11103 [571-581]		1	1345.7	18.907	0.703	13.285	14.1	265.9	20					High	High	High	High	9.083e-05	5.333e-07	3.57	21.67
High	[R].LQIEESSKPVR.[L]		0.00236572	0.000119819	1	1	1	Q8R0A0	Q8R0A0 [130-140]		0	1285.71	0.01	1.468	0.01	178.4		121.6					High	Not Found	Peak Found	High	9.083e-05	0.001231	2.23	14.57
High	[K].LQIATNLQR.[R]		0.00157357	0.000119819	1	1	1	P70388	P70388 [875-883]		0	1056.62	0.01	0.879	0.01	140.4		159.6					Peak Found	Not Found	High	High	9.083e-05	0.0007925	2.38	29.29
High	[K].IQKPTLDKPSAETFVK.[S]		1.50641e-07	0.000119819	1	1	4	O70503	O70503 [242-257]		0	1802.01	0.034	1.702	0.058	185	6.3	108.7					High	Peak Found	High	High	9.083e-05	3.707e-08	3.22	30.58
High	[R].LQKEMEGLSQQYEEK.[A]	1xOxidation [M5]	4.27799e-06	0.000119819	1	1	4	O08638	O08638 [1397-1411]		1	1855.87	0.437	0.859	0.376	115.3	50.4	134.3					High	Peak Found	High	High	9.083e-05	1.359e-06	3.33	13.86
High	[R].LQKDLEGLSQRLEEK.[V]		9.62518e-08	0.000119819	1	1	3	Q8VDD5	Q8VDD5 [1390-1404]		2	1785.97	0.01	0.595	0.01	111.9		188.1					High	Not Found	High	High	9.083e-05	2.293e-08	3.3	34.59
High	[R].LQKDLEGLSQR.[L]		2.9475e-05	0.000119819	1	1	4	Q8VDD5	Q8VDD5 [1390-1400]		1	1286.71	0.01	0.743	0.01	127.9		172.1					High	Not Found	High	High	9.083e-05	1.09e-05	3.31	17.35
High	[R].LQHQTELTNQLEYNK.[R]		0.000140424	0.000119819	1	1	1	Q5F2E8	Q5F2E8 [680-694]		0	1858.93	100		100		300						Not Found	High	Not Found	High	9.083e-05	5.847e-05	2.73	24.91
High	[R].IQCPNQGCEAVYSSVSGLK.[A]	2xCarbamidomethyl [C3; C8]	5.33961e-09	0.000119819	1	1	1	Q69Z99	Q69Z99 [408-426]		0	2096.97										No Quan Values	High	Not Found	Not Found	High	9.083e-05	1.019e-09	3.41
High	[K].LQCFALDPQTSAK.[E]	1xCarbamidomethyl [C3]	0.00087028	0.000119819	1	1	1	Q7TSG1	Q7TSG1 [77-89]		0	1478.73	100		100		300						Not Found	High	Not Found	High	9.083e-05	0.000418	1.66	40.22
High	[R].LQCCATATHTDVLK.[D]	2xCarbamidomethyl [C3; C4]	6.04752e-07	0.000119819	1	1	1	Q8R5K4	Q8R5K4 [781-794]		0	1617.77	100	0.01	15.431		281.7	18.3					Not Found	High	Peak Found	High	9.083e-05	1.657e-07	3.57	17.97
High	[R].LQAYTSVSK.[A]		0.000613933	0.000119819	1	2	1	P28660	P28660 [493-501]		0	996.536	0.939	100	100	154.7	145.3						Peak Found	High	Not Found	High	9.083e-05	0.0002868	2.5	14.08
High	[R].LPPNTNDEVDEDPTGNK.[A]		4.79445e-12	0.000119819	1	1	3	Q921M3	Q921M3 [1058-1074]		0	1854.84	100	0.01	4.205		242.4	57.6					High	High	High	High	9.083e-05	5.312e-13	3.6	20.38
High	[K].LPNVALDLLR.[L]		0.00117029	0.000119819	1	1	2	Q7TPV4	Q7TPV4 [262-271]		0	1123.68	5.925	0.298	1.765	29.2	172.9	97.9					High	Peak Found	High	High	9.083e-05	0.0005769	2.57	55.05
High	[K].IPLSQEEIPLQGHAFEAR.[I]		2.49591e-10	0.000119819	1	1	1	Q99MR8	Q99MR8 [364-381]		0	2035.06										No Quan Values	High	Not Found	Not Found	High	9.083e-05	3.75e-11	5.77
High	[R].IPLLSDLNHQISK.[D]		1.22899e-09	0.000119819	1	1	1	O08807	O08807 [177-189]		0	1477.84	100	0.01	10.453		273.8	26.2					Not Found	High	Peak Found	High	9.083e-05	2.084e-10	3.95	52.47
High	[R].LPLHTLTSSTPVVLVR.[K]		9.00557e-06	0.000119819	1	1	2	Q8BK08	Q8BK08 [144-159]		0	1733.03	100		100		300						Not Found	High	Not Found	High	9.083e-05	3.033e-06	3.68	52.59
High	[K].LPLFPEPLHVFAPR.[A]		0.00315891	0.000119819	1	1	1	P13864	P13864 [1327-1340]		0	1632.93	0.01	100		300							High	Not Found	Not Found	High	9.083e-05	0.001673	1.93	54.44
High	[R].LPLFGLGR.[L]		0.00130023	0.000119819	1	1	3	Q9JIK9	Q9JIK9 [71-78]		0	872.535	0.302	1.958	0.591	165.5	50	84.5					High	High	High	High	9.083e-05	0.0006437	2.34	53.82
High	[K].LPLDDLDREDEVR.[L]		0.0011324	0.000119819	1	1	1	Q8BH74	Q8BH74 [334-346]		1	1584.79										No Quan Values	Not Found	High	Not Found	High	9.083e-05	0.0005566	1.85
High	[K].IPGGIIEDSCVLR.[G]	1xCarbamidomethyl [C10]	1.1763e-06	0.000119819	1	1	1	P80318	P80318 [204-216]		0	1428.75	0.01	0.851	0.01	137.9		162.1					Peak Found	Not Found	High	High	9.083e-05	3.391e-07	3.74	51.9
High	[K].LPGGELNPGEDEVEGLKR.[L]		4.00404e-15	0.000119819	1	1	5	Q9CQF3	Q9CQF3 [106-123]		1	1908.97	19.632	0.581	11.414	13.4	263.5	23.1					High	High	High	High	9.083e-05	2.563e-16	5.61	40.9
High	[K].LPGGELNPGEDEVEGLK.[R]		4.5051e-13	0.000119819	1	1	1	Q9CQF3	Q9CQF3 [106-122]		0	1752.87	8.648	1.16	10.032	28.5	246.8	24.6					Peak Found	High	Peak Found	High	9.083e-05	4.148e-14	4.86	49.21
High	[K].LPFPIIDDKGR.[D]		1.08369e-07	0.000119819	1	1	1	O08709	O08709 [98-108]		1	1270.72	3.543	0.837	2.966	52.3	185.3	62.5					Peak Found	High	Peak Found	High	9.083e-05	2.61e-08	3.47	50.87
High	[R].LPEYTLSQEGGPAHK.[R]		0.0016586	0.000119819	1	1	1	Q9WTX2	Q9WTX2 [142-156]		0	1626.81	0.562	1.311	0.736	129.1	72.5	98.5					High	Peak Found	Peak Found	High	9.083e-05	0.000836	2.68	26.24
High	[K].IPEPTPTVDSHEPR.[L]		9.58353e-05	0.000119819	1	1	1	Q6PGH2	Q6PGH2 [153-166]		0	1574.78	100		100		300						Not Found	High	Not Found	High	9.083e-05	3.877e-05	2.16	20.83
High	[R].LPEPQKPQVKPPEDIVR.[S]		9.33433e-05	0.000119819	1	1	1	P39447	P39447 [1325-1341]		0	1970.11	0.635	5.475	3.479	165	104.9	30.1					High	Peak Found	Peak Found	High	9.083e-05	3.785e-05	4.35	35.72
High	[K].LPENQATQVR.[L]		0.00235022	0.000119819	1	1	1	Q8CIM8	Q8CIM8 [142-151]		0	1155.61	100		100		300						Not Found	High	Not Found	High	9.083e-05	0.001222	2.08	12.73
High	[K].IPEGSWLCR.[S]	1xCarbamidomethyl [C8]	0.000567292	0.000119819	1	1	1	Q6IE82	Q6IE82 [237-245]		0	1117.55	2.372	0.611	1.45	59.9	142.1	98					Peak Found	High	Peak Found	High	9.083e-05	0.0002644	1.85	38.83
High	[K].IPEGSAVPATDAAPK.[R]		2.0322e-06	0.000119819	1	1	2	Q80UG5	Q80UG5 [173-187]		0	1423.74	0.01	0.935	0.01	145		155					High	Not Found	High	High	9.083e-05	6.135e-07	3.27	24.19
High	[K].IPEFIAFR.[N]		0.00147338	0.000119819	1	1	1	Q8BWZ3	Q8BWZ3 [593-600]		0	992.556										No Quan Values	Not Found	High	Not Found	High	9.083e-05	0.0007365	1.96
High	[R].LPEASQSPLVLK.[Q]		2.80639e-06	0.000119819	1	1	2	Q8K4B0	Q8K4B0 [516-527]		0	1281.74	0.01	0.697	0.01	123.2		176.8					High	Not Found	High	High	9.083e-05	8.655e-07	3.48	44.12
High	[R].LPEAAFLAR.[T]		0.000179177	0.000119819	1	1	2	O55029	O55029 [751-759]		0	987.562	1.625	0.931	1.513	81.1	131.8	87.1					Peak Found	High	High	High	9.083e-05	7.634e-05	2.06	46.03
High	[K].IPDWFLNR.[Q]		0.00268041	0.000119819	1	1	3	P62270	P62270 [79-86]		0	1060.56	0.033	1.731	0.057	186.3	6.1	107.6					High	High	High	High	9.083e-05	0.001407	2.49	53.79
High	[R].LPDGTSLTQTFR.[A]		6.49748e-05	0.000119819	1	1	1	Q922Y1	Q922Y1 [220-231]		0	1335.69	0.01	2.93	0.01	223.7		76.3					High	Not Found	Peak Found	High	9.083e-05	2.549e-05	3.03	47.36
High	[R].IPDEIIDMVREEAAK.[G]	1xOxidation [M8]	0.00112498	0.000119819	1	1	1	Q9QXA5	Q9QXA5 [71-85]		1	1744.88	0.01	0.78	0.01	131.4		168.6					High	Not Found	Peak Found	High	9.083e-05	0.0005504	3.16	51.62
High	[K].LPATEKPVLLSK.[D]		0.00076292	0.000119819	1	1	1	Q9JKR6	Q9JKR6 [878-889]		0	1295.79	1.186	1.236	1.467	100.2	118.8	81					Peak Found	High	Peak Found	High	9.083e-05	0.0003622	1.96	28.94
High	[K].LPPTDAYYK.[L]		0.00106027	0.000119819	1	1	2	O08810	O08810 [268-276]		0	1067.54	17.099	1.348	23.054	15.9	272.3	11.8					Peak Found	High	Peak Found	High	9.083e-05	0.0005184	1.77	22.76
High	[R].LLQSNPVLEAFGNAK.[T]		9.43684e-08	0.000119819	1	1	1	Q9WTI7	Q9WTI7 [174-188]		0	1600.87										No Quan Values	Not Found	High	Not Found	High	9.083e-05	2.24e-08	4.61
High	[R].IPQLLLER.[Y]		0.00183059	0.000119819	1	1	1	Q99PU8	Q99PU8 [490-497]		0	981.609	12.513	0.916	11.467	20.5	257	22.4					Peak Found	High	Peak Found	High	9.083e-05	0.0009343	2.71	49.87
High	[K].LPQVEHVLPLLK.[R]		5.48218e-09	0.000119819	1	1	1	Q9CZU3	Q9CZU3 [436-447]		0	1385.85	100		100		300						Not Found	High	Not Found	High	9.083e-05	1.045e-09	4.84	53.52
High	[K].LQAVEVVITHLAPGTK.[H]		6.85837e-09	0.000119819	1	1	1	Q9CR86	Q9CR86 [122-137]		0	1675.97	13.515	0.681	9.204	18.8	253.7	27.6					Peak Found	High	Peak Found	High	9.083e-05	1.334e-09	4.35	52.84
High	[R].LQASSEGHEPQEDDDLAQR.[G]	1xDeamidated [Q2]	0.000175671	0.000119819	1	1	1	Q8VE22	Q8VE22 [145-163]		0	2125.93										No Quan Values	Not Found	High	Not Found	High	9.083e-05	7.442e-05	2.32
High	[R].LQASCHQLK.[L]	1xCarbamidomethyl [C5]	0.00178306	0.000119819	1	1	1	Q8R5K4	Q8R5K4 [488-496]		0	1084.56	1.898	0.812	1.541	72.6	137.9	89.5					Peak Found	High	Peak Found	High	9.083e-05	0.0009076	2.5	9.56
High	[R].LQAQSLSSVGPR.[L]		2.55915e-06	0.000119819	1	1	2	Q9Z315	Q9Z315 [374-385]		0	1242.68	35.762	0.131	4.702	6.8	241.8	51.4					Peak Found	High	High	High	9.083e-05	7.853e-07	2.88	25.82
High	[R].LQALLEAR.[G]		0.00196793	0.000119819	1	1	1	G5E870	G5E870 [408-415]		0	913.547	4.32	0.687	2.969	44.3	191.3	64.4					Peak Found	High	Peak Found	High	9.083e-05	0.001009	2.24	29.77
High	[R].IQAGDPVAR.[Y]		0.000548919	0.000119819	1	1	1	Q80UW8	Q80UW8 [173-181]		0	926.505	100	0.01	8.004		266.7	33.3					Not Found	High	Peak Found	High	9.083e-05	0.0002549	2.09	12.87
High	[K].LQAFGFCEYKEPESTLR.[A]	1xCarbamidomethyl [C7]	4.85159e-08	0.000119819	1	1	1	B2RY56	B2RY56 [126-142]		1	2074.99	0.01	0.338	0.01	75.8		224.2					Peak Found	Not Found	High	High	9.083e-05	1.098e-08	5.28	50.83
High	[R].LQAENDASKEEVK.[E]		2.81658e-07	0.000119819	1	1	2	Q61768	Q61768 [477-489]		1	1460.72	100		100		300						Not Found	High	Not Found	High	9.083e-05	7.278e-08	3.46	9.85
High	[R].LQAALDNEAGGRPAMEPGNGSLDLGGDAAGR.[S]	2xDeamidated [N7; N19]; 1xOxidation [M15]	1.81154e-07	0.000119819	1	1	4	Q8VEK3	Q8VEK3 [38-68]		0	2998.38	1.144	0.403	0.461	64.9	74.2	161					Peak Found	High	High	High	9.083e-05	4.517e-08	3.46	45.77
High	[R].LQAALDNEAGGRPAMEPGNGSLDLGGDAAGR.[S]	1xDeamidated [N]; 1xOxidation [M15]	4.86125e-14	0.000119819	1	1	7	Q8VEK3	Q8VEK3 [38-68]		0	2997.4	100	0.01	27.719		289.6	10.4					Not Found	High	High	High	9.083e-05	3.789e-15	6.58	43.75
High	[R].LQAALDNEAGGRPAMEPGNGSLDLGGDAAGR.[S]	1xOxidation [M15]	4.04907e-09	0.000119819	1	1	3	Q8VEK3	Q8VEK3 [38-68]		0	2996.41	55.727	0.646	36.023	5.1	286.9	8					High	High	Peak Found	High	9.083e-05	7.562e-10	4.25	43.33
High	[R].LQAALDNEAGGRPAMEPGNGSLDLGGDAAGR.[S]		3.25482e-16	0.000119819	1	1	1	Q8VEK3	Q8VEK3 [38-68]		0	2980.42	100		100		300						Not Found	High	Not Found	High	9.083e-05	1.726e-17	5.59	49.28
High	[K].LPYDVTPEQALSHEEVK.[T]		0.000108612	0.000119819	1	1	2	Q9JKF1	Q9JKF1 [1112-1128]		0	1954.98	0.799	0.876	0.7	102	81.5	116.5					High	Peak Found	High	High	9.083e-05	4.455e-05	3.12	50.05
High	[K].LPYCQTSTEK.[G]	1xCarbamidomethyl [C4]	0.000139502	0.000119819	1	1	1	P59328	P59328 [706-715]		0	1226.57	100		100		300						Not Found	High	Not Found	High	9.083e-05	5.828e-05	1.93	12.98
High	[R].LPVVSSVACGASVGYAVSK.[D]	1xCarbamidomethyl [C9]	1.46821e-09	0.000119819	1	1	1	Q8VE37	Q8VE37 [344-362]		0	1850.97										No Quan Values	Not Found	Not Found	High	High	9.083e-05	2.523e-10	4.3
High	[K].LPVPLESVK.[E]		0.000642891	0.000119819	1	1	1	Q9ERU9	Q9ERU9 [735-743]		0	981.598	3.123	1.226	3.828	60.7	189.7	49.6					Peak Found	High	Peak Found	High	9.083e-05	0.0003015	2.18	44.77
High	[K].IPVPEDKYTALVDQEEKEDVK.[S]		5.47477e-05	0.000119819	1	1	1	Q9DCX2	Q9DCX2 [79-99]		2	2445.24	100		100		300						Not Found	High	Not Found	High	9.083e-05	2.131e-05	2.84	48.38
High	[K].LPVEILGR.[V]		0.00269808	0.000119819	1	1	1	P42567	P42567 [160-167]		0	896.556	1.242	1.354	1.682	100.6	125	74.3					Peak Found	High	Peak Found	High	9.083e-05	0.001414	1.78	47.33
High	[R].LPVEEAYKR.[G]		0.00186707	0.000119819	1	1	1	E9Q557	E9Q557 [2322-2330]		1	1104.6	0.01	1.106	0.01	157.6		142.4					Peak Found	Not Found	High	High	9.083e-05	0.0009517	2.58	15.03
High	[K].LPVALDPGSK.[I]		0.00311768	0.000119819	1	1	1	Q91YQ5	Q91YQ5 [118-127]		0	996.572	0.128	0.979	0.126	139.6	17.9	142.5					High	Peak Found	Peak Found	High	9.083e-05	0.001652	2.02	33.28
High	[K].IPVAGPFLVK.[T]		0.00311768	0.000119819	1	1	2	Q9CPN8	Q9CPN8 [27-36]		0	1040.65	0.01	1.301	0.01	169.6		130.4					High	Not Found	High	High	9.083e-05	0.001649	2.68	52.76
High	[K].LPTPTASLPAQK.[T]		0.000343918	0.000119819	1	1	1	Q924H7	Q924H7 [291-302]		0	1223.7	0.01	0.719	0.01	125.5		174.5					Peak Found	Not Found	High	High	9.083e-05	0.0001535	2.75	34.11
High	[R].LPSTSGSEGVPFR.[T]		5.65809e-05	0.000119819	1	1	1	Q03145	Q03145 [896-908]		0	1333.67	3.996	0.849	3.393	48.6	194.2	57.2					Peak Found	High	Peak Found	High	9.083e-05	2.199e-05	2.44	35.06
High	[R].LPSLGAGFSQGLK.[H]		0.000691179	0.000119819	1	1	2	Q9DBD5	Q9DBD5 [243-255]		0	1274.71	0.01	1.121	0.01	158.6		141.4					High	Not Found	High	High	9.083e-05	0.0003257	3.04	52.41
High	[K].LPSFELLHK.[E]		0.000430225	0.000119819	1	1	3	Q3U1J4	Q3U1J4 [571-579]		0	1083.62	10.031	0.533	5.35	23.2	233.2	43.6					High	High	High	High	9.083e-05	0.0001955	2.02	48.73
High	[K].LPQQSHSAFGAASSSSGFGK.[S]		4.87567e-13	0.000119819	1	1	1	Q810A7	Q810A7 [31-50]		0	1950.93	100		100		300						Not Found	High	Not Found	High	9.083e-05	4.525e-14	4.4	25.35
High	[K].LIQQQLEKELNTLR.[V]		8.80326e-07	0.000119819	1	1	1	P47758	P47758 [190-203]		1	1725.99										No Quan Values	Not Found	Not Found	High	High	9.083e-05	2.491e-07	3.41
High	[R].LLQQGVGTASIK.[A]		8.54328e-06	0.000119819	1	1	2	Q8CHY6	Q8CHY6 [474-485]		0	1214.71	0.237	0.606	0.143	103.9	24.6	171.5					High	Peak Found	High	High	9.083e-05	2.876e-06	2.51	26.81
High	[K].IIQLLDDYPK.[C]		0.000155007	0.000119819	1	1	2	P14869	P14869 [17-26]		0	1217.68	0.01	0.868	0.01	139.4		160.6					High	Not Found	High	High	9.083e-05	6.528e-05	2.62	52.61
High	[K].LLDQLHNSLR.[I]		0.00303682	0.000119819	1	3	1	Q4KUS2	Q4KUS2 [945-954]		0	1208.67	0.984	0.725	0.714	89.2	87.8	123					High	Peak Found	Peak Found	High	9.083e-05	0.001612	2.76	32.31
High	[R].LLDPEDVDVPQPDEK.[S]		0.000462546	0.000119819	1	1	1	Q9QXS1	Q9QXS1 [383-397]		0	1708.83										No Quan Values	High	Not Found	Not Found	High	9.083e-05	0.0002116	2.87
High	[K].IIDNITEEGR.[Q]		0.000152978	0.000119819	1	1	1	E9Q555	E9Q555 [1047-1056]		0	1159.6	0.01	0.854	0.01	138.1		161.9					Peak Found	Not Found	High	High	9.083e-05	6.425e-05	2.62	23.03
High	[K].LLDINDEETLPK.[L]		6.43591e-06	0.000119819	1	1	1	E9Q5G3	E9Q5G3 [486-497]		0	1399.73	100		100		300						Not Found	High	Not Found	High	9.083e-05	2.112e-06	2.9	49.61
High	[R].LIDLHSPSEIVK.[Q]		1.81691e-06	0.000119819	1	1	6	P60867	P60867 [88-99]		0	1350.76	0.203	1.431	0.29	157.8	32	110.3					High	High	High	High	9.083e-05	5.403e-07	3.91	44.09
High	[R].LLDIAEKENVK.[I]		0.000247424	0.000119819	1	1	3	Q99J62	Q99J62 [211-221]		1	1271.72	0.01	1.347	0.01	172.2		127.8					High	Not Found	High	High	9.083e-05	0.0001077	2.96	25.62
High	[R].LIDFLESGK.[T]		0.00041629	0.000119819	1	1	1	Q501J6	Q501J6 [226-234]		0	1021.56	0.01	1.008	0.01	150.6		149.4					Peak Found	Not Found	High	High	9.083e-05	0.0001895	2.48	51.63
High	[R].LIDFLECGK.[T]	1xCarbamidomethyl [C7]	0.00122546	0.000119819	1	1	1	Q61656	Q61656 [228-236]		0	1094.56										No Quan Values	Not Found	High	Not Found	High	9.083e-05	0.000604	2
High	[K].LLDELSPATAPHK.[Y]		0.00150275	0.000119819	1	1	1	P22315	P22315 [143-155]		0	1391.75		0.01	0.01			300					Not Found	Not Found	High	High	9.083e-05	0.0007539	1.83	32.69
High	[R].ILDDVPVGTSPTTTLK.[A]		1.4428e-06	0.000119819	1	1	2	Q6NS46	Q6NS46 [1079-1094]		0	1656.91	0.01	1.792	0.01	192.5		107.5					High	Not Found	High	High	9.083e-05	4.222e-07	3.54	51.27
High	[R].ILDDSDSNTSVVQK.[L]		1.81812e-08	0.000119819	1	1	2	Q9ERU9	Q9ERU9 [721-734]		0	1520.74	4.698	100	100	52.6	247.4						High	High	Not Found	High	9.083e-05	3.815e-09	2.68	20.8
High	[R].IIDSLFNTVTDKK.[I]		7.12516e-05	0.000119819	1	1	1	O70475	O70475 [318-330]		1	1493.82	0.01	0.898	0.01	142		158					Peak Found	Not Found	High	High	9.083e-05	2.823e-05	2.55	50.34
High	[K].ILDAVVAQEPLHR.[G]		9.98361e-09	0.000119819	1	1	4	O08810	O08810 [790-802]		0	1460.82	25.369	0.381	9.676	10.3	262.5	27.1					High	High	High	High	9.083e-05	1.998e-09	3.18	41.8
High	[K].LLDAAGANLR.[V]		0.000291709	0.000119819	1	1	2	Q91Z53	Q91Z53 [67-76]		0	1013.57	0.128	1.309	0.168	158.6	20.3	121.1					High	Peak Found	High	High	9.083e-05	0.0001292	2.6	28.67
High	[K].IICQGFTGK.[Q]	1xCarbamidomethyl [C3]	0.000960596	0.000119819	1	1	3	Q9WUM5	Q9WUM5 [58-66]		0	1023.53	0.16	0.758	0.122	121	19.4	159.6					High	High	High	High	9.083e-05	0.0004659	1.98	18.49
High	[K].ILCFHGPPGVGK.[T]	1xCarbamidomethyl [C3]	3.93848e-05	0.000119819	1	1	1	Q8CGK3	Q8CGK3 [507-518]		0	1281.68	4.708	0.882	4.152	43.8	206.4	49.7					Peak Found	High	Peak Found	High	9.083e-05	1.489e-05	2.42	36.4
High	[KR].LLCETSLGYK.[M]	1xCarbamidomethyl [C3]	0.000116007	0.000119819	1	2	1	P97479	P97479 [2180-2189]		0	1183.6	0.245	1.407	0.345	153.4	37.6	109					Peak Found	Peak Found	High	High	9.083e-05	4.786e-05	2.61	33.09
High	[K].IICDLVEEK.[F]	1xCarbamidomethyl [C3]	0.000723778	0.000119819	1	1	2	Q9WTI7	Q9WTI7 [478-486]		0	1118.58	84.807	0.221	18.781	3.3	281.7	15					Peak Found	High	Peak Found	High	9.083e-05	0.000343	2.05	32.22
High	[R].LLAYNSLYKK.[G]		0.000289794	0.000119819	1	1	1	P23249	P23249 [707-716]		1	1212.7	1.985	0.476	0.945	59	117.1	123.9					Peak Found	Peak Found	High	High	9.083e-05	0.000128	1.99	28.89
High	[R].LLAYNSLYK.[K]		0.00102595	0.000119819	1	1	1	P23249	P23249 [707-715]		0	1084.6	100		100		300						Not Found	High	Not Found	High	9.083e-05	0.0005009	2.4	40.78
High	[R].ILATSFICTLPAGHR.[I]	1xCarbamidomethyl [C8]	2.96021e-08	0.000119819	1	1	2	Q68FL6	Q68FL6 [782-796]		0	1656.89	2.39	1.807	4.319	76.1	181.8	42.1					High	Peak Found	High	High	9.083e-05	6.437e-09	4.36	52.87
High	[K].ILATIEDLDQKK.[N]		1.21129e-05	0.000119819	1	1	1	Q8CG48	Q8CG48 [1015-1026]		1	1386.78	0.98	0.765	0.75	91.2	89.5	119.3					High	Peak Found	Peak Found	High	9.083e-05	4.179e-06	3.63	37.16
High	[K].ILATIEDLDQK.[K]		0.000421809	0.000119819	1	1	1	Q8CG48	Q8CG48 [1015-1025]		0	1258.69	2.331	0.812	1.894	65.8	153.3	80.9					Peak Found	High	Peak Found	High	9.083e-05	0.0001918	1.56	47.58
High	[K].LLATEQEDAAVAK.[S]		1.87094e-05	0.000119819	1	1	1	Q99PL5	Q99PL5 [911-923]		0	1358.72										No Quan Values	Not Found	High	Not Found	High	9.083e-05	6.706e-06	2.13
High	[K].LIDAAGTLGTDELR.[L]		3.15967e-06	0.000119819	1	1	1	A2BE28	A2BE28 [84-97]		0	1444.76	0.01	100		300							High	Not Found	Not Found	High	9.083e-05	9.809e-07	3.65	49.87
High	[K].ILDSVGIEADDDRLNK.[V]		4.35047e-07	0.000119819	1	1	4	P99027	P99027 [26-41]		1	1772.9	0.367	0.871	0.319	119.3	43.7	137					High	High	High	High	9.083e-05	1.159e-07	3.86	39.66
High	[R].LLDSVPPTAISHFK.[Q]		1.8722e-07	0.000119819	1	1	4	Q9JIK5	Q9JIK5 [654-667]		0	1524.84	2.477	0.944	2.339	66.1	163.8	70					Peak Found	High	High	High	9.083e-05	4.692e-08	3.46	50.41
High	[R].LLDTNPEINQSDSQDSR.[V]		4.22761e-10	0.000119819	1	1	2	G5E870	G5E870 [1598-1614]		0	1931.89	6.11	0.369	2.254	30.5	186.6	82.8					High	High	Peak Found	High	9.083e-05	6.603e-11	3.47	27.71
High	[R].ILEQEEEEEQAGK.[T]		1.89703e-07	0.000119819	1	1	3	Q99MR6	Q99MR6 [267-279]		0	1531.71	93.858	0.202	18.997	3	282.1	14.9					High	High	High	High	9.083e-05	4.767e-08	3.59	15.03
High	[K].LLEQALVIEEQLRR.[A]		2.68965e-07	0.000119819	1	2	2	Q6PDQ2	Q6PDQ2 [1791-1804]		1	1709.99	0.01	0.259	0.01	61.7		238.3					Peak Found	High	High	High	9.083e-05	6.946e-08	4.19	54
High	[K].LLEPVLLLGKER.[F]		1.71346e-08	0.000119819	1	1	2	P14131	P14131 [51-62]		1	1379.86	0.01	2.07	0.01	202.3		97.7					High	Not Found	High	High	9.083e-05	3.559e-09	3.61	53.75
High	[K].LLEPVLLLGK.[E]		3.66319e-05	0.000119819	1	1	2	P14131	P14131 [51-60]		0	1094.72										No Quan Values	High	Not Found	High	High	9.083e-05	1.377e-05	3.1
High	[K].LIENTDAACK.[Y]	1xCarbamidomethyl [C9]	0.000773032	0.000119819	1	1	1	Q9DCM2	Q9DCM2 [168-177]		0	1134.55	0.549	1.891	1.039	144.4	79.3	76.3					Peak Found	High	Peak Found	High	9.083e-05	0.0003673	2.24	11.35
High	[K].ILELLRPDPNTGK.[V]		6.80409e-05	0.000119819	1	1	2	Q921M3	Q921M3 [37-49]		0	1465.84	23.553	0.976	22.995	11.7	276.3	12					Peak Found	High	Peak Found	High	9.083e-05	2.676e-05	2.53	43.8
High	[R].LLELGPKPEVAQQTR.[K]		5.21618e-08	0.000119819	1	1	1	Q8CIE6	Q8CIE6 [1128-1142]		0	1678.95	0.156	1.143	0.178	147.7	23	129.2					High	Peak Found	Peak Found	High	9.083e-05	1.188e-08	4.24	35.54
High	[K].LIEIENFK.[S]		0.00301694	0.000119819	1	1	2	Q9CU62	Q9CU62 [6-13]		0	1005.56	0.342	0.707	0.242	108.8	37.3	153.9					High	High	Peak Found	High	9.083e-05	0.001597	1.51	45.94
High	[R].ILELDQELTK.[A]		6.37034e-05	0.000119819	1	1	2	P70388	P70388 [474-483]		0	1201.67	0.361	0.934	0.338	123.4	44.6	132					High	High	Peak Found	High	9.083e-05	2.496e-05	2.69	47.79
High	[R].LLEFQNDR.[G]		0.00115498	0.000119819	1	1	1	P29391	P29391 [66-73]		0	1034.53										No Quan Values	Not Found	High	Not Found	High	9.083e-05	0.0005677	2.63
High	[R].LLEEQLQHEVASK.[M]		2.47623e-06	0.000119819	1	1	2	Q61595	Q61595 [687-699]		0	1523.81	7.201	1.112	8.008	33	237.4	29.6					High	High	Peak Found	High	9.083e-05	7.585e-07	2.01	32.33
High	[K].LLEENVSVFKK.[E]		9.71062e-05	0.000119819	1	1	1	Q8CG47	Q8CG47 [856-866]		1	1305.74	0.218	0.601	0.131	104.1	22.7	173.2					Peak Found	Peak Found	High	High	9.083e-05	3.929e-05	2.8	35.69
High	[K].LLEEEPEPLPHPK.[A]		0.000271323	0.000119819	1	1	1	Q62036	Q62036 [451-463]		0	1527.81	2.84	1.098	3.119	63.2	179.3	57.5					Peak Found	High	Peak Found	High	9.083e-05	0.0001195	2.66	33.82
High	[R].ILEEENHIKDVLSR.[I]		0.00147338	0.000119819	1	1	1	Q924C1	Q924C1 [105-118]		1	1694.91	100		100		300						Not Found	High	Not Found	High	9.083e-05	0.0007398	1.94	39.2
High	[K].IIEEAPAPGINPEVR.[R]		2.8436e-06	0.000119819	1	1	2	Q99MR8	Q99MR8 [281-295]		0	1604.86	0.01	1.084	0.01	156		144					High	Not Found	High	High	9.083e-05	8.761e-07	2.9	43.32
High	[R].LLEEALLR.[L]		0.00190427	0.000119819	1	1	2	P97313	P97313 [2893-2900]		0	956.578	0.01	0.666	0.01	119.9		180.1					High	Not Found	High	High	9.083e-05	0.000975	2.04	47.87
High	[K].LLEDRVAEFTTNLMEEEEKSK.[S]	1xOxidation [M14]	1.16513e-07	0.000119819	1	1	1	Q8VDD5	Q8VDD5 [996-1016]		2	2527.22	0.01	1.049	0.01	153.6		146.4					High	Not Found	Peak Found	High	9.083e-05	2.818e-08	5.1	52.27
High	[R].LLEDKNGEVQNLAVK.[C]		0.000788451	0.000119819	1	1	1	Q6ZQ38	Q6ZQ38 [56-70]		1	1669.91	0.109	1.368	0.15	163	17.8	119.2					Peak Found	High	Peak Found	High	9.083e-05	0.0003746	2	30.6
High	[R].LIEALSHEAIVLAACGR.[N]	1xCarbamidomethyl [C15]	7.83454e-13	0.000119819	1	1	3	Q8BK67	Q8BK67 [193-209]		0	1822.98	0.01	2.515	0.01	214.7		85.3					High	Not Found	High	High	9.083e-05	7.562e-14	5.53	53.92
High	[K].LLEAIGSLSGK.[N]		6.54042e-05	0.000119819	1	1	1	Q640M1	Q640M1 [46-56]		0	1087.64	1.374	1.019	1.4	89.4	122.8	87.8					Peak Found	High	Peak Found	High	9.083e-05	2.579e-05	2.18	47.02
High	[R].IIDVVYNASNNELVR.[T]		7.20332e-08	0.000119819	1	1	2	P62242	P62242 [78-92]		0	1718.91	1.064	1.091	1.161	100.7	107.1	92.3					Peak Found	High	Peak Found	High	9.083e-05	1.676e-08	4.5	51.97
High	[K].LLDVVHPAAK.[T]		1.09012e-05	0.000119819	1	1	3	P80313	P80313 [68-77]		0	1062.63	0.194	0.795	0.155	122.4	23.8	153.8					High	Peak Found	High	High	9.083e-05	3.726e-06	3.13	23.44
High	[R].ILDVAQDLK.[A]		0.00183059	0.000119819	1	1	2	Q6ZQ08	Q6ZQ08 [560-568]		0	1014.58	0.01	0.992	0.01	149.4		150.6					High	Not Found	High	High	9.083e-05	0.0009311	1.76	41.81
High	[R].IIDTPQFQR.[L]		0.00130881	0.000119819	1	1	2	Q60710	Q60710 [167-175]		0	1117.6	0.183	1.833	0.335	173.6	31.8	94.7					High	Peak Found	High	High	9.083e-05	0.0006493	2.27	31.53
High	[R].LLDTNPEINQSDSQDSR.[V]	1xDeamidated [N5]	2.12039e-05	0.000119819	1	1	1	G5E870	G5E870 [1598-1614]		0	1932.88										No Quan Values	Not Found	Not Found	High	High	9.083e-05	7.667e-06	3.19
High	[R].LLASTLVHSVKK.[E]		0.00244477	0.000119819	1	1	1	Q8K019	Q8K019 [568-579]		1	1295.8	100		100		300						Not Found	High	Not Found	High	9.083e-05	0.001276	2.73	25.85
High	[R].LLASTLVHSVK.[K]		0.000110052	0.000119819	1	1	6	Q8K019	Q8K019 [568-578]		0	1167.71	0.01	1.217	0.01	164.7		135.3					High	High	High	High	9.083e-05	4.493e-05	2.49	33.74
High	[K].ILAQVVGDVDTSLPR.[T]		3.53643e-08	0.000119819	1	1	2	O08810	O08810 [379-393]		0	1582.88	100	0.01	41.473		292.9	7.1					Not Found	High	High	High	9.083e-05	7.771e-09	4.25	53.99
High	[R].LLANQQVFHISCFR.[C]	1xCarbamidomethyl [C12]	2.62922e-08	0.000119819	1	1	2	Q9ERG0	Q9ERG0 [401-414]		0	1732.9	16.503	100	100	17.1	282.9						Peak Found	High	High	High	9.083e-05	5.659e-09	3.77	51.2
High	[K].LKPFFEGMSQSSSQTEIGSLNSK.[G]	1xOxidation [M8]	6.45482e-05	0.000119819	1	1	1	Q8K212	Q8K212 [397-419]		0	2518.21	1.896	0.343	0.65	51.6	97.9	150.5					Peak Found	High	Peak Found	High	9.083e-05	2.539e-05	2.6	48.15
High	[R].LKPDEGGEVPVLNVSYKPQK.[I]		0.001553	0.000119819	1	1	1	P61222	P61222 [396-415]		0	2197.19	0.01	0.698	0.01	123.4		176.6					Peak Found	Not Found	High	High	9.083e-05	0.0007819	3.4	42.68
High	[K].LKNKHEAMITDLEER.[L]	1xOxidation [M8]	5.21618e-08	0.000119819	1	1	6	Q8VDD5	Q8VDD5 [1021-1035]		2	1842.94	0.01	0.766	0.01	130.2		169.8					High	Not Found	High	High	9.083e-05	1.184e-08	3.9	12.68
High	[K].LKNKHEAMITDLEER.[L]		1.19623e-07	0.000119819	1	1	1	Q8VDD5	Q8VDD5 [1021-1035]		2	1826.94	0.01	0.69	0.01	122.5		177.5					Peak Found	Not Found	High	High	9.083e-05	2.897e-08	4.08	17.3
High	[K].LKNGLSQPSEEEVDIPKPK.[K]	1xDeamidated [N3]	2.47953e-10	0.000119819	1	1	2	Q9JIK5	Q9JIK5 [184-202]		1	2109.11	35.094	0.336	11.797	7.7	269.5	22.8					Peak Found	High	Peak Found	High	9.083e-05	3.731e-11	5.64	34.18
High	[K].LKNGLSQPSEEEVDIPKPK.[K]		4.31896e-05	0.000119819	1	1	1	Q9JIK5	Q9JIK5 [184-202]		1	2108.12	100		100		300						Not Found	High	Not Found	High	9.083e-05	1.646e-05	2.69	31.65
High	[K].LKNGLSQPSEEEADIPKPK.[K]	1xDeamidated [N3]	8.8411e-10	0.000119819	1	1	3	Q9JIK5	Q9JIK5 [147-165]		1	2081.08	35.793	0.892	31.911	7.9	283.2	8.9					Peak Found	High	Peak Found	High	9.083e-05	1.469e-10	5.67	28.54
High	[K].LKNGLSQPSEEEADIPKPK.[K]		3.36256e-05	0.000119819	1	1	1	Q9JIK5	Q9JIK5 [147-165]		1	2080.09	100	0.01	8.917		269.7	30.3					Not Found	High	Peak Found	High	9.083e-05	1.259e-05	2.71	25.71
High	[K].IKIIAPPERK.[Y]		0.000478029	0.000119819	3	7	2	Q8BFZ3; P60710; P68134	Q8BFZ3 [328-337]; P60710 [327-336]; P68134 [329-338]		2	1164.75	0.01	0.77	0.01	130.5		169.5				Shared	High	Not Found	High	High	9.083e-05	0.0002193	3.06	15.64
High	[K].LKIETDKENAEVK.[F]		0.000287892	0.000119819	1	1	1	Q61595	Q61595 [274-286]		2	1516.82	10.831	100	100	25.4	274.6						Peak Found	High	Not Found	High	9.083e-05	0.0001266	2.66	12.92
High	[K].IKIEHPGLSIGDTAK.[K]		0.000887638	0.000119819	1	1	1	P30681	P30681 [113-127]		1	1578.88	0.971	1.224	1.188	107.6	104.5	87.9					Peak Found	High	Peak Found	High	9.083e-05	0.0004272	1.9	30.96
High	[R].IKKPEGKPDQK.[F]		1.03792e-06	0.000119819	1	1	1	Q8K310	Q8K310 [477-487]		1	1267.74	20.724	100	100	13.8	286.2						Peak Found	High	Not Found	High	9.083e-05	2.976e-07	3.57	6.32
High	[R].LKGSGNLEAIHVIK.[K]		0.00130023	0.000119819	1	1	1	P80314	P80314 [190-203]		1	1478.87	0.01	1.034	0.01	152.5		147.5					High	Not Found	Peak Found	High	9.083e-05	0.0006447	3.1	26.91
High	[K].LKGEATVSFDDPPSAK.[A]		0.00133491	0.000119819	1	1	1	P56959	P56959 [326-341]		1	1661.84	0.01	1.385	0.01	174.2		125.8					High	Not Found	Peak Found	High	9.083e-05	0.0006611	2.99	26.21
High	[K].LKGDDLQAIKK.[E]		2.19139e-05	0.000119819	1	1	5	Q9Z204	Q9Z204 [189-199]		2	1228.73	0.205	1.076	0.221	140.5	28.8	130.6					High	High	High	High	9.083e-05	7.914e-06	3.24	12.51
High	[K].LKEVLLQVEDERK.[M]		2.69942e-08	0.000119819	1	1	6	O08638	O08638 [1851-1863]		2	1598.91	0.243	0.715	0.173	113.6	27.6	158.9					High	High	High	High	9.083e-05	5.821e-09	3.13	29.84
High	[K].LKEVLLQVEDER.[K]		1.01093e-06	0.000119819	1	1	3	O08638	O08638 [1851-1862]		1	1470.82	0.599	1.347	0.806	128.1	76.7	95.2					High	High	Peak Found	High	9.083e-05	2.881e-07	3.59	38.86
High	[R].LKETIDNNSVSSPLQSLQQR.[T]		3.42185e-08	0.000119819	1	1	1	P60229	P60229 [192-211]		1	2257.18	0.01	1.153	0.01	160.7		139.3					High	Not Found	Peak Found	High	9.083e-05	7.524e-09	4.91	46.34
High	[K].LKENQEFVNFRK.[A]		6.96994e-08	0.000119819	1	1	1	O55126	O55126 [139-150]		2	1551.83	3.025	0.829	2.508	57.4	173.5	69.2					Peak Found	High	Peak Found	High	9.083e-05	1.612e-08	4.3	20.41
High	[K].LKENQEFVNFR.[K]		8.73929e-05	0.000119819	1	1	4	O55126	O55126 [139-149]		1	1423.73	3.268	1.001	3.27	57	186.1	56.9					High	High	High	High	9.083e-05	3.515e-05	1.96	29.93
High	[K].LKENDENCGPTTTVFVGNISEK.[A]	1xCarbamidomethyl [C8]	6.38322e-11	0.000119819	1	1	2	B2RY56	B2RY56 [76-97]		1	2452.17	100		100		300						Not Found	High	Not Found	High	9.083e-05	8.639e-12	5.1	41.42
High	[K].LKEFCCDSALPQNR.[V]	2xCarbamidomethyl [C5; C6]	0.000408147	0.000119819	1	1	1	P13705	P13705 [103-116]		1	1737.8	0.503	0.998	0.502	119.8	60.2	120					Peak Found	High	Peak Found	High	9.083e-05	0.0001851	2.1	23.99
High	[R].LKEAGNINTSLHTLGR.[C]		8.54328e-06	0.000119819	1	1	1	P97329	P97329 [423-438]		1	1723.94	100		100		300						Not Found	High	Not Found	High	9.083e-05	2.872e-06	2.32	26.25
High	[K].LKDYAFIHFDERDGAVK.[A]		0.00311768	0.000119819	1	1	2	Q7TMK9	Q7TMK9 [370-386]		2	2024.02	0.01	2.333	0.01	210		90					High	Not Found	High	High	9.083e-05	0.001655	2.53	41.56
High	[K].LKDVLLQVEDERR.[N]		3.22488e-08	0.000119819	1	1	12	Q8VDD5	Q8VDD5 [1844-1856]		2	1612.9	0.085	0.775	0.066	126.3	10.7	163					High	High	High	High	9.083e-05	7.043e-09	3.76	33.98
High	[K].LKPQEEEQSKPPAR.[G]		6.39791e-08	0.000119819	1	1	2	P37913	P37913 [209-222]		0	1636.87	100		100		300						Not Found	High	Not Found	High	9.083e-05	1.472e-08	2.59	9.24
High	[R].LIEQPELASK.[V]		0.00114741	0.000119819	1	1	1	P00375	P00375 [100-109]		0	1127.63	100		100		300						Not Found	High	Not Found	High	9.083e-05	0.0005633	1.93	25.56
High	[K].LKPSVIIGVAGAGPLFTHGVIK.[A]		7.4666e-07	0.000119819	1	1	2	Q99KE1	Q99KE1 [384-405]		0	2174.31	0.01	1.099	0.01	157.1		142.9					High	Not Found	High	High	9.083e-05	2.08e-07	6.27	54.29
High	[K].IKSENVEGTPAEDGAEPGSLR.[Q]		9.02354e-12	0.000119819	1	1	3	Q01320	Q01320 [1237-1257]		1	2156.05	1.019	0.575	0.586	79.8	81.3	138.8					Peak Found	High	High	High	9.083e-05	1.051e-12	4.28	22.7
High	[K].LIANNTTVER.[R]		0.000242583	0.000119819	1	1	2	Q9Z2N8	Q9Z2N8 [380-389]		0	1130.62	1.16	1.688	1.958	109	126.4	64.6					High	Peak Found	High	High	9.083e-05	0.0001057	1.87	14.33
High	[K].LLANMVYQYK.[G]	1xOxidation [M5]	0.000389759	0.000119819	1	1	1	O55234	O55234 [141-150]		0	1258.65	100		100		300						Not Found	High	Not Found	High	9.083e-05	0.0001756	1.46	34.14
High	[K].IIALPHDNR.[Q]		0.000527655	0.000119819	1	1	2	Q8CBE3	Q8CBE3 [424-432]		0	1048.59	0.152	0.68	0.104	114.4	17.4	168.2					High	Peak Found	High	High	9.083e-05	0.0002442	2.67	18.79
High	[K].ILAHNNFVGR.[L]		0.000379626	0.000119819	2	2	2	Q9CPN8; O88477	Q9CPN8 [281-290]; O88477 [281-290]		0	1140.63	0.01	1.056	0.01	154.1		145.9				Shared	High	Not Found	High	High	9.083e-05	0.0001709	2.32	16.99
High	[R].LIAHAGSLTNLAK.[Y]		1.4823e-08	0.000119819	1	1	4	Q9D6Z1	Q9D6Z1 [308-320]		0	1308.76	0.102	0.473	0.048	93.3	9.5	197.1					High	Peak Found	High	High	9.083e-05	3.053e-09	4.16	30.35
High	[R].LIAHAGSLLNLAK.[H]		3.49812e-05	0.000119819	1	1	3	Q6DFW4	Q6DFW4 [298-310]		0	1320.8	0.01	1.123	0.01	158.7		141.3					High	Not Found	High	High	9.083e-05	1.309e-05	3.62	47.37
High	[R].ILAFPCNQFGR.[Q]	1xCarbamidomethyl [C6]	6.73962e-06	0.000119819	1	1	1	O70325	O70325 [97-107]		0	1322.67	4.884	0.733	3.58	41.4	202.1	56.5					Peak Found	High	Peak Found	High	9.083e-05	2.232e-06	2.53	51.88
High	[K].LLAETVAPAVR.[G]		0.00185483	0.000119819	1	1	1	Q3U7R1	Q3U7R1 [150-160]		0	1139.68	100		100		300						Not Found	High	Not Found	High	9.083e-05	0.0009462	1.59	37.26
High	[R].LLAEGHPDPDAELQR.[M]		1.07657e-07	0.000119819	1	1	3	B2RY56	B2RY56 [545-559]		0	1660.83	22	0.498	10.946	12	263.9	24.1					Peak Found	High	High	High	9.083e-05	2.589e-08	3.59	28.21
High	[K].IIAEGANGPTTPEADKIFLER.[N]		2.18928e-12	0.000119819	1	1	2	P26443	P26443 [400-420]		1	2242.17	0.01	1.483	0.01	179.2		120.8					High	Not Found	High	High	9.083e-05	2.283e-13	7	51.47
High	[K].LLADQAEAR.[R]		0.000430225	0.000119819	1	1	3	P84099	P84099 [154-162]		0	986.527	6.708	0.962	6.45	34.3	230	35.7					High	High	High	High	9.083e-05	0.0001958	2.85	13.36
High	[K].LLACIASRPGQCGR.[A]	2xCarbamidomethyl [C4; C12]	8.79705e-05	0.000119819	1	1	1	P62242	P62242 [171-184]		0	1558.79	1.26	1.176	1.481	96.5	121.5	82					Peak Found	High	Peak Found	High	9.083e-05	3.529e-05	2.95	22.51
High	[R].LIACFQGQHGTDAER.[R]	1xCarbamidomethyl [C4]	0.000140424	0.000119819	1	1	1	Q3UIA2	Q3UIA2 [50-64]		0	1702.8	100		100		300						Not Found	High	Not Found	High	9.083e-05	5.869e-05	2.68	20.66
High	[K].ILACDDLDEAAK.[M]	1xCarbamidomethyl [C4]	0.000257397	0.000119819	1	1	1	Q9Z2I9	Q9Z2I9 [427-438]		0	1333.63	0.538	1.385	0.745	132.8	71.4	95.9					High	Peak Found	Peak Found	High	9.083e-05	0.0001128	2.43	30.96
High	[R].LLAAGTFTHSYPFCWR.[S]	1xCarbamidomethyl [C14]	8.69381e-09	0.000119819	1	1	1	Q8BU30	Q8BU30 [387-402]		0	1926.93	0.01	1.258	0.01	167.1		132.9					High	Not Found	Peak Found	High	9.083e-05	1.722e-09	4.25	54.27
High	[K].IKYPENFFLLR.[G]		3.45234e-05	0.000119819	1	2	2	P62141	P62141 [111-121]		1	1439.8	0.01	0.893	0.01	141.6		158.4					High	Not Found	High	High	9.083e-05	1.29e-05	3.76	53.89
High	[K].LKVSELKEELK.[K]		4.799e-05	0.000119819	1	1	2	Q8VEK3	Q8VEK3 [11-21]		2	1315.78	100	0.01	16.916		283.3	16.7					Not Found	High	Peak Found	High	9.083e-05	1.844e-05	2.64	26.41
High	[R].LKVPPAINQFTQALDR.[Q]		5.74088e-09	0.000119819	1	1	4	P12970	P12970 [74-89]		1	1811.02	0.01	0.501	0.01	100.1		199.9					High	Not Found	High	High	9.083e-05	1.099e-09	5.88	54.38
High	[K].LKVPEWVDTVK.[L]		0.00212951	0.000119819	1	1	5	Q9CZX8	Q9CZX8 [28-38]		1	1313.75	0.157	1.275	0.2	154.5	24.2	121.2					High	High	High	High	9.083e-05	0.001093	3.52	50.11
High	[R].LKVLDGIPPPYDK.[K]		0.000507215	0.000119819	1	1	3	P19253	P19253 [102-114]		1	1454.83	10.859	0.081	0.879	12.4	134.5	153.1					Peak Found	High	High	High	9.083e-05	0.0002331	1.85	47.79
High	[R].LKVDEETSQASPLEGGGSNVETPSTSACGNVCK.[K]	2xCarbamidomethyl [C28; C32]; 2xDeamidated [N19; N30]	4.8804e-06	0.000119819	1	1	2	Q497V5	Q497V5 [129-161]		1	3410.52										Not Reliable	Not Found	High	Not Found	High	9.083e-05	1.576e-06	3.18
High	[K].LKTNHIGHTGYLNTVTVSPDGSLCASGGK.[D]	1xCarbamidomethyl [C24]	0.000379626	0.000119819	1	1	1	P68040	P68040 [184-212]		1	2984.49										No Quan Values	High	Not Found	Not Found	High	9.083e-05	0.000171	1.85
High	[R].LKTENAGDQHGGGGGGGSGAAGGGGGENYDDPHKTPASPVVHIR.[G]	2xDeamidated [Q9; N28]	0.00295806	0.000119819	1	1	1	Q8R081	Q8R081 [61-104]		2	4140.9										No Quan Values	Not Found	Not Found	High	High	9.083e-05	0.001566	1.21
High	[K].LKSTVAALEAK.[I]		9.39601e-05	0.000119819	1	1	3	O08638	O08638 [1812-1822]		1	1130.68	0.057	1.06	0.06	150	8.6	141.5					High	Peak Found	High	High	9.083e-05	3.806e-05	3.04	16.02
High	[K].LKSMEAEMIQLQEELAAAER.[A]	2xOxidation [M4; M8]	2.22342e-09	0.000119819	1	1	2	Q8VDD5	Q8VDD5 [1675-1694]		1	2322.13	0.01	0.893	0.01	141.5		158.5					High	Not Found	High	High	9.083e-05	3.95e-10	5.8	50.87
High	[K].IKSDHPGISITDLSK.[K]		6.75941e-05	0.000119819	1	1	3	Q08943	Q08943 [565-579]		1	1610.87	0.422	0.949	0.4	121.2	51.1	127.7					High	Peak Found	High	High	9.083e-05	2.673e-05	2.91	30.14
High	[R].QQYESVAAK.[N]		0.000392334	0.000119819	1	1	2	P20152	P20152 [274-282]		0	1023.51	0.917	1.42	1.302	114.5	104.9	80.6					High	Peak Found	High	High	9.083e-05	0.0001779	2.56	10.09
High	[K].LLEQYKEESK.[K]		2.56672e-05	0.000119819	1	1	4	Q8VEK3	Q8VEK3 [641-650]		1	1266.66	21.325	0.445	9.498	12.2	260.4	27.4					High	High	High	High	9.083e-05	9.386e-06	2.22	12.96
High	[R].LIESSLGSIATK.[F]		0.000421809	0.000119819	1	1	1	Q61194	Q61194 [1374-1385]		0	1218.69										No Quan Values	Not Found	Not Found	High	High	9.083e-05	0.0001921	2.07
High	[K].LININVLSVCK.[V]	1xCarbamidomethyl [C10]	8.02209e-05	0.000119819	1	1	1	O70503	O70503 [157-167]		0	1272.73		0.01	0.01			300					Not Found	Not Found	High	High	9.083e-05	3.208e-05	3.15	53.9
High	[R].IINEPTAAAIAYGLDKR.[E]		6.38322e-11	0.000119819	1	1	3	P20029	P20029 [199-215]		1	1816	0.01	1.041	0.01	153		147					High	Not Found	High	High	9.083e-05	8.62e-12	4.85	51.69
High	[R].IINEPTAAAIAYGLDKK.[VG]		1.58898e-09	0.000119819	2	2	3	P63017; P17156	P63017 [172-188]; P17156 [173-189]		1	1787.99	0.039	2.565	0.101	209.9	8.3	81.8				Shared	High	Peak Found	High	High	9.083e-05	2.754e-10	4.64	51.15
High	[R].LLNDSQLNNCR.[I]	1xCarbamidomethyl [C10]	1.47595e-05	0.000119819	1	1	1	Q8VDF2	Q8VDF2 [257-267]		0	1346.65	0.315	0.878	0.277	122.2	38.6	139.2					High	Peak Found	Peak Found	High	9.083e-05	5.178e-06	3.01	19.6
High	[K].LLNDEDPVVVTK.[A]		0.000367329	0.000119819	1	1	3	Q02257	Q02257 [150-161]		0	1341.73	1.483	1.154	1.712	89.6	132.9	77.6					High	High	High	High	9.083e-05	0.0001654	2.71	38.38
High	[K].LLNCLESLR.[V]	1xCarbamidomethyl [C4]	0.000413558	0.000119819	1	1	1	O70566	O70566 [178-186]		0	1117.6	1.573	2.173	3.418	98.9	155.6	45.5					Peak Found	High	Peak Found	High	9.083e-05	0.0001874	2.06	47.43
High	[K].LINAIELK.[K]		0.00264541	0.000119819	1	1	3	Q68FL6	Q68FL6 [426-433]		0	913.572	2.154	1.599	3.445	79.4	171	49.6					High	High	High	High	9.083e-05	0.001384	2.09	40.97
High	[K].LLMMAGIDDCYTSAR.[G]	1xCarbamidomethyl [C10]; 2xOxidation [M3; M4]	3.59395e-07	0.000119819	1	1	2	P25444	P25444 [213-227]		0	1748.77	0.01	1.308	0.01	170		130					High	Not Found	High	High	9.083e-05	9.482e-08	2.83	36.86
High	[R].LLMEQETSAYSR.[R]	1xOxidation [M3]	1.10458e-05	0.000119819	1	1	1	Q9Z210	Q9Z210 [144-155]		0	1443.68	100		100		300						Not Found	High	Not Found	High	9.083e-05	3.786e-06	2.01	19.49
High	[R].LLIYETEAK.[K]		0.00180667	0.000119819	1	1	1	B2RY56	B2RY56 [824-832]		0	1079.6	100	0.01	7.404		264.3	35.7					Not Found	High	Peak Found	High	9.083e-05	0.0009176	1.95	32.9
High	[K].ILITTVPPNLR.[K]		0.00271587	0.000119819	1	1	2	Q9CXY6	Q9CXY6 [175-185]		0	1236.77	0.223	0.931	0.207	130.6	29.1	140.3					High	Peak Found	High	High	9.083e-05	0.001422	2.56	52.24
High	[K].ILNPEEIEK.[Y]		0.00288133	0.000119819	1	1	2	Q9Z2U0	Q9Z2U0 [219-227]		0	1084.59	1.735	100	100	109.7	190.3						High	High	Not Found	High	9.083e-05	0.001524	1.74	31.52
High	[R].LLLTGTPIQNSLR.[E]		3.23225e-05	0.000119819	1	1	1	Q9CXF7	Q9CXF7 [193-205]		0	1425.84	100		100		300						Not Found	High	Not Found	High	9.083e-05	1.205e-05	2.62	53.07
High	[R].LLLSTSLDAKDELEER.[L]		1.00563e-10	0.000119819	1	1	2	Q7TPD0	Q7TPD0 [35-50]		1	1831.96	100		100		300						Not Found	High	Not Found	High	9.083e-05	1.407e-11	4.92	50.7
High	[K].LLLQVQHASK.[Q]		6.16395e-05	0.000119819	2	2	6	P48962; P51881	P48962 [34-43]; P51881 [34-43]		0	1136.68	0.287	0.937	0.269	127.4	36.6	136				Shared	High	High	High	High	9.083e-05	2.415e-05	2.14	19.97
High	[K].IIIQLSAQEPR.[Y]		1.13407e-05	0.000119819	1	1	1	P27046	P27046 [638-648]		0	1267.74	100		100		300						Not Found	High	Not Found	High	9.083e-05	3.892e-06	2.29	45.83
High	[R].LLLQHVPLR.[S]		6.54042e-05	0.000119819	1	1	2	Q3URQ0	Q3URQ0 [865-873]		0	1088.69	0.316	1.244	0.393	141.6	44.7	113.8					High	Peak Found	High	High	9.083e-05	2.581e-05	2.68	38.73
High	[R].LLLPTPTIK.[Q]		0.00106027	0.000119819	1	1	3	Q8CH18	Q8CH18 [1000-1008]		0	995.65	11.07	1.162	12.865	23.2	256.8	20					High	High	High	High	9.083e-05	0.0005169	2.45	52.77
High	[K].LILPHVDVQLK.[Y]		0.000392334	0.000119819	1	1	2	P54071	P54071 [70-80]		0	1274.78	0.01	0.848	0.01	137.7		162.3					High	Not Found	High	High	9.083e-05	0.0001767	2.51	52.74
High	[R].LLLPGELAKHAVSEGTK.[A]		2.1656e-09	0.000119819	3	12	8	Q64525; Q64524; P70696	Q64525 [101-117]; Q64524 [101-117]; P70696 [102-118]		1	1763.01	0.064	1.488	0.096	172.8	11.1	116.1				Shared	High	High	High	High	9.083e-05	3.842e-10	3.77	45.66
High	[R].LLLPGELAK.[H]		0.00132615	0.000119819	3	12	18	Q64525; Q64524; P70696	Q64525 [101-109]; Q64524 [101-109]; P70696 [102-110]		0	953.603	0.477	1.521	0.725	140.6	67	92.4				Shared	High	High	High	High	9.083e-05	0.0006563	2.15	50.11
High	[R].LLLPDGHGYPEALR.[T]		1.17979e-05	0.000119819	1	1	2	E9Q555	E9Q555 [1528-1541]		0	1550.83	0.01	0.613	0.01	114		186					High	Not Found	High	High	9.083e-05	4.071e-06	3.77	50.66
High	[K].LIINSLYK.[N]		0.00227423	0.000119819	1	1	4	P08113	P08113 [88-95]		0	963.587	0.868	1.39	1.207	116	100.6	83.4					High	High	High	High	9.083e-05	0.001175	1.71	45.9
High	[R].LLLIQAFRPDR.[L]		2.77784e-05	0.000119819	1	1	2	Q9JHU4	Q9JHU4 [3988-3998]		0	1341.8	0.122	0.846	0.103	130.2	15.9	154					High	Peak Found	High	High	9.083e-05	1.022e-05	2.86	53.19
High	[R].ILLTGTPLQNK.[L]		0.000876028	0.000119819	1	2	2	Q3TKT4	Q3TKT4 [907-917]		0	1197.72	0.535	1.174	0.628	125.7	67.3	107.1					High	Peak Found	Peak Found	High	9.083e-05	0.0004218	2.55	46.99
High	[K].LLNQPNQWPLVK.[A]		0.000207115	0.000119819	1	1	2	Q02257	Q02257 [488-499]		0	1449.82										No Quan Values	High	Not Found	High	High	9.083e-05	8.897e-05	2.64
High	[R].LLNTFLER.[L]		0.00282509	0.000119819	1	1	2	Q9JHU4	Q9JHU4 [4262-4269]		0	1005.57	0.01	1.22	0.01	164.9		135.1					High	Not Found	High	High	9.083e-05	0.001489	2.32	47.7
High	[K].LLPAAGAAPGEPYR.[L]		0.000321998	0.000119819	1	1	2	Q9R207	Q9R207 [4-17]		0	1382.74	0.309	0.936	0.289	126.2	39	134.8					High	Peak Found	High	High	9.083e-05	0.0001432	2.99	35.47
High	[K].ILQGGVGIPHIR.[W]		0.000224149	0.000119819	1	1	1	Q8BK63	Q8BK63 [66-77]		0	1259.76	0.064	0.953	0.061	142	9	149					Peak Found	Peak Found	High	High	9.083e-05	9.705e-05	2.09	41.83
High	[R].LLQFYAETCPAPER.[G]	1xCarbamidomethyl [C9]	5.48218e-09	0.000119819	1	1	1	Q9WTI7	Q9WTI7 [153-166]		0	1694.82	50.366	0.25	12.584	5.4	272.9	21.7					Peak Found	High	Peak Found	High	9.083e-05	1.048e-09	4.14	50.56
High	[R].IIQFQATPCPK.[E]	1xCarbamidomethyl [C9]	6.89432e-05	0.000119819	1	1	2	P31266	P31266 [331-341]		0	1302.69	1.116	0.924	1.031	93.8	104.7	101.5					High	Peak Found	High	High	9.083e-05	2.717e-05	2.42	35.51
High	[K].LIQEIVDKSGVVR.[V]		0.000447564	0.000119819	1	1	1	P35922	P35922 [303-315]		1	1455.85	1.115	0.556	0.62	76.7	85.5	137.8					Peak Found	Peak Found	High	High	9.083e-05	0.0002049	2.54	43.98
High	[K].ILQELPSVSQETLK.[H]		4.59948e-06	0.000119819	1	1	1	Q8C1D8	Q8C1D8 [587-600]		0	1584.88	100		100		300						Not Found	High	Not Found	High	9.083e-05	1.479e-06	3.05	50.93
High	[R].ILQEHEQIK.[K]		0.00131745	0.000119819	1	1	1	P23116	P23116 [624-632]		0	1137.63	0.762	1.247	0.95	117	89.2	93.8					Peak Found	Peak Found	High	High	9.083e-05	0.0006535	2.93	11.35
High	[R].ILQEGVDPK.[K]		0.00273377	0.000119819	1	1	2	Q8BMS1	Q8BMS1 [561-569]		0	998.552	0.133	1.04	0.138	143.2	19	137.7					High	Peak Found	High	High	9.083e-05	0.001432	1.9	15.73
High	[R].ILQDSLGGNCR.[T]	1xCarbamidomethyl [C10]	7.4124e-05	0.000119819	2	3	1	Q61768; P28738	Q61768 [285-295]; P28738 [287-297]		0	1232.61	35.242	0.199	7.018	7.3	256.2	36.5				Shared	Peak Found	Peak Found	High	High	9.083e-05	2.945e-05	2.69	19.51
High	[K].LLQDFFNGKELNK.[S]		1.16858e-06	0.000119819	2	2	2	P63017; P17156	P63017 [349-361]; P17156 [352-364]		1	1565.83	0.01	0.727	0.01	126.3		173.7				Shared	Peak Found	Not Found	High	High	9.083e-05	3.374e-07	4.17	51.67
High	[K].LLQDFFNGK.[E]		0.00303682	0.000119819	2	2	1	P63017; P17156	P63017 [349-357]; P17156 [352-360]		0	1081.57	1.45	1.171	1.698	90.8	131.7	77.5				Shared	High	Peak Found	Peak Found	High	9.083e-05	0.001602	2.72	51.86
High	[K].LLQDANYNVEK.[A]		0.000691179	0.000119819	1	1	1	Q9JHS4	Q9JHS4 [340-350]		0	1306.66										No Quan Values	High	Not Found	Not Found	High	9.083e-05	0.0003268	1.73
High	[R].LLQCYPPPEDAAVK.[G]	1xCarbamidomethyl [C4]	6.37034e-05	0.000119819	1	1	2	P17426	P17426 [264-277]		0	1600.8	1.268	1.108	1.406	94.6	120	85.4					High	High	Peak Found	High	9.083e-05	2.494e-05	2.66	37.07
High	[R].LLQCYPPPDPAVR.[G]	1xCarbamidomethyl [C4]	0.00291944	0.000119819	1	1	1	P17427	P17427 [264-276]		0	1525.78	1.531	0.382	0.584	58.3	89.2	152.6					Peak Found	Peak Found	High	High	9.083e-05	0.001536	2.02	40.81
High	[K].YYVTIIDAPGHR.[D]		3.11832e-06	0.000119819	1	1	9	P10126	P10126 [85-96]		0	1404.73	0.155	1.097	0.17	145.2	22.5	132.3					High	High	High	High	9.083e-05	9.674e-07	2.89	39.68
High	[R].LLQAVENGDAEK.[V]		0.00305684	0.000119819	1	1	1	Q9EP71	Q9EP71 [23-34]		0	1286.66	6.494	0.683	4.437	33.5	217.5	49					Peak Found	High	Peak Found	High	9.083e-05	0.001616	1.77	18.91
High	[R].IIPVLLEHGLER.[L]		9.21869e-07	0.000119819	1	1	3	P37913	P37913 [514-525]		0	1388.83	46.548	0.164	7.655	5.6	260.4	34					High	High	High	High	9.083e-05	2.614e-07	4.25	52.76
High	[R].ILPVAASYSTVTR.[F]		0.00315891	0.000119819	1	1	1	Q921G8	Q921G8 [263-275]		0	1377.77	0.375	0.639	0.24	102	38.3	159.7					Peak Found	High	Peak Found	High	9.083e-05	0.001673	1.44	45.17
High	[R].IIPNFYPPLEGHVR.[Q]		1.2564e-06	0.000119819	1	1	2	Q7TPD0	Q7TPD0 [439-452]		0	1651.9	7.132	0.534	3.809	30	213.9	56.1					Peak Found	High	High	High	9.083e-05	3.64e-07	3.15	52.65
High	[K].IIPLYSTLPPQQQQR.[I]		9.24601e-06	0.000119819	1	1	2	O35286	O35286 [385-399]		0	1781.99	0.01	1.361	0.01	172.9		127.1					High	Not Found	High	High	9.083e-05	3.125e-06	3.56	51.99
High	[K].LLPLEEHYR.[F]		0.000145126	0.000119819	2	2	3	Q9WVK4; Q8BH64	Q9WVK4 [33-41]; Q8BH64 [33-41]		0	1169.63	0.029	0.767	0.022	128.6	3.7	167.7				Shared	High	Peak Found	High	High	9.083e-05	6.05e-05	2.41	30.24
High	[R].LLPGPPHQLK.[V]		0.000176832	0.000119819	1	1	2	Q6P5D8	Q6P5D8 [922-931]		0	1099.66	0.554	0.634	0.351	95.8	53.1	151.1					High	Peak Found	High	High	9.083e-05	7.486e-05	2.77	23.61
High	[K].ILPEEITSLK.[N]		0.00117801	0.000119819	1	1	2	Q9CRC8	Q9CRC8 [142-151]		0	1142.67	0.01	0.739	0.01	127.5		172.5					High	Not Found	High	High	9.083e-05	0.0005776	2.14	50.4
High	[K].LIPEALSTSQER.[A]		7.26736e-05	0.000119819	1	1	3	Q07133	Q07133 [45-56]		0	1343.72	0.599	0.806	0.483	105.6	63.3	131.1					High	High	High	High	9.083e-05	2.882e-05	2.26	33.66
High	[R].LLPDTINSINLDR.[I]		0.000527655	0.000119819	1	1	1	A2AGT5	A2AGT5 [1719-1731]		0	1483.81										No Quan Values	Not Found	Not Found	High	High	9.083e-05	0.0002434	2.63
High	[K].LIPDSIGKDIEK.[A]		4.12433e-05	0.000119819	1	1	4	P97351	P97351 [188-199]		1	1327.75	0.029	1.034	0.03	150.3	4.4	145.4					High	Peak Found	High	High	9.083e-05	1.57e-05	3.23	35.7
High	[R].ILILGLDGAGK.[T]		5.88619e-05	0.000119819	1	1	1	P61211	P61211 [20-30]		0	1069.66	100		100		300						Not Found	High	Not Found	High	9.083e-05	2.303e-05	2.24	53.64
High	[K].ILIIGESGVGK.[S]		0.000166654	0.000119819	1	1	1	P35293	P35293 [11-21]		0	1085.66	25.973	100	100	11.1	288.9						Peak Found	High	Not Found	High	9.083e-05	7.065e-05	2.44	44.17
High	[KR].LLIIGDSGVGK.[TS]		9.27304e-05	0.000119819	4	8	6	P61027; P62821; P55258; Q6PHN9	P61027 [12-22]; P62821 [14-24]; P55258 [11-21]; Q6PHN9 [11-21]		0	1071.64	14.425	0.463	6.673	17.1	246.1	36.9				Shared	High	High	High	High	9.083e-05	3.738e-05	1.93	49.81
High	[K].IILLGDGGVGK.[S]		0.000191375	0.000119819	1	1	1	Q9R0M6	Q9R0M6 [10-20]		0	1041.63	100	0.01	8.876		269.6	30.4					Not Found	High	Peak Found	High	9.083e-05	8.202e-05	2.45	46.7
High	[R].LLHIEELRELQTK.[I]		0.000131473	0.000119819	1	1	6	Q9CQE8	Q9CQE8 [206-218]		1	1621.93	0.982	0.793	0.779	92.5	90.9	116.6					High	High	High	High	9.083e-05	5.449e-05	3.37	46.29
High	[R].LLHIEELR.[E]		0.00315891	0.000119819	1	1	1	Q9CQE8	Q9CQE8 [206-213]		0	1022.6	6.66	0.947	6.308	34.4	229.2	36.3					Peak Found	High	Peak Found	High	9.083e-05	0.001672	1.52	33.74
High	[R].LLGVEGTTLR.[E]		0.000143226	0.000119819	1	1	3	Q9WTI7	Q9WTI7 [341-350]		0	1058.62	20.899	0.284	5.941	11.8	246.7	41.5					Peak Found	High	High	High	9.083e-05	5.995e-05	2.2	40.43
High	[R].LLGSQGSQGTPLLNTPK.[R]	1xDeamidated [Q5]	0.000324125	0.000119819	1	1	1	Q3V300	Q3V300 [444-460]		0	1711.92										No Quan Values	Not Found	Not Found	High	High	9.083e-05	0.0001443	1.93
High	[K].ILGPQGNTIKR.[L]		9.94084e-06	0.000119819	1	1	3	Q60749	Q60749 [176-186]		1	1196.71	0.011	0.689	0.01	121.9	1.3	176.9					High	Peak Found	High	High	9.083e-05	3.382e-06	3.13	13.95
High	[K].ILGPQGNTIK.[R]		0.000305472	0.000119819	1	1	2	Q60749	Q60749 [176-185]		0	1040.61	0.057	0.935	0.053	141.1	8	150.9					High	Peak Found	High	High	9.083e-05	0.0001351	2.5	19.74
High	[R].LIGPNCPGVINPGECK.[I]	2xCarbamidomethyl [C6; C15]	5.13269e-09	0.000119819	1	1	4	Q9WUM5	Q9WUM5 [167-182]		0	1724.85	0.192	0.576	0.11	102.4	19.7	177.9					High	High	High	High	9.083e-05	9.764e-10	4.25	41.37
High	[R].ILGLLDTHLK.[T]		1.20334e-05	0.000119819	1	1	2	Q9D8N0	Q9D8N0 [138-147]		0	1122.69	0.01	1.333	0.01	171.4		128.6					High	Not Found	High	High	9.083e-05	4.141e-06	2.59	51.28
High	[KR].IIGLKDEFYNR.[Y]		0.00212951	0.000119819	1	2	2	Q6P2K6	Q6P2K6 [549-559]		1	1367.73	0.319	1.324	0.422	144.6	46.2	109.2					High	Peak Found	High	High	9.083e-05	0.0011	2.89	40.6
High	[R].ILGLEQQLK.[E]		0.00183059	0.000119819	1	1	1	P59242	P59242 [727-735]		0	1041.63	3.423	0.771	2.64	52.5	179.5	68					High	Peak Found	Peak Found	High	9.083e-05	0.0009344	2.17	43.69
High	[R].IIGLDQVAGMSETALPGAFK.[T]	1xOxidation [M10]	1.09626e-12	0.000119819	1	1	2	Q8VDD5	Q8VDD5 [618-637]		0	2034.06	0.01	0.415	0.01	88.1		211.9					High	Not Found	High	High	9.083e-05	1.084e-13	4.85	54.64
High	[R].IIGLDQVAGMSETALPGAFK.[T]		9.30712e-06	0.000119819	1	1	1	Q8VDD5	Q8VDD5 [618-637]		0	2018.06	0.01	100		300							High	Not Found	Not Found	High	9.083e-05	3.152e-06	3.21	54.9
High	[K].LLGGVTIAQGGVLPNIQAVLLPK.[K]		1.02198e-09	0.000119819	1	2	2	P27661	P27661 [97-119]		0	2271.38										No Quan Values	Not Found	High	Not Found	High	9.083e-05	1.717e-10	6.01
High	[R].IIGATDSSGELMFLMK.[W]	2xOxidation [M12; M15]	0.000456494	0.000119819	2	2	1	P83917; P23198	P83917 [122-137]; P23198 [126-141]		0	1744.85	5.742	1.639	9.411	40.8	234.3	24.9				Shared	Peak Found	High	Peak Found	High	9.083e-05	0.0002091	2.09	53.09
High	[R].ILGADTSVDLEETGR.[V]		1.6207e-09	0.000119819	1	1	1	Q03265	Q03265 [59-73]		0	1575.79	0.073	1.339	0.098	164.8	12.1	123.1					High	Peak Found	Peak Found	High	9.083e-05	2.807e-10	4.06	44.77
High	[K].IIFSEHLPLSK.[L]		7.81896e-07	0.000119819	1	1	1	Q9CSH3	Q9CSH3 [226-236]		0	1283.74	18.17	0.397	7.219	13.8	251.3	34.8					Peak Found	High	Peak Found	High	9.083e-05	2.188e-07	3.67	50.02
High	[R].ILFRPVASQLPR.[I]		6.60774e-06	0.000119819	1	1	3	P67778	P67778 [94-105]		0	1396.84	0.043	1.452	0.063	173.2	7.5	119.3					High	High	High	High	9.083e-05	2.185e-06	3.8	46.66
High	[R].LLFPPKDDHTLR.[F]		7.29399e-06	0.000119819	1	1	8	Q01320	Q01320 [815-826]		1	1451.8	0.269	0.882	0.237	124.9	33.6	141.6					High	Peak Found	High	High	9.083e-05	2.425e-06	3.4	32.21
High	[K].LLFDETQGKPAVAVVDNGR.[G]		2.38344e-10	0.000119819	1	1	2	Q6P5D8	Q6P5D8 [169-187]		0	2029.07	1.916	0.655	1.256	67.5	129.4	103.1					High	Peak Found	High	High	9.083e-05	3.568e-11	4.31	51.38
High	[K].LLEYTEKPLYQNLR.[D]		1.21569e-06	0.000119819	1	1	4	Q80X41	Q80X41 [308-321]		0	1779.96	0.01	1.175	0.01	162.1		137.9					High	Not Found	High	High	9.083e-05	3.52e-07	3.53	47.93
High	[R].LLEVQGSRPGK.[N]		6.00366e-05	0.000119819	1	1	1	P62137	P62137 [16-26]		0	1183.68	2.752	0.992	2.731	63	173.5	63.5					Peak Found	Peak Found	High	High	9.083e-05	2.338e-05	2.2	14
High	[K].LIEVDDERKLR.[T]		0.00086457	0.000119819	1	1	1	P62754	P62754 [15-25]		2	1385.77	0.01	0.298	0.01	68.8		231.2					Peak Found	Not Found	High	High	9.083e-05	0.0004139	2.75	18.51
High	[K].LIEVDDERK.[L]		9.15168e-05	0.000119819	1	1	2	P62754	P62754 [15-23]		1	1116.59	0.01	1.002	0.01	150.2		149.8					High	Not Found	High	High	9.083e-05	3.683e-05	2.88	13.03
High	[K].LLETIHWR.[G]		0.00214356	0.000119819	1	1	1	Q9JLM4	Q9JLM4 [731-738]		0	1067.6	0.617	0.824	0.508	106	65.4	128.6					High	Peak Found	Peak Found	High	9.083e-05	0.001108	1.86	39.3
High	[R].LLETLFVHR.[F]		9.68233e-06	0.000119819	1	1	5	Q9CY27	Q9CY27 [142-150]		0	1127.66	1.02	0.909	0.927	96.1	98	105.8					High	High	High	High	9.083e-05	3.297e-06	3.31	49.99
High	[K].ILHNSLDDSFKR.[L]		1.37462e-09	0.000119819	1	1	3	Q497V5	Q497V5 [479-490]		1	1444.75	11.221	0.251	2.821	18.5	207.8	73.7					Peak Found	High	Peak Found	High	9.083e-05	2.364e-10	3.98	20.03
High	[K].LLEQYKEESKK.[A]		7.10431e-06	0.000119819	1	1	3	Q8VEK3	Q8VEK3 [641-651]		2	1394.75	21.474	0.38	8.169	12	256.6	31.4					High	High	High	High	9.083e-05	2.361e-06	3.79	10.77
High	[K].IIHTSVWAGQK.[R]		7.53823e-06	0.000119819	1	1	1	Q99PV0	Q99PV0 [1821-1831]		0	1239.68	1.055	0.814	0.859	91.3	96.4	112.2					High	Peak Found	Peak Found	High	9.083e-05	2.509e-06	3.21	19.86
High	[K].LLKDVEALSQRLEEK.[V]		3.11116e-09	0.000119819	1	1	5	Q61879	Q61879 [1397-1411]		2	1771	0.01	0.655	0.01	118.7		181.3					High	Not Found	High	High	9.083e-05	5.685e-10	3.22	49.99
High	[RK].ILLLGAGESGK.[S]		8.56829e-05	0.000119819	1	12	4	P63094	P63094 [43-53]		0	1057.63	0.184	1.143	0.21	145.7	26.8	127.5					High	Peak Found	High	High	9.083e-05	3.453e-05	2.57	43.05
High	[R].IILLFDAHK.[L]		0.000301475	0.000119819	2	3	2	Q9EQP2; Q9WVK4	Q9EQP2 [188-196]; Q9WVK4 [185-193]		0	1069.64	0.01	1.017	0.01	151.2		148.8				Shared	High	Not Found	High	High	9.083e-05	0.0001332	2.35	49.83
High	[R].LLIHQSLAGGIIGVK.[G]		1.10205e-08	0.000119819	1	1	4	P61979	P61979 [149-163]		0	1518.94	0.117	0.999	0.117	141.6	16.6	141.8					High	Peak Found	High	High	9.083e-05	2.214e-09	5.18	51.95
High	[R].LLLHLEELQMEHDIR.[H]	1xOxidation [M10]	3.6118e-12	0.000119819	1	1	1	P23249	P23249 [343-357]		0	1904.99	100		100		300						Not Found	High	Not Found	High	9.083e-05	3.918e-13	4.66	50.52
High	[K].LLLGTLHLPR.[R]		5.98606e-06	0.000119819	1	1	1	Q8BG30	Q8BG30 [56-65]		0	1132.72		0.01	0.01			300					Not Found	Not Found	High	High	9.083e-05	1.953e-06	2.88	52.65
High	[K].LLLGQEEGLR.[H]		0.000214049	0.000119819	1	1	2	P59242	P59242 [417-426]		0	1127.64	2.12	0.663	1.406	64.8	137.4	97.8					Peak Found	High	High	High	9.083e-05	9.218e-05	2.34	39.47
High	[K].ILIGNEELTR.[L]		0.000280407	0.000119819	1	1	2	Q8R3N6	Q8R3N6 [431-440]		0	1157.65	0.01	1.431	0.01	176.6		123.4					High	Not Found	High	High	9.083e-05	0.0001237	2.38	39.04
High	[K].LLLGAGAVAYGVR.[E]		2.72349e-05	0.000119819	1	1	1	O35129	O35129 [25-37]		0	1259.75	0.01	1.064	0.01	154.6		145.4					High	Not Found	Peak Found	High	9.083e-05	1.004e-05	3.27	52.52
High	[R].LLLETYLPSKK.[K]		4.20665e-05	0.000119819	1	1	3	Q9D6Z1	Q9D6Z1 [78-88]		1	1304.78	0.01	1.224	0.01	165.1		134.9					High	Not Found	High	High	9.083e-05	1.6e-05	2.58	48.53
High	[R].LLLETYLPSK.[K]		0.000127213	0.000119819	1	1	1	Q9D6Z1	Q9D6Z1 [78-87]		0	1176.69	0.01	100		300							High	Not Found	Not Found	High	9.083e-05	5.28e-05	2.77	53.27
High	[R].ILIENGVAER.[Q]	1xDeamidated [N5]	0.000430225	0.000119819	1	1	2	Q8K224	Q8K224 [12-21]		0	1114.61	100		100		300						Not Found	High	Not Found	High	9.083e-05	0.0001951	2.08	30.89
High	[R].ILIENGVAER.[Q]		0.000146085	0.000119819	1	1	2	Q8K224	Q8K224 [12-21]		0	1113.63	7.732	0.368	2.849	26.2	202.7	71.1					Peak Found	High	High	High	9.083e-05	6.126e-05	2.5	27.99
High	[R].LLLDIPLQTPHK.[L]		0.00254312	0.000119819	1	1	1	Q9ERU9	Q9ERU9 [1982-1993]		0	1387.83										Not Reliable	Not Found	Not Found	High	High	9.083e-05	0.001323	2.69
High	[K].IILDLISESPIKGR.[A]		5.59159e-09	0.000119819	1	1	2	P61979	P61979 [208-221]		1	1553.93	0.01	0.465	0.01	95.2		204.8					High	Not Found	High	High	9.083e-05	1.071e-09	4.45	54.11
High	[K].IILDLISESPIK.[G]		9.15817e-07	0.000119819	1	1	2	P61979	P61979 [208-219]		0	1340.8										No Quan Values	High	Not Found	High	High	9.083e-05	2.592e-07	3.26
High	[R].LLIDGDGAGDDRR.[I]		0.00104641	0.000119819	1	1	1	Q7TMY4	Q7TMY4 [14-26]		1	1372.68	100		100		300						Not Found	High	Not Found	High	9.083e-05	0.0005089	2.2	19.43
High	[R].LLLCGGAPLSATTQR.[F]	1xCarbamidomethyl [C4]	2.06663e-07	0.000119819	1	1	1	Q9CZW4	Q9CZW4 [447-461]		0	1557.84	0.01	0.967	0.01	147.5		152.5					High	Not Found	Peak Found	High	9.083e-05	5.217e-08	3.13	50.4
High	[R].LIIAGTSAYAR.[L]		0.00100589	0.000119819	1	1	1	Q9CZN7	Q9CZN7 [220-230]		0	1135.65	0.01	1.67	0.01	187.6		112.4					High	Not Found	Peak Found	High	9.083e-05	0.0004881	2.99	34.58
High	[K].IIIAEVVNK.[I]		0.000709623	0.000119819	1	1	1	P46735	P46735 [958-966]		0	998.624	12.222	0.296	3.623	18.1	220.9	61					Peak Found	High	Peak Found	High	9.083e-05	0.0003356	1.89	39.66
High	[K].ILLAELEQLKGQGK.[S]		6.31836e-10	0.000119819	1	1	5	P20152	P20152 [130-143]		1	1539.91	0.01	0.713	0.01	124.9		175.1					High	High	High	High	9.083e-05	1.023e-10	4.52	51.95
High	[K].ILLAELEQLK.[G]		6.89432e-05	0.000119819	1	1	2	P20152	P20152 [130-139]		0	1169.71	0.01	0.084	0.01	23.3		276.7					High	Not Found	High	High	9.083e-05	2.726e-05	2.88	55.08
High	[K].ILLAAAPTSK.[A]		0.00231952	0.000119819	1	2	1	Q8C9H6	Q8C9H6 [533-542]		0	984.609	6.525	0.952	6.212	35	228.3	36.7					Peak Found	High	Peak Found	High	9.083e-05	0.001204	2.12	28.84
High	[R].IIKPCNHVLSLSFPIRR.[D]	1xCarbamidomethyl [C5]	9.27962e-07	0.000119819	1	1	1	P26443	P26443 [108-124]		1	2050.17	0.01	0.884	0.01	140.8		159.2					Peak Found	Not Found	High	High	9.083e-05	2.635e-07	4.6	49.91
High	[R].ILKEEQELYQK.[E]		4.7051e-05	0.000119819	1	1	3	Q64331	Q64331 [489-499]		1	1420.77	0.385	0.803	0.309	114.1	43.9	142.1					High	High	High	High	9.083e-05	1.805e-05	2.75	19.51
High	[K].LLKEEKEELADQVLTLK.[T]		1.33976e-11	0.000119819	1	1	1	Q5DTM8	Q5DTM8 [774-790]		2	1999.13	100		100		300						Not Found	High	Not Found	High	9.083e-05	1.602e-12	4.85	49.79
High	[K].LLKDVEALSQR.[L]		7.12516e-05	0.000119819	1	1	6	Q61879	Q61879 [1397-1407]		1	1271.73	0.13	0.954	0.124	137.8	17.9	144.4					High	High	High	High	9.083e-05	2.813e-05	2.52	29.78
High	[R].QREEESQQQAVLAQECR.[D]	1xCarbamidomethyl [C16]	1.94191e-08	0.000119819	1	1	1	Q64331	Q64331 [995-1011]		1	2088.97	100	0.01	3.497		233.3	66.7					Not Found	High	Peak Found	High	9.083e-05	4.081e-09	2.99	14.75
High	[K].QRLEDLATLIQK.[I]		0.00191684	0.000119819	1	1	1	P46735	P46735 [702-713]		1	1427.82	4.908	100	100	50.8	249.2						Peak Found	High	Not Found	High	9.083e-05	0.0009819	3.12	51.9
High	[R].QRYEILAANAIPK.[G]		8.71379e-06	0.000119819	1	1	3	O08638	O08638 [726-738]		1	1486.84	0.066	0.988	0.065	144.4	9.5	146.1					High	Peak Found	High	High	9.083e-05	2.928e-06	3.13	42.05
High	[R].VGQGVCLTLK.[T]	1xCarbamidomethyl [C6]	0.00103273	0.000119819	1	1	1	Q6NS46	Q6NS46 [972-981]		0	1074.6	0.239	0.725	0.173	114.6	27.4	158.1					High	Peak Found	Peak Found	High	9.083e-05	0.0005012	2.22	33.57
High	[K].VGQEIEVRPGIVSK.[D]		1.78136e-06	0.000119819	2	2	2	Q9Z0N1; Q9Z0N2	Q9Z0N1 [290-303]; Q9Z0N2 [290-303]		0	1510.86	0.133	0.954	0.127	137.6	18.2	144.2				Shared	High	Peak Found	Peak Found	High	9.083e-05	5.305e-07	3.92	30.07
High	[R].VGQAVNLAVGR.[F]		0.000402806	0.000119819	1	1	1	O88327	O88327 [70-80]		0	1083.63	0.01	1.009	0.01	150.6		149.4					High	Not Found	Peak Found	High	9.083e-05	0.0001819	2.95	26.51
High	[R].VGQAVDVVGQAGKPK.[T]		3.38478e-05	0.000119819	1	1	1	Q8VDM4	Q8VDM4 [846-860]		0	1452.82										No Quan Values	High	Not Found	Not Found	High	9.083e-05	1.265e-05	3.53
High	[R].VGPDVVTDPAFLVTR.[S]		0.0021577	0.000119819	1	1	1	Q921Y2	Q921Y2 [138-152]		0	1585.86	100	0.01	2.069		202.3	97.7					Not Found	High	Peak Found	High	9.083e-05	0.001111	2.89	54.52
High	[R].VGNNFHNLQEIR.[Q]		0.000137677	0.000119819	1	1	1	Q8K2H6	Q8K2H6 [98-109]		0	1440.73	100		100		300						Not Found	High	Not Found	High	9.083e-05	5.74e-05	2.13	25.26
High	[R].VGNLGLATSFFNER.[N]		1.55581e-05	0.000119819	2	3	2	Q62095; Q62167	Q62095 [534-547]; Q62167 [535-548]		0	1524.78	0.195	1.191	0.232	147.5	28.7	123.8				Shared	High	Peak Found	High	High	9.083e-05	5.476e-06	3.18	54.33
High	[R].VGIVAWHPTAR.[N]		9.15168e-05	0.000119819	1	1	1	Q9WUM4	Q9WUM4 [133-143]		0	1206.67	0.141	1.086	0.153	145.4	20.6	134					Peak Found	Peak Found	High	High	9.083e-05	3.704e-05	3.32	32.94
High	[K].VGLTNYAAAYCTGLLLAR.[R]	1xCarbamidomethyl [C11]	0.000105788	0.000119819	1	1	1	P47962	P47962 [90-107]		0	1927.01										No Quan Values	High	Not Found	Not Found	High	9.083e-05	4.324e-05	3.1
High	[K].VGITLFTVSHR.[K]		0.000237837	0.000119819	1	1	2	P55096	P55096 [616-626]		0	1229.7	0.01	0.993	0.01	149.5		150.5					High	Not Found	High	High	9.083e-05	0.0001032	3.43	48.82
High	[R].VGLSCANCQTTTTTLWR.[R]	2xCarbamidomethyl [C5; C8]; 1xDeamidated [N7]	8.13418e-07	0.000119819	1	1	1	Q08369	Q08369 [266-282]		0	1969.91										No Quan Values	High	Not Found	Not Found	High	9.083e-05	2.289e-07	3.33
High	[K].VGSLDNVGHLPAGGAVK.[T]		1.79432e-08	0.000119819	1	1	2	P27546	P27546 [1044-1060]		0	1590.86	0.135	0.884	0.12	132.4	17.9	149.7					High	Peak Found	High	High	9.083e-05	3.756e-09	3.28	34.27
High	[R].VGIQHSLVNQPAR.[T]		8.46211e-07	0.000119819	1	1	4	Q8BG81	Q8BG81 [34-46]		0	1418.79	0.09	0.578	0.052	106.4	9.5	184					High	Peak Found	High	High	9.083e-05	2.385e-07	4.7	18.57
High	[R].VGLKAPGIIPR.[I]		8.62492e-05	0.000119819	1	1	2	Q03265	Q03265 [172-182]		1	1120.72	0.01	0.634	0.01	116.3		183.7					High	Not Found	High	High	9.083e-05	3.454e-05	3.06	36.64
High	[R].VGGSSVDLHR.[F]		0.000642891	0.000119819	1	1	1	P30999	P30999 [265-274]		0	1026.53	100	0.01	1.758		191.2	108.8					Not Found	High	Peak Found	High	9.083e-05	0.0003024	2.54	10.93
High	[R].VGGNIEVLGFNAR.[Q]		4.27799e-06	0.000119819	1	2	1	Q6PDQ2	Q6PDQ2 [1400-1412]		0	1345.72	0.402	0.635	0.255	100.7	40.5	158.7					Peak Found	High	Peak Found	High	9.083e-05	1.364e-06	3.29	51.97
High	[K].VGFDTPLHFACK.[F]	1xCarbamidomethyl [C11]	5.37134e-07	0.000119819	1	1	1	Q6P1H6	Q6P1H6 [418-429]		0	1391.68	100		100		300						Not Found	High	Not Found	High	9.083e-05	1.461e-07	2.76	50.07
High	[K].VGENADSQIK.[L]		5.54737e-05	0.000119819	1	1	3	P10922	P10922 [60-69]		0	1060.53	0.705	0.796	0.561	101.3	71.4	127.3					High	High	High	High	9.083e-05	2.155e-05	2.54	10.16
High	[R].VGEEEECSR.[Q]	1xCarbamidomethyl [C7]	0.000151974	0.000119819	1	1	2	Q6URW6	Q6URW6 [952-960]		0	1094.44		0.01	0.01			300					High	Not Found	High	High	9.083e-05	6.359e-05	3.08	8.47
High	[R].VGDVYIPR.[D]		0.00220068	0.000119819	1	1	3	Q62093	Q62093 [40-47]		0	918.504	0.168	1.098	0.184	144.4	24.2	131.4					High	High	High	High	9.083e-05	0.001138	2.18	28.63
High	[R].VGDVQGQELESQLPTK.[I]	2xDeamidated [Q5; Q7]	9.77479e-05	0.000119819	1	1	1	Q8CDG3	Q8CDG3 [675-690]		0	1729.85		0.01	0.01			300					Not Found	Not Found	High	High	9.083e-05	3.961e-05	2.06	38.86
High	[R].VGDVQGQELESQLPTK.[I]	1xDeamidated [Q5]	1.09012e-05	0.000119819	1	1	1	Q8CDG3	Q8CDG3 [675-690]		0	1728.87										Not Reliable	Not Found	High	Not Found	High	9.083e-05	3.736e-06	2.88
High	[R].VGDVQGQELESQLPTK.[I]		1.41456e-06	0.000119819	1	1	2	Q8CDG3	Q8CDG3 [675-690]		0	1727.88	1.425	0.921	1.313	85.5	121.8	92.8					High	Peak Found	High	High	9.083e-05	4.142e-07	2.85	38.42
High	[R].VGDNDFLEVR.[V]		0.000218321	0.000119819	1	1	1	O08582	O08582 [153-162]		0	1163.57	100	0.01	0.037		10.6	289.4					Not Found	Peak Found	High	High	9.083e-05	9.393e-05	2.35	40.37
High	[K].VGINYQPPTVVPGGDLAK.[V]		1.40112e-07	0.000119819	2	6	2	P05214; P05213	P05214 [353-370]; P05213 [353-370]		0	1824.99	0.01	1.172	0.01	161.9		138.1				Shared	High	Not Found	High	High	9.083e-05	3.43e-08	3.9	52.65
High	[K].VGSPERPLSDLGLISYR.[S]		3.53643e-08	0.000119819	1	1	1	Q5SVQ0	Q5SVQ0 [506-522]		0	1859	3.316	0.407	1.349	44.3	146.8	108.9					Peak Found	Peak Found	High	High	9.083e-05	7.809e-09	5.66	52.34
High	[R].VGSTSENITQK.[V]		2.09264e-05	0.000119819	2	3	3	Q62095; Q62167	Q62095 [407-417]; Q62167 [408-418]		0	1163.59	0.334	0.932	0.311	124.7	41.6	133.7				Shared	High	High	High	High	9.083e-05	7.535e-06	3.32	10.11
High	[K].VGSVEEFQGQER.[S]		5.81316e-07	0.000119819	1	1	3	P23249	P23249 [863-874]		0	1364.64	17.333	0.423	7.331	14.5	251.2	34.3					High	High	High	High	9.083e-05	1.585e-07	3.73	18.79
High	[K].VKNFAQLTVSGSR.[S]		0.000271323	0.000119819	1	1	2	Q99J62	Q99J62 [123-135]		1	1406.78	34.691	0.892	30.93	8.1	282.7	9.1					High	Peak Found	High	High	9.083e-05	0.0001194	2.56	25.61
High	[R].VKLETYNDESR.[I]		0.000259098	0.000119819	1	1	2	Q8VEE4	Q8VEE4 [585-595]		1	1353.66	0.202	0.718	0.145	115.6	23.3	161.1					High	Peak Found	High	High	9.083e-05	0.0001137	2.56	13.12
High	[R].VKLDHDGAILDVDEDDIEK.[A]		4.58892e-09	0.000119819	1	1	2	Q9JMH9	Q9JMH9 [380-398]		1	2139.05	0.359	0.673	0.242	105.5	37.9	156.6					High	Peak Found	High	High	9.083e-05	8.655e-10	5.25	45.91
High	[R].VKGGGHVAQIYAIR.[Q]		1.29377e-05	0.000119819	1	1	3	P14131	P14131 [72-85]		1	1468.84	0.01	1.383	0.01	174.1		125.9					High	Not Found	High	High	9.083e-05	4.496e-06	3.85	17.89
High	[K].VKFDDGAVFLAACSSGDTDEVLK.[L]	1xCarbamidomethyl [C13]	4.6944e-08	0.000119819	1	1	1	Q9DBR7	Q9DBR7 [36-58]		1	2444.16	0.451	3.314	1.494	171.2	77.2	51.6					Peak Found	High	Peak Found	High	9.083e-05	1.055e-08	4.76	53.31
High	[K].VKEDPDGEHAR.[R]		1.33709e-05	0.000119819	1	1	1	Q9D0E1	Q9D0E1 [143-153]		1	1252.59	1.475	2.301	3.393	103.1	152.1	44.8					Peak Found	Peak Found	High	High	9.083e-05	4.648e-06	3.19	6.38
High	[K].VKDVLQNVFK.[L]		0.000180361	0.000119819	1	1	2	Q9Z129	Q9Z129 [79-88]		1	1189.69	0.01	0.758	0.01	129.3		170.7					Peak Found	Not Found	High	High	9.083e-05	7.659e-05	2.54	39.65
High	[K].VKDQEEELDEQAGSIQMLEQAK.[L]	1xOxidation [M17]	1.16168e-08	0.000119819	1	1	2	Q9JMH9	Q9JMH9 [1547-1568]		1	2534.19	1.135	1.166	1.323	100.3	113.8	86					High	High	Peak Found	High	9.083e-05	2.342e-09	4.58	45.41
High	[K].VKDLVLSVHSR.[A]		4.99247e-05	0.000119819	1	1	1	Q9JLI8	Q9JLI8 [361-371]		1	1252.74	100	0.01	7.559		264.9	35.1					Not Found	High	Peak Found	High	9.083e-05	1.918e-05	2.29	18.1
High	[R].VKDASPNQVAEK.[V]		3.34048e-05	0.000119819	1	1	1	O70378	O70378 [96-107]		1	1285.67	100		100		300						Not Found	High	Not Found	High	9.083e-05	1.248e-05	2.86	9.05
High	[K].VKADRDESSPYAAMLAAQDVAQR.[C]	1xOxidation [M14]	2.8352e-07	0.000119819	1	1	1	P62264	P62264 [62-84]		2	2508.21										No Quan Values	High	Not Found	Not Found	High	9.083e-05	7.339e-08	4.53
High	[R].VHVQFFDDSPTR.[G]		4.40516e-05	0.000119819	1	1	3	P54276	P54276 [129-140]		0	1447.7	0.295	0.799	0.235	117.8	34.7	147.5					High	Peak Found	High	High	9.083e-05	1.677e-05	3.33	37.11
High	[K].VHVFYIDYGNR.[E]		8.0751e-05	0.000119819	1	1	2	Q78PY7	Q78PY7 [759-769]		0	1382.69	4.226	0.662	2.8	44.5	188.2	67.2					Peak Found	High	High	High	9.083e-05	3.229e-05	2.69	42.75
High	[R].VHQLAEEFGLR.[H]		0.000394926	0.000119819	1	1	2	P40694	P40694 [756-766]		0	1298.69	100		100		300						Not Found	High	Not Found	High	9.083e-05	0.000179	2.42	37.71
High	[K].VHLVGIDIFTGK.[K]		0.000330593	0.000119819	1	2	2	P63242	P63242 [56-67]		0	1298.75	0.438	1.375	0.603	138.5	60.7	100.7					High	Peak Found	High	High	9.083e-05	0.000147	3.83	53.79
High	[R].VHIGQVIMSIR.[T]	1xOxidation [M8]	0.0015327	0.000119819	2	2	7	P86048; Q6ZWV3	P86048 [129-139]; Q6ZWV3 [129-139]		0	1268.71	27.864	0.348	9.709	9.5	263.4	27.1				Shared	Peak Found	High	High	High	9.083e-05	0.0007673	2.39	38.91
High	[R].VHIGQVIMSIR.[T]		6.56436e-06	0.000119819	2	2	2	P86048; Q6ZWV3	P86048 [129-139]; Q6ZWV3 [129-139]		0	1252.72	12.603	0.468	5.894	19.1	240.2	40.8				Shared	Peak Found	High	Peak Found	High	9.083e-05	2.156e-06	3.38	48.75
High	[R].VHIEIGPDGR.[V]		0.00194221	0.000119819	2	3	5	O35737; Q9Z2X1	O35737 [317-326]; Q9Z2X1 [317-326]		0	1092.58	0.191	1.157	0.221	146	27.9	126.2				Shared	High	High	High	High	9.083e-05	0.0009936	2.67	21.01
High	[K].VHFITDTLSKGETK.[F]		3.59152e-05	0.000119819	1	1	1	Q8K409	Q8K409 [221-234]		1	1575.84	0.01	0.718	0.01	125.4		174.6					Peak Found	Not Found	High	High	9.083e-05	1.351e-05	3.54	26.64
High	[K].VHFITDTLSK.[G]		0.000642891	0.000119819	1	1	2	Q8K409	Q8K409 [221-230]		0	1160.63	0.133	1.028	0.137	142.5	18.9	138.6					High	Peak Found	High	High	9.083e-05	0.0003017	2.81	32.42
High	[K].VHEMEKEHLNK.[V]	1xOxidation [M4]	0.000282259	0.000119819	1	1	1	Q61768	Q61768 [680-690]		1	1409.68										No Quan Values	Not Found	High	Not Found	High	9.083e-05	0.0001242	2.8
High	[R].VHCCPHGASCDLVHTR.[C]	3xCarbamidomethyl [C3; C4; C10]	7.82934e-11	0.000119819	1	1	5	P28798	P28798 [161-176]		0	1905.83	9.18	1.403	12.876	27.5	252.8	19.6					High	High	High	High	9.083e-05	1.074e-11	5.44	10.48
High	[K].VHAYIISSLKK.[E]		0.00116261	0.000119819	1	2	2	Q9WVK4	Q9WVK4 [306-316]		1	1258.75	0.301	0.01	0.01	1.5	0.4	298.1					High	Peak Found	High	High	9.083e-05	0.0005698	3.47	21.26
High	[R].VGVPTVDLDAQGR.[A]		0.00307699	0.000119819	1	1	1	Q8CFQ3	Q8CFQ3 [1130-1142]		0	1326.7	0.385	100	100	216.6	83.4						High	Peak Found	Not Found	High	9.083e-05	0.001629	2.57	42.81
High	[K].VGSVNPVENFR.[F]		2.68784e-05	0.000119819	1	1	2	P27641	P27641 [590-600]		0	1217.63	0.187	0.854	0.16	127.2	23.8	149					High	Peak Found	High	High	9.083e-05	9.839e-06	2.8	33.89
High	[R].VGAPLVCCEIK.[L]	2xCarbamidomethyl [C7; C8]	9.58353e-05	0.000119819	1	1	1	Q9CZW4	Q9CZW4 [497-507]		0	1245.63	0.55	1.048	0.576	119.8	65.9	114.3					Peak Found	Peak Found	High	High	9.083e-05	3.869e-05	2.99	36.99
High	[R].VKNFGIWLR.[Y]		0.000738215	0.000119819	1	1	7	P62717	P62717 [75-83]		1	1132.66	4.298	0.634	2.727	43.6	187.6	68.8					High	High	High	High	9.083e-05	0.0003492	2.19	46.01
High	[R].VGAGAPVYLAAVLEYLTAEILELAGNAAR.[D]		8.28848e-14	0.000119819	2	7	1	Q8BFU2; P27661	Q8BFU2 [44-72]; P27661 [44-72]		0	2915.59										No Quan Values	High	Not Found	Not Found	High	9.083e-05	6.727e-15	4.28
High	[K].VGAAEIISR.[I]		0.000204405	0.000119819	1	1	2	Q99NB9	Q99NB9 [844-852]		0	915.526	1.208	1.002	1.21	93.6	113	93.4					Peak Found	High	High	High	9.083e-05	8.763e-05	2.88	22.4
High	[K].VFDAIMNFR.[K]	1xOxidation [M6]	0.000929495	0.000119819	1	1	3	P58252	P58252 [300-308]		0	1128.55	1.473	1.097	1.616	88.6	130.6	80.8					High	High	High	High	9.083e-05	0.0004474	1.39	48.23
High	[K].VFDAIMNFR.[K]		0.000578609	0.000119819	1	1	1	P58252	P58252 [300-308]		0	1112.56	0.01	1.616	0.01	185.3		114.7					High	Not Found	Peak Found	High	9.083e-05	0.00027	2.59	53.76
High	[K].VFASVLISSK.[M]		9.39601e-05	0.000119819	1	1	1	Q3TKR3	Q3TKR3 [738-747]		0	1050.62	1.699	100	100	111.1	188.9						Peak Found	High	Not Found	High	9.083e-05	3.805e-05	1.8	47.86
High	[R].VEVTEFEDIK.[S]		0.00132615	0.000119819	1	1	2	Q9EQU5	Q9EQU5 [122-131]		0	1208.6	2.135	1.316	2.81	77	164.5	58.5					High	Peak Found	High	High	9.083e-05	0.000659	1.84	44.92
High	[R].VEVERDNLAEDIMR.[L]		5.90771e-06	0.000119819	1	1	1	P20152	P20152 [171-184]		1	1688.83	0.01	1.196	0.01	163.4		136.6					High	Not Found	Peak Found	High	9.083e-05	1.931e-06	3.11	44.24
High	[R].VETGVLKPGMVVTFAPVNVTTEVK.[S]	1xOxidation [M10]	2.56936e-18	0.000119819	1	1	7	P10126	P10126 [267-290]		0	2531.38	0.444	0.74	0.328	107.4	47.6	145					High	High	High	High	9.083e-05	9.342e-20	6.53	53.86
High	[R].VETGVLKPGMVVTFAPVNVTTEVK.[S]		1.59321e-17	0.000119819	1	1	4	P10126	P10126 [267-290]		0	2515.38										No Quan Values	High	Not Found	High	High	9.083e-05	6.69e-19	6.65
High	[K].VETFSGVYKK.[L]		0.00174822	0.000119819	1	1	3	P62082	P62082 [170-179]		1	1157.62	92.163	0.277	25.535	3.1	285.7	11.2					Peak Found	High	Peak Found	High	9.083e-05	0.000889	2.33	16.37
High	[K].VETFSGVYK.[K]		0.000728559	0.000119819	1	1	2	P62082	P62082 [170-178]		0	1029.53	16.297	0.831	13.539	16.2	264.3	19.5					Peak Found	High	Peak Found	High	9.083e-05	0.0003448	2.07	25.27
High	[K].VERADGYEPPVQESV.[-]		0.000240991	0.000119819	1	1	2	P97351	P97351 [250-264]		1	1674.8	0.01	0.787	0.01	132.2		167.8					High	Not Found	High	High	9.083e-05	0.0001045	3.28	33.36
High	[R].VEQTETPEMMEAR.[C]	2xOxidation [M9; M10]	0.00157357	0.000119819	1	1	1	P54276	P54276 [482-494]		0	1582.67										No Quan Values	Not Found	Not Found	High	High	9.083e-05	0.0007922	2.08
High	[K].VFDAIMNFRK.[E]	1xOxidation [M6]	1.19543e-05	0.000119819	1	1	1	P58252	P58252 [300-309]		1	1256.65	0.204	1.071	0.218	140.4	28.6	131.1					Peak Found	Peak Found	High	High	9.083e-05	4.139e-06	3.14	35.72
High	[K].VEQLGAEGNVEESQK.[V]		3.82732e-08	0.000119819	1	1	1	Q7TNC4	Q7TNC4 [140-154]		0	1616.78	0.01	1.294	0.01	169.3		130.7					High	Not Found	Peak Found	High	9.083e-05	8.491e-09	4.14	16.51
High	[K].VEQATKPSFESGR.[R]		0.000115245	0.000119819	1	2	2	Q9WV02	Q9WV02 [81-93]		0	1435.72	0.01	0.936	0.01	145.1		154.9					High	Not Found	High	High	9.083e-05	4.737e-05	3.17	11.82
High	[R].VEPVGHAPLLALVHK.[M]		2.15633e-06	0.000119819	1	1	4	G5E870	G5E870 [1240-1254]		0	1579.93	4.267	0.57	2.431	42.7	182.3	75					High	High	High	High	9.083e-05	6.525e-07	3.41	48.88
High	[R].VEPIHAVVLPR.[G]		0.000954293	0.000119819	1	1	1	Q8VDM1	Q8VDM1 [340-350]		0	1229.74										No Quan Values	High	Not Found	Not Found	High	9.083e-05	0.0004632	2.56
High	[R].VEPGPGAPAAVLAR.[I]		8.0751e-05	0.000119819	1	1	3	A2AJI0	A2AJI0 [7-20]		0	1304.73	7.622	0.347	2.644	26.1	198.7	75.2					High	High	High	High	9.083e-05	3.222e-05	2.47	37.21
High	[R].VEPFVCAQCR.[T]	2xCarbamidomethyl [C6; C9]	0.000510566	0.000119819	1	1	2	Q8VHR5	Q8VHR5 [416-425]		0	1265.58	0.427	0.847	0.362	115	49.1	135.9					High	Peak Found	High	High	9.083e-05	0.0002349	2.39	25.64
High	[K].VELSEEELKAHFR.[K]		4.75349e-06	0.000119819	1	1	1	P23475	P23475 [555-567]		1	1586.82	0.01	0.561	0.01	107.9		192.1					Peak Found	Not Found	High	High	9.083e-05	1.53e-06	4.18	36.57
High	[RK].VEIIANDQGNR.[IT]		0.000410843	0.000119819	4	6	3	P20029; Q61696; P63017; P17156	P20029 [51-61]; Q61696 [26-36]; P63017 [26-36]; P17156 [27-37]		0	1228.63	0.518	1.335	0.691	132.3	68.5	99.1				Shared	High	High	High	High	9.083e-05	0.0001863	2.9	16.94
High	[K].VELCSFSGYK.[I]	1xCarbamidomethyl [C4]	0.00130881	0.000119819	1	1	1	Q8BP67	Q8BP67 [3-12]		0	1189.56	23.395	0.475	11.102	11.3	264.8	23.9					Peak Found	Peak Found	High	High	9.083e-05	0.0006508	2.04	37.37
High	[R].VEKNENLQAWFR.[E]		0.00273377	0.000119819	1	1	1	Q8C2E7	Q8C2E7 [466-477]		1	1533.78	2.811	100	100	78.7	221.3						Peak Found	High	Not Found	High	9.083e-05	0.001436	2.01	42.17
High	[R].VEKIPGGIIEDSCVLR.[G]	1xCarbamidomethyl [C13]	0.00034619	0.000119819	1	1	1	P80318	P80318 [201-216]		1	1784.96	0.01	0.681	0.01	121.6		178.4					Peak Found	Not Found	High	High	9.083e-05	0.0001552	3.49	51.17
High	[R].VEKDGLILTSR.[G]		0.00113988	0.000119819	1	1	1	Q99LX0	Q99LX0 [146-156]		1	1230.71	56.027	0.251	14.077	4.9	275.5	19.6					Peak Found	High	Peak Found	High	9.083e-05	0.0005601	3.19	21.5
High	[K].VEQHVVDGKER.[T]		8.10472e-06	0.000119819	1	1	2	Q99LF4	Q99LF4 [358-368]		1	1295.67	0.01	1.341	0.01	171.8		128.2					High	Not Found	High	High	9.083e-05	2.707e-06	4.34	8.55
High	[R].VFDKEGNGK.[V]	1xDeamidated [N7]	0.00161553	0.000119819	1	1	1	Q8CI43	Q8CI43 [151-159]		1	994.484	100		100		300						Not Found	High	Not Found	High	9.083e-05	0.0008135	2.14	8.43
High	[R].VFDKEGNGTVMGAEIR.[H]		4.93378e-09	0.000119819	1	3	8	Q60605	Q60605 [95-110]		1	1722.85	0.092	1.745	0.16	180.2	16.5	103.3					High	Peak Found	High	High	9.083e-05	9.302e-10	3.56	31.83
High	[R].VFDKEGNGTVMGAEIR.[H]	1xDeamidated [N7]	2.55328e-09	0.000119819	1	3	14	Q60605	Q60605 [95-110]		1	1723.83	0.986	1.399	1.379	111.1	109.5	79.4					High	Peak Found	High	High	9.083e-05	4.595e-10	3.81	36.01
High	[R].VFYELQHSDKPVGTK.[K]		1.62923e-05	0.000119819	1	1	1	Q6A4J8	Q6A4J8 [264-278]		0	1747.9	100		100		300						Not Found	High	Not Found	High	9.083e-05	5.77e-06	3.55	22.4
High	[K].VFVTGPLPAEGR.[A]		0.00192948	0.000119819	1	1	1	Q91Z53	Q91Z53 [9-20]		0	1242.68	0.089	1.458	0.129	169.1	15	115.9					Peak Found	Peak Found	High	High	9.083e-05	0.0009826	3.15	43.17
High	[R].VFSWGFGGYGR.[L]		2.92815e-05	0.000119819	1	1	2	Q8BK67	Q8BK67 [349-359]		0	1232.58	0.01	0.635	0.01	116.5		183.5					High	Not Found	High	High	9.083e-05	1.084e-05	3.07	53.61
High	[R].VFSVAELQAR.[L]		0.000135875	0.000119819	1	1	1	Q9CQA1	Q9CQA1 [44-53]		0	1119.62	100		100		300						Not Found	High	Not Found	High	9.083e-05	5.649e-05	2.12	44.74
High	[R].VFSLSSEFK.[N]		0.00134372	0.000119819	1	1	1	Q6P4T2	Q6P4T2 [1017-1025]		0	1043.54	0.221	1.127	0.249	142.3	31.4	126.3					High	Peak Found	Peak Found	High	9.083e-05	0.0006661	2.22	49.14
High	[R].VFSGVVSTGLK.[V]		6.65141e-06	0.000119819	1	1	3	P58252	P58252 [416-426]		0	1093.63	0.673	0.78	0.525	101.5	68.3	130.2					High	High	High	High	9.083e-05	2.193e-06	2.86	37.53
High	[K].VFSDEVQQQAQLSTIR.[S]		2.06189e-10	0.000119819	1	1	4	Q8QZY1	Q8QZY1 [446-461]		0	1848.95	0.01	1.509	0.01	180.5		119.5					High	Not Found	High	High	9.083e-05	3.064e-11	3.78	46.59
High	[K].VFSATLGLVDIVK.[G]		2.52566e-06	0.000119819	1	1	2	P11103	P11103 [551-563]		0	1361.8										No Quan Values	Not Found	High	High	High	9.083e-05	7.736e-07	3.39
High	[R].VFSANSTAACTELAK.[R]	1xCarbamidomethyl [C10]	2.65445e-07	0.000119819	1	1	2	Q9D0M1	Q9D0M1 [10-24]		0	1569.76	2.122	0.791	1.677	68.4	145.1	86.5					Peak Found	High	High	High	9.083e-05	6.807e-08	3.54	30.31
High	[R].VFQSSTSQEQVYNDCAK.[K]	1xCarbamidomethyl [C15]; 1xDeamidated [Q8]	0.000195195	0.000119819	1	1	1	Q61768	Q61768 [51-67]		0	1991.87										Not Reliable	Not Found	High	Not Found	High	9.083e-05	8.357e-05	2.73
High	[R].VFQSSTSQEQVYNDCAK.[K]	1xCarbamidomethyl [C15]	1.98787e-09	0.000119819	1	1	1	Q61768	Q61768 [51-67]		0	1990.88	100		100		300						Not Found	High	Not Found	High	9.083e-05	3.516e-10	3.81	20.85
High	[R].VFQSEHQGALWDCLR.[S]	1xCarbamidomethyl [C13]	0.00118579	0.000119819	1	1	1	Q6P4S8	Q6P4S8 [1927-1941]		0	1845.87										No Quan Values	Not Found	Not Found	High	High	9.083e-05	0.0005815	2.84
High	[K].VFQGTDEQLNDLYHNHQR.[T]		0.000230133	0.000119819	1	1	1	P70388	P70388 [296-313]		0	2214.03	0.01	0.622	0.01	115.1		184.9					High	Not Found	Peak Found	High	9.083e-05	9.952e-05	2.81	34.05
High	[R].VFNVFCLYGNVEK.[V]	1xCarbamidomethyl [C6]	1.56147e-06	0.000119819	1	1	2	Q8R081	Q8R081 [396-408]		0	1588.78	0.01	0.643	0.01	117.4		182.6					High	Not Found	High	High	9.083e-05	4.613e-07	3.96	54.78
High	[K].VFLNGNSLPVK.[G]	1xDeamidated [N4]	0.000105093	0.000119819	1	1	2	Q01320	Q01320 [254-264]		0	1188.66	0.01	0.561	0.01	107.8		192.2					High	Not Found	High	High	9.083e-05	4.303e-05	2.96	50.79
High	[R].VFIGNLNTLVVKK.[S]		2.4206e-07	0.000119819	1	1	2	Q9Z204	Q9Z204 [18-30]		1	1444.89	0.01	0.639	0.01	117		183					High	Not Found	High	High	9.083e-05	6.184e-08	4.76	51.92
High	[R].VFIGNLNTLVVK.[K]		1.4857e-05	0.000119819	1	1	2	Q9Z204	Q9Z204 [18-29]		0	1316.79	0.01	1.018	0.01	151.3		148.7					High	Not Found	High	High	9.083e-05	5.212e-06	3.4	54.47
High	[R].VFIGNLNTAVVK.[K]		3.15967e-06	0.000119819	1	1	3	Q64012	Q64012 [23-34]		0	1274.75	0.686	100	100	178	122						High	High	High	High	9.083e-05	9.83e-07	3.48	51.54
High	[K].VFLENVIRDAVTYTEHAK.[R]		1.32614e-10	0.000119819	1	1	2	P62806	P62806 [61-78]		1	2105.1	0.01	100		300							High	Not Found	Not Found	High	9.083e-05	1.895e-11	5.53	54.79
High	[K].VFGNEIKLEKPK.[G]		0.00034619	0.000119819	1	1	5	P09405	P09405 [373-384]		1	1401.81	0.301	1.003	0.301	130.6	39.2	130.2					High	Peak Found	High	High	9.083e-05	0.0001552	2.82	25.28
High	[K].VFFSEGAQANR.[H]		0.00013061	0.000119819	1	1	1	Q99MR8	Q99MR8 [693-703]		0	1225.6	0.01	1.118	0.01	158.3		141.7					Peak Found	Not Found	High	High	9.083e-05	5.43e-05	2.01	25.17
High	[R].VFEVSLADLQNDEVAFRK.[F]		1.78491e-12	0.000119819	1	1	1	P97351	P97351 [66-83]		1	2080.07	0.01	0.802	0.01	133.5		166.5					Peak Found	Not Found	High	High	9.083e-05	1.839e-13	6.04	54.49
High	[R].VFDLEDEVR.[S]		0.00105332	0.000119819	1	1	1	Q4VBE8	Q4VBE8 [401-409]		0	1121.55	0.108	1.166	0.126	152.6	16.5	130.9					High	Peak Found	Peak Found	High	9.083e-05	0.0005149	1.57	46.1
High	[R].VFDKEGNGTVMGAEIR.[H]	1xDeamidated [N7]; 1xOxidation [M11]	1.38278e-07	0.000119819	1	3	18	Q60605	Q60605 [95-110]		1	1739.83	0.108	2.733	0.296	203.5	22	74.5					High	High	High	High	9.083e-05	3.381e-08	4.13	23.5
High	[R].VFDKEGNGTVMGAEIR.[H]	1xOxidation [M11]	5.32029e-08	0.000119819	1	3	8	Q60605	Q60605 [95-110]		1	1738.84	0.211	0.901	0.19	129.3	27.3	143.4					High	Peak Found	High	High	9.083e-05	1.211e-08	3.66	21.01
High	[R].VGAGAGAAPFREVDEISPEDDQR.[A]		7.80101e-10	0.000119819	1	1	1	Q0VBL3	Q0VBL3 [348-370]		1	2386.13	100		100		300						Not Found	High	Not Found	High	9.083e-05	1.279e-10	3.76	45.72
High	[R].VKPAPDETSFSEALLK.[R]		0.00247712	0.000119819	1	1	1	Q9CXY6	Q9CXY6 [44-59]		0	1731.92	0.01	1.102	0.01	157.3		142.7					Peak Found	Not Found	High	High	9.083e-05	0.001289	2.31	47.96
High	[K].VKPLLNSIRHEDELLAK.[E]		3.17326e-09	0.000119819	1	1	19	Q8VDD5	Q8VDD5 [834-850]		1	1975.13	0.01	0.637	0.01	116.3	1	182.7					High	High	High	High	9.083e-05	5.807e-10	4.27	37.47
High	[K].VKPLLNSIRHEDELLAK.[E]	1xDeamidated [N6]	5.01071e-06	0.000119819	1	1	14	Q8VDD5	Q8VDD5 [834-850]		1	1976.12	0.01	0.963	0.01	146.9	0.6	152.5					High	Peak Found	High	High	9.083e-05	1.622e-06	2.3	39.66
High	[R].VINEEYKIWK.[K]		4.83072e-05	0.000119819	1	2	3	Q60972	Q60972 [16-25]		1	1321.72	0.01	0.779	0.01	131.3		168.7					High	Not Found	High	High	9.083e-05	1.855e-05	3.42	33.61
High	[K].VIIVVKDGPGFYTTR.[C]		2.31837e-06	0.000119819	1	1	3	Q8BMS1	Q8BMS1 [535-549]		1	1664.94	0.01	0.56	0.01	107.7		192.3					High	Not Found	High	High	9.083e-05	7.045e-07	4.02	49.51
High	[R].VLITTLITASR.[L]		4.39221e-06	0.000119819	1	1	1	P23249	P23249 [619-629]		0	1187.74										No Quan Values	Not Found	High	Not Found	High	9.083e-05	1.404e-06	3.56
High	[R].VLITTDLLAR.[G]		0.000107899	0.000119819	1	2	2	P60843	P60843 [325-334]		0	1114.68	0.01	1.152	0.01	160.6		139.4					High	Not Found	High	High	9.083e-05	4.406e-05	2.7	53.33
High	[R].VIITCTEDLPR.[C]	1xCarbamidomethyl [C5]	3.88693e-05	0.000119819	1	1	3	Q5PSV9	Q5PSV9 [1656-1666]		0	1316.69	1.371	0.699	0.958	78.9	108.2	112.9					High	High	High	High	9.083e-05	1.466e-05	2.28	40.14
High	[R].VLISSLKDCLHGIEAK.[S]	1xCarbamidomethyl [C9]	0.000207115	0.000119819	1	1	1	Q8BTV2	Q8BTV2 [391-406]		1	1782.98										No Quan Values	Not Found	Not Found	High	High	9.083e-05	8.891e-05	3.59
High	[R].VIISAPSADAPMFVMGVNHEK.[Y]	2xOxidation [M12; M15]	0.000293636	0.000119819	1	1	2	P16858	P16858 [117-137]		0	2245.1	4.621	0.976	4.51	45.1	208.6	46.3					Peak Found	High	High	High	9.083e-05	0.0001294	3.73	50.9
High	[K].VIIQDVSCLLPVHK.[S]	1xCarbamidomethyl [C8]	0.00187939	0.000119819	1	1	1	Q8C0M0	Q8C0M0 [647-660]		0	1620.91	100		100		300						Not Found	High	Not Found	High	9.083e-05	0.0009567	1.6	54.14
High	[R].VLIQANQEDNFGTATPR.[S]	1xDeamidated [Q4]	2.10928e-09	0.000119819	1	1	2	Q8BH74	Q8BH74 [32-48]		0	1874.92										Not Reliable	Not Found	High	Not Found	High	9.083e-05	3.745e-10	3.64
High	[R].VLIPVKQYPK.[F]		0.00249346	0.000119819	1	2	2	Q60749	Q60749 [160-169]		1	1184.74	0.01	0.503	0.01	100.4		199.6					High	Not Found	High	High	9.083e-05	0.001296	2.45	28.64
High	[K].VLIPIHEANR.[D]		0.000567292	0.000119819	1	1	4	Q8R1A4	Q8R1A4 [1790-1799]		0	1161.67	0.95	0.639	0.607	85.3	81.1	133.6					High	High	High	High	9.083e-05	0.0002645	2.76	27.23
High	[K].VLNELTQLK.[Q]		0.000586279	0.000119819	1	1	2	Q9EP71	Q9EP71 [708-716]		0	1057.63	7.846	0.739	5.799	29.4	230.8	39.8					Peak Found	High	High	High	9.083e-05	0.0002729	2.07	38.74
High	[R].VLLPGVKPAYK.[Q]		0.00315891	0.000119819	1	1	4	P97479	P97479 [687-697]		0	1184.74	0.242	0.816	0.198	121.5	29.5	149					High	High	High	High	9.083e-05	0.001682	2.01	33.22
High	[K].VIILGDSGVGK.[T]		1.84645e-05	0.000119819	1	1	1	P51150	P51150 [11-21]		0	1057.63	100	0.01	6.811		261.6	38.4					Not Found	High	Peak Found	High	9.083e-05	6.588e-06	1.99	37.16
High	[R].VLLGETGKEKLPR.[Y]		0.000104403	0.000119819	1	1	1	P62281	P62281 [23-35]		2	1439.86	0.01	0.433	0.01	90.6		209.4					Peak Found	Not Found	High	High	9.083e-05	4.262e-05	3.63	20.71
High	[R].VLLGETGKEK.[L]		0.000252362	0.000119819	1	1	5	P62281	P62281 [23-32]		1	1073.62	0.629	0.983	0.618	113.3	71.3	115.4					High	High	High	High	9.083e-05	0.00011	2.86	11.86
High	[R].VLIFSQMTR.[LV]		0.000353098	0.000119819	2	2	1	Q6PGB8; Q91ZW3	Q6PGB8 [509-517]; Q91ZW3 [501-509]		0	1094.6	7.545	1.738	13.116	32.9	248.2	18.9				Shared	Peak Found	High	Peak Found	High	9.083e-05	0.000158	2.23	51.27
High	[K].VLIEGSINSVR.[V]		0.00053465	0.000119819	1	1	2	P59999	P59999 [61-71]		0	1186.68	5.395	1.078	5.814	41	221	38					High	High	Peak Found	High	9.083e-05	0.0002477	2.2	37.24
High	[R].VLLDAPCSGTGVISKDPAVK.[T]	1xCarbamidomethyl [C7]	1.34284e-08	0.000119819	1	1	3	Q922K7	Q922K7 [442-461]		1	2027.08	1.948	0.743	1.447	69.9	136.1	94.1					High	High	High	High	9.083e-05	2.739e-09	3.39	45.31
High	[R].VLLDAPCSGTGVISK.[D]	1xCarbamidomethyl [C7]	7.016e-08	0.000119819	1	1	1	Q922K7	Q922K7 [442-456]		0	1516.8	4.508	1.149	5.18	47	212	40.9					Peak Found	High	Peak Found	High	9.083e-05	1.626e-08	2.81	44.7
High	[K].VILASDDGCIR.[V]	1xCarbamidomethyl [C9]	0.00128323	0.000119819	1	1	1	Q8K1X1	Q8K1X1 [808-818]		0	1218.61	1.161	1.13	1.311	98.5	114.3	87.2					Peak Found	High	Peak Found	High	9.083e-05	0.0006358	2.16	28.29
High	[K].VLKQVHPDTGISSK.[A]	1xDeamidated [Q4]	5.11071e-06	0.000119819	3	12	3	Q64525; Q64524; P70696	Q64525 [45-58]; Q64524 [45-58]; P70696 [46-59]		1	1509.83	0.076	1.076	0.081	149.6	11.3	139				Shared	High	Peak Found	High	High	9.083e-05	1.651e-06	3.36	13.34
High	[K].VLKQVHPDTGISSK.[A]		2.01423e-09	0.000119819	3	12	6	Q64525; Q64524; P70696	Q64525 [45-58]; Q64524 [45-58]; P70696 [46-59]		1	1508.84	0.089	0.848	0.076	132.2	11.8	156				Shared	High	Peak Found	High	High	9.083e-05	3.545e-10	4.41	11.96
High	[K].VIKPLQYQSTVASGTVAR.[V]		3.40715e-05	0.000119819	1	1	3	Q99LH1	Q99LH1 [56-73]		0	1918.08	1.691	0.922	1.559	79.4	134.4	86.2					High	High	High	High	9.083e-05	1.276e-05	2.83	36.41
High	[K].VILPGLKEDSQILK.[I]		6.06544e-06	0.000119819	1	1	2	Q6P5D8	Q6P5D8 [906-919]		1	1552.93	0.269	0.784	0.211	117.9	31.7	150.4					High	Peak Found	High	High	9.083e-05	1.985e-06	3.73	51.72
High	[R].VLNGYSLQHK.[L]		0.000552545	0.000119819	1	1	1	Q6PDQ2	Q6PDQ2 [881-890]		0	1158.63										Not Reliable	Not Found	Not Found	High	High	9.083e-05	0.0002561	2.5
High	[K].VLNIVKPNVGHFR.[E]		3.90111e-06	0.000119819	1	1	2	Q3TUH1	Q3TUH1 [201-213]		0	1492.87	0.107	0.912	0.098	136.2	14.6	149.3					High	Peak Found	High	High	9.083e-05	1.232e-06	3.33	35.79
High	[R].VLNSYWVGEDSTYK.[F]		9.88217e-08	0.000119819	1	1	3	Q9CZM2	Q9CZM2 [115-128]		0	1660.79	3.382	0.431	1.457	44.8	151.4	103.9					High	High	High	High	9.083e-05	2.355e-08	3.8	47.07
High	[R].VISLSGEHSIIGR.[T]		1.07267e-06	0.000119819	1	1	1	P08228	P08228 [104-116]		0	1367.76	2.58	100	100	83.8	216.2						Peak Found	High	Not Found	High	9.083e-05	3.082e-07	3.41	38.05
High	[R].VLSLQEEIAK.[L]		0.000704966	0.000119819	1	1	1	Q99104	Q99104 [985-994]		0	1129.65	0.01	0.652	0.01	118.4		181.6					Peak Found	Not Found	High	High	9.083e-05	0.000334	1.66	40.07
High	[R].VLSIGDGIAR.[V]		0.000369756	0.000119819	1	1	4	Q03265	Q03265 [74-83]		0	1000.58	0.073	0.734	0.053	123.2	8.9	167.9					High	High	High	High	9.083e-05	0.0001666	2.51	37.07
High	[R].VISGVLQLGNIAFKKER.[N]		3.45468e-07	0.000119819	1	1	1	Q8VDD5	Q8VDD5 [342-358]		2	1872.11	0.01	0.613	0.01	114		186					Peak Found	Not Found	High	High	9.083e-05	9.077e-08	5.18	52.44
High	[R].VISGVLQLGNIAFKK.[E]	1xDeamidated [N10]	7.22469e-07	0.000119819	1	1	2	Q8VDD5	Q8VDD5 [342-356]		1	1587.95	0.01	0.626	0.01	115.5		184.5					High	Not Found	High	High	9.083e-05	2.003e-07	4.93	54.35
High	[R].VISGVLQLGNIAFKK.[E]		3.76855e-11	0.000119819	1	1	7	Q8VDD5	Q8VDD5 [342-356]		1	1586.96	0.059	0.587	0.035	108.6	6.4	185					High	High	High	High	9.083e-05	4.903e-12	4.9	53.98
High	[R].VISGVLQLGNIAFK.[K]		2.55328e-09	0.000119819	1	1	5	Q8VDD5	Q8VDD5 [342-355]		0	1458.87	1.444	0.442	0.638	63.7	92	144.2					High	High	High	High	9.083e-05	4.598e-10	4.45	55.11
High	[R].VLSGTIHAGQPVK.[V]		1.71739e-05	0.000119819	1	1	5	O08810	O08810 [495-507]		0	1306.75	21.328	0.284	6.053	11.6	247.5	40.9					High	High	High	High	9.083e-05	6.091e-06	2.63	16.57
High	[K].VLSGAVAAEAAEAK.[G]		6.20469e-05	0.000119819	1	1	1	Q9JLI8	Q9JLI8 [38-51]		0	1286.7	100	0.01	11.051		275.1	24.9					Not Found	High	Peak Found	High	9.083e-05	2.435e-05	2.49	28.24
High	[R].VISESPPDQWEAR.[C]		5.79211e-06	0.000119819	1	1	1	E9PVA8	E9PVA8 [1222-1234]		0	1513.73	0.476	0.989	0.471	120.6	57.5	121.9					High	Peak Found	Peak Found	High	9.083e-05	1.896e-06	2.84	33.37
High	[K].VLQYYQESEKPEELGSVTVQK.[E]		1.52741e-09	0.000119819	1	1	2	Q791V5	Q791V5 [91-111]		0	2454.24	0.01	1.001	0.01	150		150					High	Not Found	High	High	9.083e-05	2.642e-10	3.99	44.51
High	[K].VIQYLAVVASSHK.[G]		4.35047e-07	0.000119819	1	1	4	O08638	O08638 [191-203]		0	1414.81	0.04	0.869	0.035	136.9	5.5	157.6					High	Peak Found	High	High	9.083e-05	1.16e-07	3.69	45.57
High	[K].VIQYLAHVASSPK.[G]		3.21321e-07	0.000119819	1	1	3	Q6URW6	Q6URW6 [207-219]		0	1412.79	0.038	1.172	0.045	158.6	6	135.3					High	Peak Found	High	High	9.083e-05	8.37e-08	3.44	32.43
High	[K].VIQYLAHVASSHK.[SG]	1xDeamidated [Q3]	1.51088e-06	0.000119819	2	2	2	Q8VDD5; Q61879	Q8VDD5 [187-199]; Q61879 [191-203]		0	1453.78	0.01	0.764	0.01	130		170				Shared	High	Not Found	High	High	9.083e-05	4.444e-07	4.06	28.44
High	[K].VIQYLAHVASSHK.[SG]		4.91593e-08	0.000119819	2	2	11	Q8VDD5; Q61879	Q8VDD5 [187-199]; Q61879 [191-203]		0	1452.8	0.103	0.833	0.086	130.2	13.5	156.3				Shared	High	High	High	High	9.083e-05	1.111e-08	3.05	23.02
High	[K].VIQWCTHHKDDPPPPEDDENKEK.[R]	1xCarbamidomethyl [C5]	0.00158395	0.000119819	1	1	2	Q9WTX5	Q9WTX5 [58-80]		2	2814.28	100		100		300						Not Found	High	Not Found	High	9.083e-05	0.0007954	2.24	14.01
High	[R].VLQSLGSEPIQYAVPVVK.[Y]		2.07276e-06	0.000119819	1	1	1	Q9WTI7	Q9WTI7 [910-927]		0	1927.09										No Quan Values	Not Found	High	Not Found	High	9.083e-05	6.258e-07	3.75
High	[K].VLQSALAAIR.[H]		0.000205755	0.000119819	1	1	2	Q9CXY6	Q9CXY6 [197-206]		0	1041.64	0.075	1.152	0.086	154.4	11.5	134.1					High	Peak Found	High	High	9.083e-05	8.86e-05	2.59	42.28
High	[R].VLQIVTNRDDVQGYAAK.[T]		5.56765e-06	0.000119819	1	1	3	P17426	P17426 [465-481]		1	1890.01	1.165	0.831	0.969	89.1	103.8	107.1					High	Peak Found	High	High	9.083e-05	1.816e-06	2.61	36.41
High	[K].VIQIATSSSTAK.[N]		0.00014705	0.000119819	1	1	1	Q99PU8	Q99PU8 [275-286]		0	1205.67	9.123	0.523	4.77	24.9	227.4	47.7					Peak Found	High	Peak Found	High	9.083e-05	6.145e-05	1.85	17.91
High	[K].VIQENEHALQK.[D]		9.74632e-06	0.000119819	1	1	1	Q8CG47	Q8CG47 [997-1007]		0	1308.69										No Quan Values	High	Not Found	Not Found	High	9.083e-05	3.31e-06	3.42
High	[K].VIQEIVDKSGVVR.[V]		0.000664407	0.000119819	1	1	1	Q61584	Q61584 [303-315]		1	1441.84	0.242	1.373	0.332	152.3	36.8	110.9					Peak Found	Peak Found	High	High	9.083e-05	0.0003135	3.26	34.8
[truncated: 7,576 more rows]

## Sheet: BMI1-protein
Table S5 Mass spectrometry analysis
Protein FDR Confidence: Combined	Master	Accession	Description	Exp. q-value: Combined	Sum PEP Score	Coverage [%]	# Peptides	# PSMs	# Unique Peptides	# AAs	MW [kDa]	calc. pI	Score Sequest HT: Sequest HT	# Peptides (by Search Engine): Sequest HT	Biological Process	Cellular Component	Molecular Function	Pfam IDs	Entrez Gene ID	Ensembl Gene ID		Gene ID	Reactome Pathways	WikiPathways	# Protein Pathway Groups	Abundance Ratio: (Bmil-s) / (Bmil)	Abundance Ratio: (Bmil) / (I g G)	Abundance Ratio: (Bmil-s) / (I g G)	Abundances (Grouped): Bmil	Abundances (Grouped): Bmil-s	Abundances (Grouped): I g G	Abundances (Grouped) CV [%]: Bmil	Abundances (Grouped) CV [%]: Bmil-s	Abundances (Grouped) CV [%]: I g G	Abundance: F1: Sample, Bmil	Abundance: F2: Sample, Bmil-s	Abundance: F3: Sample, I g G	Abundances (Normalized): F1: Sample, Bmil	Abundances (Normalized): F2: Sample, Bmil-s	Abundances (Normalized): F3: Sample, I g G	Found in Sample: [S1] F1: Sample, Bmil	Found in Sample: [S2] F2: Sample, Bmil-s	Found in Sample: [S3] F3: Sample, I g G	# Protein Groups	Modifications
High	Master Protein	Q8VDD5	Myosin-9 OS=Mus musculus OX=10090 GN=Myh9 PE=1 SV=4	0	3041.62	78	227	1226	187	1960	226.2	5.66	3815.75	227	cell adhesion;cell cycle OR cell proliferation;cell organization and biogenesis;protein metabolism;stress response;transport;developmental processes;other biological processes	plasma membrane;other membranes;cytosol;cytoskeleton;nucleus;other cell component	signal transduction activity or receptor binding;cytoskeletal activity;other molecular function	Pf00063, Pf01576, Pf02736	17886	ENSMUSG00000022443	Myh9	mmu:17886; Q3UHT9; Q3UHU4; Q6KAN6; Q811I2; Q8VDD5	RHO GTPases activate PAKs; Regulation of actin dynamics for phagocytic cup formation	Primary focal segmental glomerulosclerosis (FSGS)	3	0.104	0.972	0.101	140.7	14.6	144.7				8.69852e+08	26395305	7.4045e+08	8.69852e+08	9.00399e+07	8.94703e+08	High	High	High	1	Met-loss+Acetyl [N-Term]
High	Master Protein	O08638	Myosin-11 OS=Mus musculus OX=10090 GN=Myh11 PE=1 SV=1	0	1445.59	58	150	554	117	1972	226.9	5.45	1801.25	150	cell organization and biogenesis;developmental processes;other biological processes	cytoskeleton;other cell component	cytoskeletal activity;other molecular function	Pf00063, Pf01576, Pf02736			Myh11	O08638; O08639; Q62462; Q64195	Smooth Muscle Contraction; RHO GTPases activate PAKs		2	0.137	1.097	0.151	146.4	20.1	133.5				1.6213e+08	6.5279e+06	1.22278e+08	1.6213e+08	2.2268e+07	1.47751e+08	High	High	High	1
High	Master Protein	Q61879	Myosin-10 OS=Mus musculus OX=10090 GN=Myh10 PE=1 SV=2	0	1100.38	53	121	436	82	1976	228.9	5.54	1352.05	121	cell adhesion;cell cycle OR cell proliferation;cell organization and biogenesis;stress response;transport;developmental processes;other biological processes	plasma membrane;other membranes;cytosol;cytoskeleton;other cell component	cytoskeletal activity;nucleic acid binding activity;other molecular function	Pf00063, Pf00612, Pf01576, Pf02736	77579	ENSMUSG00000020900	Myh10	mmu:77579; Q5SV63; Q61879	RHO GTPases activate PAKs	Regulation of actin cytoskeleton	2	0.043	1.218	0.053	160.9	7	132.1				1.09957e+08	1.40106e+06	74689751	1.09957e+08	4.7793e+06	9.02494e+07	High	High	High	1
High	Master Protein	Q9JMH9	Unconventional myosin-XVIIIa OS=Mus musculus OX=10090 GN=Myo18a PE=1 SV=2	0	646.065	44	86	232	86	2050	232.6	6.28	744.27	86	cell organization and biogenesis;stress response;transport;other biological processes	other membranes;cytoskeleton;ER/Golgi;other cell component	cytoskeletal activity;other molecular function	Pf00063, Pf00595, Pf01576	360013	ENSMUSG00000000631	Myo18a	mmu:360013; Q3TBB2; Q3UH48; Q3UV60; Q5QD54; Q5QD55; Q5QD56; Q5SYN8; Q5SYN9; Q5SYP0; Q5SYP1; Q811D7; Q9JMH9			0	0.312	1.08	0.337	134	41.9	124.1				6.98049e+07	6.39457e+06	5.35032e+07	6.98049e+07	2.18132e+07	6.46492e+07	High	High	High	1
High	Master Protein	P10126	Elongation factor 1-alpha 1 OS=Mus musculus OX=10090 GN=Eef1a1 PE=1 SV=3	0	357.73	59	32	152	19	462	50.1	9.01	524.23	32	protein metabolism;other metabolic processes;other biological processes	plasma membrane;other membranes;cytosol;cytoskeleton;nucleus;other cell component	nucleic acid binding activity;other molecular function	Pf00009, Pf03143, Pf03144	13627	ENSMUSG00000037742	Eef1a1	mmu:13627; P10126; Q61511; Q6ZWN2; Q8BMB8; Q8BVS8; Q99KU5	Neutrophil degranulation; HSF1 activation; Eukaryotic Translation Elongation; Protein methylation	Translation factors; EGFR1 signaling pathway	6	0.294	0.885	0.26	123.8	36.4	139.8				2.04383e+08	1.75934e+07	1.91022e+08	2.04383e+08	6.00148e+07	2.30816e+08	High	High	High	1
High	Master Protein	P11103	Poly [ADP-ribose] polymerase 1 OS=Mus musculus OX=10090 GN=Parp1 PE=1 SV=3	0	409.334	40	47	145	47	1013	113	8.95	468.56	47	cell organization and biogenesis;protein metabolism;DNA metabolism;other metabolic processes;stress response;signal transduction;other biological processes	mitochondrion;nucleus;other cell component	nucleic acid binding activity;other molecular function	Pf00533, Pf00644, Pf00645, Pf02877, Pf05406, Pf08063			Parp1	P11103; Q9JLX4; Q9QVQ3	Downregulation of SMAD2/3:SMAD4 transcriptional activity; SUMOylation of DNA damage response and repair proteins; POLB-Dependent Long Patch Base Excision Repair; Formation of Incision Complex in GG-NER; DNA Damage Recognition in GG-NER; Dual Incision in GG-NER; HDR through MMEJ (alt-NHEJ)		7	16.5	0.424	6.991	15.1	249.2	35.7				1.51754e+07	7.34023e+07	2.96414e+07	1.51754e+07	2.50391e+08	3.58164e+07	High	High	High	1
High	Master Protein	Q6URW6	Myosin-14 OS=Mus musculus OX=10090 GN=Myh14 PE=1 SV=1	0	362.795	29	55	156	37	2000	228.4	5.55	450.95	55	cell organization and biogenesis;developmental processes;other biological processes	cytoskeleton;other cell component	cytoskeletal activity;other molecular function	Pf00063, Pf01576, Pf02736	71960	ENSMUSG00000030739	Myh14	B3F3T1; mmu:71960; Q6URW6; Q80V64; Q80ZE6	RHO GTPases activate PAKs		1	0.067	1.21	0.081	158.5	10.5	131				1.88366e+07	367531	1.28877e+07	1.88366e+07	1.25372e+06	1.55725e+07	High	High	High	1	Met-loss+Acetyl [N-Term]
High	Master Protein	Q8VEK3	Heterogeneous nuclear ribonucleoprotein U OS=Mus musculus OX=10090 GN=Hnrnpu PE=1 SV=1	0	427.827	47	40	132	40	800	87.9	6.24	392.37	40	cell cycle OR cell proliferation;cell organization and biogenesis;RNA metabolism OR transcription;other metabolic processes;transport;developmental processes;other biological processes	cytoskeleton;nucleus;other cell component	cytoskeletal activity;nucleic acid binding activity;other molecular function	Pf00622, Pf02037, Pf13671	51810	ENSMUSG00000039630	Hnrnpu	G3XA10; mmu:51810; Q8VEK3; Q9R205	mRNA Splicing - Major Pathway; Processing of Capped Intron-Containing Pre-mRNA	PluriNetWork: mechanisms associated with pluripotency; mRNA processing	4	14.551	0.528	7.68	17.2	250.2	32.6				2.74447e+07	1.17068e+08	43030839	2.74447e+07	3.99345e+08	5.19952e+07	High	High	High	1	Met-loss+Acetyl [N-Term]
High	Master Protein	Q8BFU2	Histone H2A type 3 OS=Mus musculus OX=10090 GN=Hist3h2a PE=1 SV=3	0	159.428	61	10	139	2	130	14.1	11.05	388.03	10	cell organization and biogenesis;DNA metabolism;other metabolic processes;stress response	nucleus;other cell component	nucleic acid binding activity;other molecular function	Pf00125, Pf16211	319162	ENSMUSG00000078851	H2aw	mmu:319162; Q8BFU2	Ub-specific processing proteases; RMTs methylate histone arginines; HDACs deacetylate histones; UCH proteinases; Metalloprotease DUBs		5	0.074	0.937	0.069	140.1	10.3	149.6				4.02949e+08	8.68527e+06	3.55916e+08	4.02949e+08	2.96273e+07	4.30061e+08	High	High	High	1
High	Master Protein	P43275	Histone H1.1 OS=Mus musculus OX=10090 GN=Hist1h1a PE=1 SV=2	0	318.299	44	16	99	12	213	21.8	10.93	372.32	16	cell organization and biogenesis;other biological processes	nucleus;other cell component	nucleic acid binding activity;other molecular function	Pf00538	80838	ENSMUSG00000049539	H1-1	mmu:80838; P43275; Q5SZ98	Formation of Senescence-Associated Heterochromatin Foci (SAHF); Apoptosis induced DNA fragmentation		2	0.167	0.861	0.144	128.9	21.5	149.6				2.29796e+08	1.12431e+07	2.20813e+08	2.29796e+08	3.83527e+07	2.66814e+08	High	High	High	1	Met-loss [N-Term]; Met-loss+Acetyl [N-Term]
High	Master Protein	Q64523	Histone H2A type 2-C OS=Mus musculus OX=10090 GN=Hist2h2ac PE=1 SV=3	0	134.592	39	9	128	2	129	14	10.9	357.85	9	cell organization and biogenesis	nucleus;other cell component	nucleic acid binding activity;other molecular function	Pf00125, Pf16211	319176	ENSMUSG00000068855	H2ac20	mmu:319176; Q64523; Q8CGP3	Transcriptional regulation by small RNAs; Ub-specific processing proteases; Senescence-Associated Secretory Phenotype (SASP); Deposition of new CENPA-containing nucleosomes at the centromere; RMTs methylate histone arginines; HDACs deacetylate histones; UCH proteinases; RNA Polymerase I Promoter Escape; B-WICH complex positively regulates rRNA expression; Metalloprotease DUBs; RUNX1 regulates gen…		23	0.114	1.199	0.137	154	17.6	128.4				124690695	4.17013e+06	8.60613e+07	124690695	1.42252e+07	1.0399e+08	High	High	High	1
[truncated: 1,769 more rows]

## Sheet: BMI1-specific band- peptide
Table S5 Mass spectrometry analysis
[truncated: 5,039 more rows]

## Sheet: BMI1-specific band-protein
Table S5 Mass spectrometry analysis
[truncated: 1,015 more rows]

## Sheet: IgG-peptide
Table S5 Mass spectrometry analysis
[truncated: 4,707 more rows]

## Sheet: IgG-protein
Table S5 Mass spectrometry analysis
[truncated: 1,129 more rows]
